# Supplementary material for: Experimental and machine learning-based exploration of repurposed drugs reveals chemical features underlying phospholipidosis
Source: Patterns (N Y). 2026 Feb 6;7(4):101453. doi: 10.1016/j.patter.2025.101453 (PMC13083723; doi:10.1016/j.patter.2025.101453)
Supplement: Table S2. Screening data results for phospholipidosis induction at 10 μM in Vero-E6 and A549-ACE2 cells after 24 h of treatment [file mmc2.xlsx]

## Sheet: Tabelle2
R4A_Id	CUSTOMER_ID	Compound_ID	NAME	SMILES	InChIKey	Scaffold	Stereo	Concentration_value	Concentration_unit	result_ITMP	result_KI	result_unit
R4A_0000001_001	K13087974	SPE_K13087974	CGP-52411	O=C1NC(=O)c2cc(Nc3ccccc3)c(Nc3ccccc3)cc21	AAALVYBICLMAMA-UHFFFAOYSA-N	AAALVYBICLMAMA	UHFFFAOYSA-N	10		-7.23	-10.8674	percent effect
R4A_0000002_001	K08109215	SPE_K08109215	I-BET-762	CCNC(=O)C[C@@H]1N=C(c2ccc(Cl)cc2)c2cc(OC)ccc2-n2c(C)nnc21	AAAQFGUYHFJNHI-SFHVURJKSA-N	AAAQFGUYHFJNHI	SFHVURJKSA-N	10		13.27	0.299253	percent effect
R4A_0000003_001	K28571773	SPE_K28571773	SP-141	COc1ccc2[nH]c3c(-c4cccc5ccccc45)nccc3c2c1	AABFWJDLCCDJJN-UHFFFAOYSA-N	AABFWJDLCCDJJN	UHFFFAOYSA-N	10		16.13	-11.253	percent effect
R4A_0000004_001	K50417881	SPE_K50417881	eticlopride	CCc1cc(Cl)c(OC)c(C(=O)NC[C@@H]2CCCN2CC)c1O	AADCDMQTJNYOSS-LBPRGKRZSA-N	AADCDMQTJNYOSS	LBPRGKRZSA-N	10		41.39	92.2773	percent effect
R4A_0000005_001	K68502831	SPE_K68502831	VAL-083	O[C@H]([C@@H]1CO1)[C@@H](O)[C@H]1CO1	AAFJXZWCNVJTMK-GUCUJZIJSA-N	AAFJXZWCNVJTMK	GUCUJZIJSA-N	10		-1.6	-10.5072	percent effect
R4A_0000006_001	K66845263	SPE_K66845263	sophocarpine	O=C1C=CC[C@@H]2[C@H]3CCCN4CCC[C@@H](CN12)[C@@H]34	AAGFPTSOPGCENQ-JLNYLFASSA-N	AAGFPTSOPGCENQ	JLNYLFASSA-N	10		-2.58	-5.46998	percent effect
R4A_0000007_001	K70401845	SPE_K70401845	Erlotinib(OSI-744)	C#Cc1cccc(Nc2ncnc3cc(OCCOC)c(OCCOC)cc23)c1	AAKJLRGGTJKAMG-UHFFFAOYSA-N	AAKJLRGGTJKAMG	UHFFFAOYSA-N	10		16.36	-6.72221	percent effect
R4A_0000008_001	K49236613	SPE_K49236613	6-iodo-nordihydrocapsaicin	CCCCCCCCC(=O)NCc1cc(OC)c(O)cc1I	AAORACFZMYMFCG-UHFFFAOYSA-N	AAORACFZMYMFCG	UHFFFAOYSA-N	10		3.84	-7.8877	percent effect
R4A_0000009_001	K16508793	SPE_K16508793	diazepam	CN1C(=O)CN=C(c2ccccc2)c2cc(Cl)ccc21	AAOVKJBEBIDNHE-UHFFFAOYSA-N	AAOVKJBEBIDNHE	UHFFFAOYSA-N	10		-2.23	-5.55214	percent effect
R4A_0000010_001	K33059059	SPE_K33059059	A-867744	CCC(=O)c1cc(-c2ccc(Cl)cc2)n(-c2ccc(S(N)(=O)=O)cc2)c1C	ABACVOXFUHDKNZ-UHFFFAOYSA-N	ABACVOXFUHDKNZ	UHFFFAOYSA-N	10		2.2	-5.47476	percent effect
R4A_0000011_001	K08310154	SPE_K08310154	AG-1024	CC(C)(C)c1cc(C=C(C#N)C#N)cc(Br)c1O	ABBADGFSRBWENF-UHFFFAOYSA-N	ABBADGFSRBWENF	UHFFFAOYSA-N	10		-4.99	-7.29404	percent effect
R4A_0000012_001	K90630139	SPE_K90630139	Butenafine HCl	CN(Cc1ccc(C(C)(C)C)cc1)Cc1cccc2ccccc12	ABJKWBDEJIDSJZ-UHFFFAOYSA-N	ABJKWBDEJIDSJZ	UHFFFAOYSA-N	10		1.14	1.38491	percent effect
R4A_0000013_001	K81572616	SPE_K81572616	CK-636	Cc1[nH]c2ccccc2c1CCNC(=O)c1cccs1	ACAKNPKRLPMONU-UHFFFAOYSA-N	ACAKNPKRLPMONU	UHFFFAOYSA-N	10		2.62	7.47797	percent effect
R4A_0000014_001	K82967180	SPE_K82967180	LY3023414	CO[C@@H](C)Cn1c(=O)n(C)c2cnc3ccc(-c4cncc(C(C)(C)O)c4)cc3c21	ACCFLVVUVBJNGT-AWEZNQCLSA-N	ACCFLVVUVBJNGT	AWEZNQCLSA-N	10		-0.17	-3.03372	percent effect
R4A_0000015_001	K51937257	SPE_K51937257	Bilastine	CCOCCn1c(C2CCN(CCc3ccc(C(C)(C)C(=O)O)cc3)CC2)nc2ccccc21	ACCMWZWAEFYUGZ-UHFFFAOYSA-N	ACCMWZWAEFYUGZ	UHFFFAOYSA-N	10		0.13	-5.44349	percent effect
R4A_0000016_001	M06409173	SPE_M06409173	NADPH (tetracyclohexanamine)	NC(=O)C1=CN([C@@H]2O[C@H](COP(=O)(O)OP(=O)(O)OC[C@H]3O[C@@H](n4cnc5c(N)ncnc54)[C@H](OP(=O)(O)O)[C@@H]3O)[C@@H](O)[C@H]2O)C=CC1	ACFIXJIJDZMPPO-NNYOXOHSSA-N	ACFIXJIJDZMPPO	NNYOXOHSSA-N	10		-3.53	-2.48163	percent effect
R4A_0000017_001	K62676709	SPE_K62676709	GUANETHIDINE MONOSULFATE	N=C(N)NCCN1CCCCCCC1	ACGDKVXYNVEAGU-UHFFFAOYSA-N	ACGDKVXYNVEAGU	UHFFFAOYSA-N	10		-4.21	-2.15624	percent effect
R4A_0000018_001	K99792991	SPE_K99792991	HEXACHLOROPHENE	Oc1c(Cl)cc(Cl)c(Cl)c1Cc1c(O)c(Cl)cc(Cl)c1Cl	ACGUYXCXAPNIKK-UHFFFAOYSA-N	ACGUYXCXAPNIKK	UHFFFAOYSA-N	10		-0.2	-2.55798	percent effect
R4A_0000019_001	A90751343	SPE_A90751343	CaCCinh-A01	CC(C)(C)C1CCc2c(sc(NC(=O)c3ccco3)c2C(=O)O)C1	ACLUEOBQFRYTQS-UHFFFAOYSA-N	ACLUEOBQFRYTQS	UHFFFAOYSA-N	10		-2.3	-4.54358	percent effect
R4A_0000020_001	K01567962	SPE_K01567962	pyrazolanthrone	O=C1c2ccccc2-c2n[nH]c3cccc1c23	ACPOUJIDANTYHO-UHFFFAOYSA-N	ACPOUJIDANTYHO	UHFFFAOYSA-N	10		-1.5	-1.98615	percent effect
R4A_0000021_001	K01767299	SPE_K01767299	Ciproxifan Maleate	O=C(c1ccc(OCCCc2c[nH]cn2)cc1)C1CC1	ACQBHJXEAYTHCY-UHFFFAOYSA-N	ACQBHJXEAYTHCY	UHFFFAOYSA-N	10		13.03	4.50016	percent effect
R4A_0000022_001	K31385749	SPE_K31385749	Ivabradine HCl (Procoralan)	COc1cc2c(cc1OC)CC(=O)N(CCCN(C)C[C@H]1Cc3cc(OC)c(OC)cc31)CC2	ACRHBAYQBXXRTO-OAQYLSRUSA-N	ACRHBAYQBXXRTO	OAQYLSRUSA-N	10		0.57	-11.927	percent effect
R4A_0000023_001	K72542090	SPE_K72542090	Clodronate Disodium	O=P([O-])(O)C(Cl)(Cl)P(=O)([O-])O	ACSIXWWBWUQEHA-UHFFFAOYSA-L	ACSIXWWBWUQEHA	UHFFFAOYSA-L	10		-2.27	5.84347	percent effect
R4A_0000024_001		SPE_K75043328	coenzyme-q10	COC1=C(OC)C(=O)C(C/C=C(\C)CC/C=C(\C)CC/C=C(\C)CC/C=C(\C)CC/C=C(\C)CC/C=C(\C)CC/C=C(\C)CC/C=C(\C)CC/C=C(\C)CCC=C(C)C)=C(C)C1=O	ACTIUHUUMQJHFO-UPTCCGCDSA-N	ACTIUHUUMQJHFO	UPTCCGCDSA-N	10		3.01	#N/A	percent effect
R4A_0000025_001	K35824922	SPE_K35824922	SPIRAMYCIN	CO[C@@H]1[C@@H](O[C@@H]2O[C@H](C)[C@@H](O[C@H]3C[C@@](C)(O)[C@H](O)[C@H](C)O3)[C@H](N(C)C)[C@H]2O)[C@@H](CC=O)C[C@@H](C)[C@@H](O[C@H]2CC[C@H](N(C)C)[C@@H](C)O2)/C=C/C=C/C[C@H](C)OC(=O)C[C@H]1O	ACTOXUHEUCPTEW-BOISPSKTSA-N	ACTOXUHEUCPTEW	BOISPSKTSA-N	10		-7.34	-8.92301	percent effect
R4A_0000026_001	K88701661	SPE_K88701661	dimercaptosuccinic-acid	O=C(O)[C@H](S)[C@H](S)C(=O)O	ACTRVOBWPAIOHC-XIXRPRMCSA-N	ACTRVOBWPAIOHC	XIXRPRMCSA-N	10		-5.93	1.41751	percent effect
R4A_0000027_001	K79905821	SPE_K79905821	gabazine	COc1ccc(-c2ccc(=N)n(CCCC(=O)O)n2)cc1	ACVGNKYJVGNLIL-UHFFFAOYSA-N	ACVGNKYJVGNLIL	UHFFFAOYSA-N	10		-1.58	-5.99451	percent effect
R4A_0000028_001	K94723713	SPE_K94723713	Rutaecarpine (Rutecarpine)	O=c1c2ccccc2nc2n1CCc1c-2[nH]c2ccccc12	ACVGWSKVRYFWRP-UHFFFAOYSA-N	ACVGWSKVRYFWRP	UHFFFAOYSA-N	10		-5.8	-8.66699	percent effect
R4A_0000029_001	K45158365	SPE_K45158365	VALSARTAN	CCCCC(=O)N(Cc1ccc(-c2ccccc2-c2nn[nH]n2)cc1)[C@H](C(=O)O)C(C)C	ACWBQPMHZXGDFX-QFIPXVFZSA-N	ACWBQPMHZXGDFX	QFIPXVFZSA-N	10		2.27	5.91571	percent effect
R4A_0000030_001	K82244583	SPE_K82244583	Binimetinib (MEK162, ARRY-162, ARRY-438162)	Cn1cnc2c(F)c(Nc3ccc(Br)cc3F)c(C(=O)NOCCO)cc21	ACWZRVQXLIRSDF-UHFFFAOYSA-N	ACWZRVQXLIRSDF	UHFFFAOYSA-N	10		12.34	#N/A	percent effect
R4A_0000031_001	A83792282	SPE_A83792282	TC-I-2000	O=C(Nc1ccc(F)cc1)N1CCc2ccccc2C1c1ccc(C(F)(F)F)cc1	ADCDUDFEGFKKQH-UHFFFAOYSA-N	ADCDUDFEGFKKQH	UHFFFAOYSA-N	10		-0.7	4.3413	percent effect
R4A_0000032_001	A49160188	SPE_A49160188	DONEPEZIL HYDROCHLORIDE	COc1cc2c(cc1OC)C(=O)C(CC1CCN(Cc3ccccc3)CC1)C2	ADEBPBSSDYVVLD-UHFFFAOYSA-N	ADEBPBSSDYVVLD	UHFFFAOYSA-N	10		-1.55	6.75802	percent effect
R4A_0000033_001	K54847683	SPE_K54847683	Equol	Oc1ccc([C@H]2COc3cc(O)ccc3C2)cc1	ADFCQWZHKCXPAJ-GFCCVEGCSA-N	ADFCQWZHKCXPAJ	GFCCVEGCSA-N	10		-8.37	-12.672	percent effect
R4A_0000034_001	K00077635	SPE_K00077635	Estramustine Phosphate?Na	C[C@]12CC[C@@H]3c4ccc(OC(=O)N(CCCl)CCCl)cc4CC[C@H]3[C@@H]1CC[C@@H]2OP(=O)([O-])[O-]	ADFOJJHRTBFFOF-RBRWEJTLSA-L	ADFOJJHRTBFFOF	RBRWEJTLSA-L	10		-4.08	#N/A	percent effect
R4A_0000035_001	K62374002	SPE_K62374002	Bimiralisib	Nc1cc(C(F)(F)F)c(-c2nc(N3CCOCC3)nc(N3CCOCC3)n2)cn1	ADGGYDAFIHSYFI-UHFFFAOYSA-N	ADGGYDAFIHSYFI	UHFFFAOYSA-N	10		0.11	-8.07923	percent effect
R4A_0000036_001	K23106423	SPE_K23106423	substance-p	CSCC[C@H](NC(=O)[C@H](CC(C)C)NC(=O)CNC(=O)[C@H](Cc1ccccc1)NC(=O)[C@H](Cc1ccccc1)NC(=O)[C@H](CCC(N)=O)NC(=O)[C@H](CCC(N)=O)NC(=O)[C@@H]1CCCN1C(=O)[C@H](CCCCN)NC(=O)[C@@H]1CCCN1C(=O)[C@@H](N)CCCNC(=N)N)C(N)=O	ADNPLDHMAVUMIW-CUZNLEPHSA-N	ADNPLDHMAVUMIW	CUZNLEPHSA-N	10		-6.88	-1.31496	percent effect
R4A_0000037_001	A25800195	SPE_A25800195	L-Cysteinesulfinic-acid	N[C@@H](CS(=O)O)C(=O)O	ADVPTQAUNPRNPO-REOHCLBHSA-N	ADVPTQAUNPRNPO	REOHCLBHSA-N	10		-1.45	-5.93509	percent effect
R4A_0000038_001	K11672787	SPE_K11672787	Rostafuroxin	C[C@]12CC[C@H](O)C[C@H]1CC[C@@H]1[C@@H]2CC[C@@]2(C)[C@]1(O)CC[C@]2(O)c1ccoc1	AEAPORIZZWBIEX-DTBDINHYSA-N	AEAPORIZZWBIEX	DTBDINHYSA-N	10		-7.29	-0.920829	percent effect
R4A_0000039_001	K24696047	SPE_K24696047	NVP-AEW541	Nc1ncnc2c1c(-c1cccc(OCc3ccccc3)c1)cn2[C@H]1C[C@@H](CN2CCC2)C1	AECDBHGVIIRMOI-GRGXKFILSA-N	AECDBHGVIIRMOI	GRGXKFILSA-N	10		69.36	-8.21527	percent effect
R4A_0000040_001	A33603104	SPE_A33603104	RU-SKI-43	CCC(C)CNCC(=O)N1CCc2sccc2C1COc1cccc(C)c1	AEENEMOEBJOKGN-UHFFFAOYSA-N	AEENEMOEBJOKGN	UHFFFAOYSA-N	10		57.75	85.4845	percent effect
R4A_0000041_001	K73290745	SPE_K73290745	ICI-199441	CN(C(=O)Cc1ccc(Cl)c(Cl)c1)[C@H](CN1CCCC1)c1ccccc1	AEJOEPSMZCEYJN-HXUWFJFHSA-N	AEJOEPSMZCEYJN	HXUWFJFHSA-N	10		53.54	99.8173	percent effect
R4A_0000042_001	K47029922	SPE_K47029922	TRANYLCYPROMINE SULFATE	NC1C[C@H]1c1ccccc1	AELCINSCMGFISI-IENPIDJESA-N	AELCINSCMGFISI	IENPIDJESA-N	10		-1.26	-0.783644	percent effect
R4A_0000043_001	K51207550	SPE_K51207550	ETHIONAMIDE	CCc1cc(C(N)=S)ccn1	AEOCXXJPGCBFJA-UHFFFAOYSA-N	AEOCXXJPGCBFJA	UHFFFAOYSA-N	10		-1.5	-4.30551	percent effect
R4A_0000044_001	K35719256	SPE_K35719256	Rotundine	COc1cc2c(cc1OC)[C@@H]1Cc3ccc(OC)c(OC)c3CN1CC2	AEQDJSLRWYMAQI-KRWDZBQOSA-N	AEQDJSLRWYMAQI	KRWDZBQOSA-N	10		0	-7.45081	percent effect
R4A_0000045_001	K05048137	SPE_K05048137	Phytosphingosine	CCCCCCCCCCCCCC[C@@H](O)[C@@H](O)[C@@H](N)CO	AERBNCYCJBRYDG-KSZLIROESA-N	AERBNCYCJBRYDG	KSZLIROESA-N	10		-1.8	-1.88338	percent effect
R4A_0000046_001	K93231391	SPE_K93231391	ETHAMBUTOL HYDROCHLORIDE	CC[C@@H](CO)NCCN[C@@H](CC)CO	AEUTYOVWOVBAKS-UWVGGRQHSA-N	AEUTYOVWOVBAKS	UWVGGRQHSA-N	10		-1.3	-9.2772	percent effect
R4A_0000047_001	K76568384	SPE_K76568384	PHTPP	Oc1ccc(-c2c(-c3ccccc3)nn3c(C(F)(F)F)cc(C(F)(F)F)nc23)cc1	AEZPAUSGTAHLOQ-UHFFFAOYSA-N	AEZPAUSGTAHLOQ	UHFFFAOYSA-N	10		-1.36	1.58982	percent effect
R4A_0000048_001	K26262077	SPE_K26262077	ACAMPROSATE CALCIUM	CC(=O)NCCCS(=O)(=O)[O-]	AFCGFAGUEYAMAO-UHFFFAOYSA-M	AFCGFAGUEYAMAO	UHFFFAOYSA-M	10		7.64	-8.52847	percent effect
R4A_0000049_001	K26273521	SPE_K26273521	trans-4-Methoxycinnamic-acid	COc1ccc(/C=C/C(=O)O)cc1	AFDXODALSZRGIH-QPJJXVBHSA-N	AFDXODALSZRGIH	QPJJXVBHSA-N	10		-5.6	-9.11601	percent effect
R4A_0000050_001	A63615100	SPE_A63615100	ALOIN	O=C1c2c(O)cccc2C([C@@H]2O[C@H](CO)[C@@H](O)[C@H](O)[C@H]2O)c2cc(CO)cc(O)c21	AFHJQYHRLPMKHU-CGISPIQUSA-N	AFHJQYHRLPMKHU	CGISPIQUSA-N	10		-1.48	-7.94735	percent effect
R4A_0000051_001	K25412176	SPE_K25412176	Afuresertib	Cn1ncc(Cl)c1-c1cc(C(=O)N[C@H](CN)Cc2cccc(F)c2)sc1Cl	AFJRDFWMXUECEW-LBPRGKRZSA-N	AFJRDFWMXUECEW	LBPRGKRZSA-N	10		69.45	77.0547	percent effect
R4A_0000052_001	A58564983	SPE_A58564983	SELAMECTIN	CO[C@H]1CC(O[C@@H]2/C(C)=C/C[C@@H]3C[C@@H](C[C@]4(CC[C@H](C)[C@@H](C5CCCCC5)O4)O3)OC(=O)[C@@H]3C=C(C)/C(=N/O)[C@H]4OC/C(=C\C=C\[C@@H]2C)[C@@]34O)O[C@@H](C)C1O	AFJYYKSVHJGXSN-XUCDQRGXSA-N	AFJYYKSVHJGXSN	XUCDQRGXSA-N	10		-3.99	-2.37427	percent effect
R4A_0000053_001	K03165895	SPE_K03165895	Elafibranor	CSc1ccc(C(=O)/C=C/c2cc(C)c(OC(C)(C)C(=O)O)c(C)c2)cc1	AFLFKFHDSCQHOL-IZZDOVSWSA-N	AFLFKFHDSCQHOL	IZZDOVSWSA-N	10		-2.18	-3.26884	percent effect
R4A_0000054_001	A70649075	SPE_A70649075	SULCONAZOLE NITRATE	Clc1ccc(CSC(Cn2ccnc2)c2ccc(Cl)cc2Cl)cc1	AFNXATANNDIXLG-UHFFFAOYSA-N	AFNXATANNDIXLG	UHFFFAOYSA-N	10		-2.27	8.02985	percent effect
R4A_0000055_001	A62743154	SPE_A62743154	BIMU8 hydrate	CC(C)n1c(=O)n(C(=O)NC2CC3CCC(C2)N3C)c2ccccc21	AFOFVIBWSLOHFR-UHFFFAOYSA-N	AFOFVIBWSLOHFR	UHFFFAOYSA-N	10		15.46	-2.66898	percent effect
R4A_0000056_001		SPE_K64414150	tymazoline	Cc1ccc(C(C)C)c(OC=C2NCCN2)c1	AFQQVNXTHGUXEQ-UHFFFAOYSA-N	AFQQVNXTHGUXEQ	UHFFFAOYSA-N	10		17.06	#N/A	percent effect
R4A_0000057_001	K30466858	SPE_K30466858	ELLAGIC ACID	O=c1oc2c(O)c(O)cc3c(=O)oc4c(O)c(O)cc1c4c23	AFSDNFLWKVMVRB-UHFFFAOYSA-N	AFSDNFLWKVMVRB	UHFFFAOYSA-N	10		4.42	-3.0722	percent effect
R4A_0000058_001	K82484965	SPE_K82484965	carmoxirole	O=C(O)c1ccc2[nH]cc(CCCCN3CC=C(c4ccccc4)CC3)c2c1	AFSOIHMEOKEZJF-UHFFFAOYSA-N	AFSOIHMEOKEZJF	UHFFFAOYSA-N	10		-12.49	-8.45152	percent effect
R4A_0000059_001	K32289541	SPE_K32289541	EHop-016	CCn1c2ccccc2c2cc(Nc3ccnc(NCCCN4CCOCC4)n3)ccc21	AFTZZRFCMOAFCR-UHFFFAOYSA-N	AFTZZRFCMOAFCR	UHFFFAOYSA-N	10		57.64	-2.65907	percent effect
R4A_0000060_001		SPE_K44164034	pumosetrag	O=C(N[C@H]1CN2CCC1CC2)c1cnc2ccsc2c1O	AFUWQWYPPZFWCO-LBPRGKRZSA-N	AFUWQWYPPZFWCO	LBPRGKRZSA-N	10		-2.55	#N/A	percent effect
R4A_0000061_001	K60302405	SPE_K60302405	CHC	N#C/C(=C\c1ccc(O)cc1)C(=O)O	AFVLVVWMAFSXCK-VMPITWQZSA-N	AFVLVVWMAFSXCK	VMPITWQZSA-N	10		-1.1	-3.48172	percent effect
R4A_0000062_001	K72167406	SPE_K72167406	CEFDITORIN PIVOXIL	CO/N=C(\C(=O)NC1C(=O)N2C(C(=O)OCOC(=O)C(C)(C)C)=C(/C=C\c3scnc3C)CSC12)c1csc(N)n1	AFZFFLVORLEPPO-DGQFBIKGSA-N	AFZFFLVORLEPPO	DGQFBIKGSA-N	10		6.57	3.34012	percent effect
R4A_0000063_001	K15588452	SPE_K15588452	R-96544	COc1cccc(CCc2ccccc2OCC[C@@H]2C[C@@H](O)CN2C)c1	AFZLABYDOCWQBQ-WOJBJXKFSA-N	AFZLABYDOCWQBQ	WOJBJXKFSA-N	10		90.42	92.6184	percent effect
R4A_0000064_001	K34411045	SPE_K34411045	HJC-0350	Cc1cc(C)c(S(=O)(=O)n2cc(C)cc2C)c(C)c1	AFZWZVLPIMHLSE-UHFFFAOYSA-N	AFZWZVLPIMHLSE	UHFFFAOYSA-N	10		-10.51	-2.41432	percent effect
R4A_0000065_001	A16347691	SPE_A16347691	THIOCTIC ACID	O=C(O)CCCCC1CCSS1	AGBQKNBQESQNJD-UHFFFAOYSA-N	AGBQKNBQESQNJD	UHFFFAOYSA-N	10		-8.17	-5.0311	percent effect
R4A_0000066_001		SPE_K34098590	tienilic-acid	O=C(O)COc1ccc(C(=O)c2cccs2)c(Cl)c1Cl	AGHANLSBXUWXTB-UHFFFAOYSA-N	AGHANLSBXUWXTB	UHFFFAOYSA-N	10		-7.59	#N/A	percent effect
R4A_0000067_001	A22267103	SPE_A22267103	DROFENINE HYDROCHLORIDE	CCN(CC)CCOC(=O)C(c1ccccc1)C1CCCCC1	AGJBLWCLQCKRJP-UHFFFAOYSA-N	AGJBLWCLQCKRJP	UHFFFAOYSA-N	10		52.04	53.8869	percent effect
R4A_0000068_001	A30590053	SPE_A30590053	MR-16728	O=C(NCCCN1CCCCCC1)C(c1ccccc1)C1CCCCC1	AGKAAJMNNVUNDK-UHFFFAOYSA-N	AGKAAJMNNVUNDK	UHFFFAOYSA-N	10		36.52	26.2906	percent effect
R4A_0000069_001	A59303141	SPE_A59303141	QUINETHAZONE	CCC1NC(=O)c2cc(S(N)(=O)=O)c(Cl)cc2N1	AGMMTXLNIQSRCG-UHFFFAOYSA-N	AGMMTXLNIQSRCG	UHFFFAOYSA-N	10		-5.39	-4.80512	percent effect
R4A_0000070_001	K92435527	SPE_K92435527	PF-04885614	CC(C)(N)c1nc(-c2ccc(OC(F)(F)F)cc2)c[nH]1	AGORGFNWYAUYSU-UHFFFAOYSA-N	AGORGFNWYAUYSU	UHFFFAOYSA-N	10		42.83	55.7178	percent effect
R4A_0000071_001	K49668410	SPE_K49668410	CLARITHROMYCIN	CC[C@H]1OC(=O)[C@H](C)[C@@H](O[C@H]2C[C@@](C)(OC)[C@@H](O)[C@H](C)O2)[C@H](C)[C@@H](O[C@@H]2O[C@H](C)C[C@H](N(C)C)[C@H]2O)[C@](C)(OC)C[C@@H](C)C(=O)[C@H](C)[C@@H](O)[C@]1(C)O	AGOYDEPGAOXOCK-KCBOHYOISA-N	AGOYDEPGAOXOCK	KCBOHYOISA-N	10		-11.07	-9.20852	percent effect
R4A_0000072_001	K11792081	SPE_K11792081	ABT-639	O=C(c1cc(S(=O)(=O)Nc2ccccc2F)c(F)cc1Cl)N1CCN2CCC[C@@H]2C1	AGPIHNZOZNKRGT-CYBMUJFWSA-N	AGPIHNZOZNKRGT	CYBMUJFWSA-N	10		-2.45	-3.3909	percent effect
R4A_0000073_001	A02232681	SPE_A02232681	isoleucine	CCC(C)C(N)C(=O)O	AGPKZVBTJJNPAG-UHFFFAOYSA-N	AGPKZVBTJJNPAG	UHFFFAOYSA-N	10		-0.55	-9.41489	percent effect
R4A_0000074_001	K72735080	SPE_K72735080	BET-BAY 002	Cc1nnc(C[C@@H]2C=C(c3ccc(Cl)cc3)c3ccccc3-n3c(C)nnc32)o1	AGYIAWHWIUZNSD-INIZCTEOSA-N	AGYIAWHWIUZNSD	INIZCTEOSA-N	10		-0.73	-8.10787	percent effect
R4A_0000075_001	A41774846	SPE_A41774846	algestone-acetophenide	CC(=O)[C@@]12OC(C)(c3ccccc3)O[C@@H]1C[C@H]1[C@@H]3CCC4=CC(=O)CC[C@]4(C)[C@H]3CC[C@@]12C	AHBKIEXBQNRDNL-BXXPAUNWSA-N	AHBKIEXBQNRDNL	BXXPAUNWSA-N	10		-0.91	-11.571	percent effect
R4A_0000076_001	K86109159	SPE_K86109159	VU 0357121 VU 0357121 VU 0357121	CCCCOc1ccc(C(=O)Nc2ccc(F)cc2F)cc1	AHCYOTLTLQTPSU-UHFFFAOYSA-N	AHCYOTLTLQTPSU	UHFFFAOYSA-N	10		-8.12	#N/A	percent effect
R4A_0000077_001	K51247865	SPE_K51247865	Ipragliflozin	OC[C@H]1O[C@@H](c2ccc(F)c(Cc3cc4ccccc4s3)c2)[C@H](O)[C@@H](O)[C@@H]1O	AHFWIQIYAXSLBA-RQXATKFSSA-N	AHFWIQIYAXSLBA	RQXATKFSSA-N	10		0.18	-7.96369	percent effect
R4A_0000078_001	K57597776	SPE_K57597776	Org 27569	CCc1c(C(=O)NCCc2ccc(N3CCCCC3)cc2)[nH]c2ccc(Cl)cc12	AHFZDNYNXFMRFQ-UHFFFAOYSA-N	AHFZDNYNXFMRFQ	UHFFFAOYSA-N	10		-1.78	-10.4776	percent effect
R4A_0000079_001	K51313569	SPE_K51313569	PD 0332991 (Palbociclib) HCl	CC(=O)c1c(C)c2cnc(Nc3ccc(N4CCNCC4)cn3)nc2n(C2CCCC2)c1=O	AHJRHEGDXFFMBM-UHFFFAOYSA-N	AHJRHEGDXFFMBM	UHFFFAOYSA-N	10		36.37	-9.73364	percent effect
R4A_0000080_001		SPE_A45929034	BENZOCLIDINE	O=C(OC1CN2CCC1CC2)c1ccccc1	AHKAOMZZTQULDS-UHFFFAOYSA-N	AHKAOMZZTQULDS	UHFFFAOYSA-N	10		-1.28	#N/A	percent effect
R4A_0000081_001	K63343048	SPE_K63343048	ORLISTAT	CCCCCCCCCCC[C@@H](C[C@H]1OC(=O)[C@H]1CCCCCC)OC(=O)[C@@H](CC(C)C)NC=O	AHLBNYSZXLDEJQ-GWMMUDDPSA-N	AHLBNYSZXLDEJQ	GWMMUDDPSA-N	10		-8.59	-3.97776	percent effect
R4A_0000082_001	A13561534	SPE_A13561534	ORNITHINE HYDROCHLORIDE	NCCCC(N)C(=O)O	AHLPHDHHMVZTML-UHFFFAOYSA-N	AHLPHDHHMVZTML	UHFFFAOYSA-N	10		4.66	-9.78223	percent effect
R4A_0000083_001	K37991163	SPE_K37991163	PAROXETINE HYDROCHLORIDE	Fc1ccc([C@@H]2CCNC[C@H]2COc2ccc3c(c2)OCO3)cc1	AHOUBRCZNHFOSL-YOEHRIQHSA-N	AHOUBRCZNHFOSL	YOEHRIQHSA-N	10		13.84	-8.13018	percent effect
R4A_0000084_001	K97963946	SPE_K97963946	Tepotinib	CN1CCC(COc2cnc(-c3cccc(Cn4nc(-c5cccc(C#N)c5)ccc4=O)c3)nc2)CC1	AHYMHWXQRWRBKT-UHFFFAOYSA-N	AHYMHWXQRWRBKT	UHFFFAOYSA-N	10		2.15	-1.19484	percent effect
R4A_0000085_001	K34073885	SPE_K34073885	Tanshinone I	Cc1coc2c1C(=O)C(=O)c1c-2ccc2c(C)cccc12	AIGAZQPHXLWMOJ-UHFFFAOYSA-N	AIGAZQPHXLWMOJ	UHFFFAOYSA-N	10		-3.59	1.44179	percent effect
R4A_0000086_001	K56981171	SPE_K56981171	Brigatinib	COc1cc(N2CCC(N3CCN(C)CC3)CC2)ccc1Nc1ncc(Cl)c(Nc2ccccc2P(C)(C)=O)n1	AILRADAXUVEEIR-UHFFFAOYSA-N	AILRADAXUVEEIR	UHFFFAOYSA-N	10		-0.55	2.92594	percent effect
R4A_0000087_001	K30553453	SPE_K30553453	Hesperetin	COc1ccc([C@@H]2CC(=O)c3c(O)cc(O)cc3O2)cc1O	AIONOLUJZLIMTK-AWEZNQCLSA-N	AIONOLUJZLIMTK	AWEZNQCLSA-N	10		-4.36	-8.95006	percent effect
R4A_0000088_001	A94055480	SPE_A94055480	ISO-1	COC(=O)CC1CC(c2ccc(O)cc2)=NO1	AIXMJTYHQHQJLU-UHFFFAOYSA-N	AIXMJTYHQHQJLU	UHFFFAOYSA-N	10		0.59	-3.43922	percent effect
R4A_0000089_001	K59419204	SPE_K59419204	AM-281	Cc1c(C(=O)NN2CCOCC2)nn(-c2ccc(Cl)cc2Cl)c1-c1ccc(I)cc1	AJFFBPZYXRNAIC-UHFFFAOYSA-N	AJFFBPZYXRNAIC	UHFFFAOYSA-N	10		-3.78	-5.27299	percent effect
R4A_0000090_001	K06221026	SPE_K06221026	DUP-697	CS(=O)(=O)c1ccc(-c2cc(Br)sc2-c2ccc(F)cc2)cc1	AJFTZWGGHJXZOB-UHFFFAOYSA-N	AJFTZWGGHJXZOB	UHFFFAOYSA-N	10		-2.33	-6.62518	percent effect
R4A_0000091_001		SPE_K75445017	estetrol	C[C@]12CC[C@@H]3c4ccc(O)cc4CC[C@H]3[C@@H]1[C@@H](O)[C@@H](O)[C@@H]2O	AJIPIJNNOJSSQC-NYLIRDPKSA-N	AJIPIJNNOJSSQC	NYLIRDPKSA-N	10		-3.61	#N/A	percent effect
R4A_0000092_001	K98765504	SPE_K98765504	taurolidine	O=S1(=O)CCN(CN2CCS(=O)(=O)NC2)CN1	AJKIRUJIDFJUKJ-UHFFFAOYSA-N	AJKIRUJIDFJUKJ	UHFFFAOYSA-N	10		-1.83	-1.03804	percent effect
R4A_0000093_001		SPE_K94441233	MEVASTATIN	CC[C@H](C)C(=O)O[C@H]1CCC=C2C=C[C@H](C)C(CCC3C[C@@H](O)CC(=O)O3)[C@H]21	AJLFOPYRIVGYMJ-JGKZIMKKSA-N	AJLFOPYRIVGYMJ	JGKZIMKKSA-N	10		-0.91	#N/A	percent effect
R4A_0000094_001	K81136890	SPE_K81136890	Leu-Leu-OMe?HCl	COC(=O)[C@H](CC(C)C)NC(=O)[C@H](N)CC(C)C	AJMOLNFDYWTVQW-MNOVXSKESA-N	AJMOLNFDYWTVQW	MNOVXSKESA-N	10		-1.49	#N/A	percent effect
R4A_0000095_001	K88742110	SPE_K88742110	PCI-34051	COc1ccc(Cn2ccc3ccc(C(=O)NO)cc32)cc1	AJRGHIGYPXNABY-UHFFFAOYSA-N	AJRGHIGYPXNABY	UHFFFAOYSA-N	10		-1.84	-7.77155	percent effect
R4A_0000096_001	A57592049	SPE_A57592049	METHSUXIMIDE	CN1C(=O)CC(C)(c2ccccc2)C1=O	AJXPJJZHWIXJCJ-UHFFFAOYSA-N	AJXPJJZHWIXJCJ	UHFFFAOYSA-N	10		7.24	-7.43359	percent effect
R4A_0000097_001	K40175214	SPE_K40175214	Torin 1	CCC(=O)N1CCN(c2ccc(-n3c(=O)ccc4cnc5ccc(-c6cnc7ccccc7c6)cc5c43)cc2C(F)(F)F)CC1	AKCRNFFTGXBONI-UHFFFAOYSA-N	AKCRNFFTGXBONI	UHFFFAOYSA-N	10		-2.63	0.388834	percent effect
R4A_0000098_001	K49389158	SPE_K49389158	WWL-113	CCOC(=O)c1ccc(-c2ccc(OC(=O)N(C)Cc3cccc(-c4ccncc4)c3)cc2)cc1	AKIIPHDGVCFVCC-UHFFFAOYSA-N	AKIIPHDGVCFVCC	UHFFFAOYSA-N	10		-1.86	2.78853	percent effect
R4A_0000099_001	K89085489	SPE_K89085489	Fenretinide	CC1=C(/C=C/C(C)=C/C=C/C(C)=C/C(=O)Nc2ccc(O)cc2)C(C)(C)CCC1	AKJHMTWEGVYYSE-FXILSDISSA-N	AKJHMTWEGVYYSE	FXILSDISSA-N	10		-0.7	5.10123	percent effect
R4A_0000100_001	K41567364	SPE_K41567364	SB-334867	Cc1nc2ccc(NC(=O)Nc3ccnc4cccnc34)cc2o1	AKMNUCBQGHFICM-UHFFFAOYSA-N	AKMNUCBQGHFICM	UHFFFAOYSA-N	10		-1.47	1.80397	percent effect
R4A_0000101_001	K91301684	SPE_K91301684	NOSCAPINE HYDROCHLORIDE	COc1ccc2c(c1OC)C(=O)O[C@H]2[C@H]1c2c(cc3c(c2OC)OCO3)CCN1C	AKNNEGZIBPJZJG-QZTJIDSGSA-N	AKNNEGZIBPJZJG	QZTJIDSGSA-N	10		-1.85	-6.81411	percent effect
R4A_0000102_001	K53561341	SPE_K53561341	aurora-a-inhibitor-i	CCN1CCN(C(=O)Cc2ccc(Nc3ncc(F)c(Nc4ccc(C(=O)Nc5ccccc5Cl)cc4)n3)cc2)CC1	AKSIZPIFQAYJGF-UHFFFAOYSA-N	AKSIZPIFQAYJGF	UHFFFAOYSA-N	10		8.87	35.4294	percent effect
R4A_0000103_001	A92177080	SPE_A92177080	BETAMETHASONE ACETATE	CC(=O)OCC(=O)[C@@]1(O)[C@@H](C)CC2C3CCC4=CC(=O)C=C[C@]4(C)[C@@]3(F)[C@@H](O)C[C@@]21C	AKUJBENLRBOFTD-DKNQJTFPSA-N	AKUJBENLRBOFTD	DKNQJTFPSA-N	10		17.08	-3.72846	percent effect
R4A_0000103_001	A92177080	SPE_A92177080	BETAMETHASONE ACETATE	CC(=O)OCC(=O)[C@@]1(O)[C@@H](C)CC2C3CCC4=CC(=O)C=C[C@]4(C)[C@@]3(F)[C@@H](O)C[C@@]21C	AKUJBENLRBOFTD-DKNQJTFPSA-N	AKUJBENLRBOFTD	DKNQJTFPSA-N	10		17.08	-3.72846	percent effect
R4A_0000103_002	A93424738	SPE_A93424738	DEXAMETHASONE ACETATE	CC(=O)OCC(=O)[C@@]1(O)[C@H](C)CC2C3CCC4=CC(=O)C=C[C@]4(C)[C@@]3(F)[C@@H](O)C[C@@]21C	AKUJBENLRBOFTD-HIBZCRSPSA-N	AKUJBENLRBOFTD	HIBZCRSPSA-N	10		-3.79	-4.9841	percent effect
R4A_0000104_001	K37151368	SPE_K37151368	DAPTA	C[C@@H](N)C(=O)N[C@@H](CO)C(=O)N[C@H](C(=O)N[C@H](C(=O)N[C@H](C(=O)N[C@@H](CC(N)=O)C(=O)N[C@@H](Cc1ccc(O)cc1)C(=O)N[C@H](C(N)=O)[C@@H](C)O)[C@@H](C)O)[C@@H](C)O)[C@@H](C)O	AKWRNBWMGFUAMF-ZESMOPTKSA-N	AKWRNBWMGFUAMF	ZESMOPTKSA-N	10		0.21	-1.35266	percent effect
R4A_0000105_001	K70898774	SPE_K70898774	naloxone-benzoylhydrazone	C=CCN1CC[C@]23c4c5ccc(O)c4O[C@H]2/C(=N/NC(=O)c2ccccc2)CC[C@@]3(O)[C@H]1C5	AKXCFAYOTIEFOH-XTNAHFASSA-N	AKXCFAYOTIEFOH	XTNAHFASSA-N	10		-0.8	-8.00982	percent effect
R4A_0000106_001	K33882852	SPE_K33882852	ZK-93423	CCOC(=O)c1ncc2[nH]c3ccc(OCc4ccccc4)cc3c2c1COC	ALBKMJDFBZVHAK-UHFFFAOYSA-N	ALBKMJDFBZVHAK	UHFFFAOYSA-N	10		-9.89	-9.36352	percent effect
R4A_0000107_001	K11071038	SPE_K11071038	ICI-162846	NC(=O)CCCCn1ccc(/N=C(\N)NCC(F)(F)F)n1	ALCSGJCIESECFD-UHFFFAOYSA-N	ALCSGJCIESECFD	UHFFFAOYSA-N	10		-0.35	4.75502	percent effect
R4A_0000108_001	A65767837	SPE_A65767837	HYDROCORTISONE ACETATE	CC(=O)OCC(=O)[C@@]1(O)CCC2C3CCC4=CC(=O)CC[C@]4(C)C3[C@@H](O)C[C@@]21C	ALEXXDVDDISNDU-KPYZGQEZSA-N	ALEXXDVDDISNDU	KPYZGQEZSA-N	10		-4.93	-13.661	percent effect
R4A_0000109_001	A17428743	SPE_A17428743	BW-723C86	CC(N)Cc1c[nH]c2ccc(OCc3cccs3)cc12	ALFGDCNSEBJYSP-UHFFFAOYSA-N	ALFGDCNSEBJYSP	UHFFFAOYSA-N	10		55.23	11.6036	percent effect
R4A_0000110_001	K59711701	SPE_K59711701	ORY-1001 (RG-6016) 2HCl	NC1CCC(N[C@@H]2C[C@H]2c2ccccc2)CC1	ALHBJBCQLJZYON-PFSRBDOWSA-N	ALHBJBCQLJZYON	PFSRBDOWSA-N	10		65.68	98.396	percent effect
R4A_0000111_001	K14274271	SPE_K14274271	XL228	CC(C)c1cc(CNc2nc(Nc3cc(C4CC4)[nH]n3)cc(N3CCN(C)CC3)n2)on1	ALKJNCZNEOTEMP-UHFFFAOYSA-N	ALKJNCZNEOTEMP	UHFFFAOYSA-N	10		19.97	6.1254	percent effect
R4A_0000112_001	A15909516	SPE_A15909516	REBAMIPIDE	O=C(NC(Cc1cc(=O)[nH]c2ccccc12)C(=O)O)c1ccc(Cl)cc1	ALLWOAVDORUJLA-UHFFFAOYSA-N	ALLWOAVDORUJLA	UHFFFAOYSA-N	10		1.81	2.56602	percent effect
R4A_0000113_001	A74391928	SPE_A74391928	Ibutilide fumarate	CCCCCCCN(CC)CCCC(O)c1ccc(NS(C)(=O)=O)cc1	ALOBUEHUHMBRLE-UHFFFAOYSA-N	ALOBUEHUHMBRLE	UHFFFAOYSA-N	10		-0.39	-5.80055	percent effect
R4A_0000114_001	K49811169	SPE_K49811169	Dihydro-?-erythroidine?HBr	CO[C@H]1CC=C2CCN3CCC4=C(CC(=O)OC4)[C@]23C1	ALSKYCOJJPXPFS-BBRMVZONSA-N	ALSKYCOJJPXPFS	BBRMVZONSA-N	10		-0.32	#N/A	percent effect
R4A_0000115_001	K18922609	SPE_K18922609	NEOSTIGMINE BROMIDE	CN(C)C(=O)Oc1cccc([N+](C)(C)C)c1	ALWKGYPQUAPLQC-UHFFFAOYSA-N	ALWKGYPQUAPLQC	UHFFFAOYSA-N	10		-3.43	-9.72613	percent effect
R4A_0000116_001	K58497451	SPE_K58497451	POTASSIUM p-AMINOBENZOATE	Nc1ccc(C(=O)[O-])cc1	ALYNCZNDIQEVRV-UHFFFAOYSA-M	ALYNCZNDIQEVRV	UHFFFAOYSA-M	10		5.13	-3.87851	percent effect
R4A_0000117_001	K22010301	SPE_K22010301	JLK-6	COc1oc(=O)c2cc(N)ccc2c1Cl	AMDGKLWVCUXONP-UHFFFAOYSA-N	AMDGKLWVCUXONP	UHFFFAOYSA-N	10		0.56	-3.81164	percent effect
R4A_0000118_001	K21586122	SPE_K21586122	Fimasartan	CCCCc1nc(C)c(CC(=S)N(C)C)c(=O)n1Cc1ccc(-c2ccccc2-c2nnn[nH]2)cc1	AMEROGPZOLAFBN-UHFFFAOYSA-N	AMEROGPZOLAFBN	UHFFFAOYSA-N	10		0.5	-5.47195	percent effect
R4A_0000119_001		SPE_K14379200	cyclocreatine	N=C1NCCN1CC(=O)O	AMHZIUVRYRVYBA-UHFFFAOYSA-N	AMHZIUVRYRVYBA	UHFFFAOYSA-N	10		1.96	#N/A	percent effect
R4A_0000120_001	K61337602	SPE_K61337602	Naratriptan HCl	CNS(=O)(=O)CCc1ccc2[nH]cc(C3CCN(C)CC3)c2c1	AMKVXSZCKVJAGH-UHFFFAOYSA-N	AMKVXSZCKVJAGH	UHFFFAOYSA-N	10		-5.61	-14.3879	percent effect
R4A_0000121_001	K57252450	SPE_K57252450	Cilengitide trifluoroacetate	CC(C)[C@H]1C(=O)N[C@@H](CCCNC(=N)N)C(=O)NCC(=O)N[C@@H](CC(=O)O)C(=O)N[C@H](Cc2ccccc2)C(=O)N1C	AMLYAMJWYAIXIA-VWNVYAMZSA-N	AMLYAMJWYAIXIA	VWNVYAMZSA-N	10		-13.7	-0.313089	percent effect
R4A_0000122_001		SPE_K34251960	cibenzoline	c1ccc(C2(c3ccccc3)CC2=C2NCCN2)cc1	AMRFVEMXRRPNJH-UHFFFAOYSA-N	AMRFVEMXRRPNJH	UHFFFAOYSA-N	10		13.28	#N/A	percent effect
R4A_0000123_001	K97417064	SPE_K97417064	ACEDAPSONE	CC(=O)Nc1ccc(S(=O)(=O)c2ccc(NC(C)=O)cc2)cc1	AMTPYFGPPVFBBI-UHFFFAOYSA-N	AMTPYFGPPVFBBI	UHFFFAOYSA-N	10		-4.32	-6.54157	percent effect
R4A_0000124_001	K24771047	SPE_K24771047	Ampalex	O=C(c1ccc2nccnc2c1)N1CCCCC1	ANDGGVOPIJEHOF-UHFFFAOYSA-N	ANDGGVOPIJEHOF	UHFFFAOYSA-N	10		-1.43	-3.68951	percent effect
R4A_0000125_001	A90695733	SPE_A90695733	MANIDIPINE HYDROCHLORIDE	COC(=O)C1=C(C)NC(C)=C(C(=O)OCCN2CCN(C(c3ccccc3)c3ccccc3)CC2)C1c1cccc([N+](=O)[O-])c1	ANEBWFXPVPTEET-UHFFFAOYSA-N	ANEBWFXPVPTEET	UHFFFAOYSA-N	10		11.6	23.2482	percent effect
R4A_0000126_001	A81233518	SPE_A81233518	GLYCOPYRROLATE	C[N+]1(C)CCC(OC(=O)C(O)(c2ccccc2)C2CCCC2)C1	ANGKOCUUWGHLCE-UHFFFAOYSA-N	ANGKOCUUWGHLCE	UHFFFAOYSA-N	10		5.08	-10.4954	percent effect
R4A_0000127_001	K69669039	SPE_K69669039	GSK163090	Cc1ccc2c(N3CCN(CCc4cccc(N5CCNC5=O)c4)CC3)cccc2n1	ANGUXJDGJCHGOG-UHFFFAOYSA-N	ANGUXJDGJCHGOG	UHFFFAOYSA-N	10		-1.53	-2.65654	percent effect
R4A_0000128_001	K74186897	SPE_K74186897	cytisine	O=c1cccc2n1C[C@@H]1CNC[C@H]2C1	ANJTVLIZGCUXLD-DTWKUNHWSA-N	ANJTVLIZGCUXLD	DTWKUNHWSA-N	10		0.37	-7.83344	percent effect
R4A_0000129_001		SPE_K15426076	Iguratimod	CS(=O)(=O)Nc1cc2occ(NC=O)c(=O)c2cc1Oc1ccccc1	ANMATWQYLIFGOK-UHFFFAOYSA-N	ANMATWQYLIFGOK	UHFFFAOYSA-N	10		-8.41	#N/A	percent effect
R4A_0000130_001	A98378129	SPE_A98378129	talniflumate	O=C1OC(OC(=O)c2cccnc2Nc2cccc(C(F)(F)F)c2)c2ccccc21	ANMLJLFWUCQGKZ-UHFFFAOYSA-N	ANMLJLFWUCQGKZ	UHFFFAOYSA-N	10		-10.83	-10.1589	percent effect
R4A_0000131_001	K59570838	SPE_K59570838	homoveratrylamine	COc1ccc(CCN)cc1OC	ANOUKFYBOAKOIR-UHFFFAOYSA-N	ANOUKFYBOAKOIR	UHFFFAOYSA-N	10		-4.61	-4.25117	percent effect
R4A_0000132_001	A17462676	SPE_A17462676	BAMBUTEROL HYDROCHLORIDE	CN(C)C(=O)Oc1cc(OC(=O)N(C)C)cc(C(O)CNC(C)(C)C)c1	ANZXOIAKUNOVQU-UHFFFAOYSA-N	ANZXOIAKUNOVQU	UHFFFAOYSA-N	10		-6.07	-4.77771	percent effect
R4A_0000133_001	K11630072	SPE_K11630072	CARMOFUR	CCCCCCNC(=O)n1cc(F)c(=O)[nH]c1=O	AOCCBINRVIKJHY-UHFFFAOYSA-N	AOCCBINRVIKJHY	UHFFFAOYSA-N	10		16.14	8.766	percent effect
R4A_0000134_001	K56844688	SPE_K56844688	Epirubicin Hydrochloride	COc1cccc2c1C(=O)c1c(O)c3c(c(O)c1C2=O)C[C@@](O)(C(=O)CO)C[C@@H]3O[C@H]1C[C@H](N)[C@@H](O)[C@H](C)O1	AOJJSUZBOXZQNB-VTZDEGQISA-N	AOJJSUZBOXZQNB	VTZDEGQISA-N	10		4.45	-2.20817	percent effect
R4A_0000134_001	K56844688	SPE_K56844688	Epirubicin Hydrochloride	COc1cccc2c1C(=O)c1c(O)c3c(c(O)c1C2=O)C[C@@](O)(C(=O)CO)C[C@@H]3O[C@H]1C[C@H](N)[C@@H](O)[C@H](C)O1	AOJJSUZBOXZQNB-VTZDEGQISA-N	AOJJSUZBOXZQNB	VTZDEGQISA-N	10		4.45	-2.20817	percent effect
R4A_0000134_002	K92093830	SPE_K92093830	doxorubicin	COc1cccc2c1C(=O)c1c(O)c3c(c(O)c1C2=O)C[C@@](O)(C(=O)CO)C[C@@H]3O[C@H]1C[C@H](N)[C@H](O)[C@H](C)O1	AOJJSUZBOXZQNB-TZSSRYMLSA-N	AOJJSUZBOXZQNB	TZSSRYMLSA-N	10		-5.89	1.44601	percent effect
R4A_0000135_001	K11548689	SPE_K11548689	N,N-Bis(2-hydroxyethyl)dodecanamide	CCCCCCCCCCCC(=O)N(CCO)CCO	AOMUHOFOVNGZAN-UHFFFAOYSA-N	AOMUHOFOVNGZAN	UHFFFAOYSA-N	10		-3.72	#N/A	percent effect
R4A_0000136_001	K90647725	SPE_K90647725	Oleanolic Acid (Caryophyllin)	CC1(C)C[C@@H](C(=O)O)C2CC[C@]3(C)C(=CC[C@@H]4[C@@]5(C)CC[C@H](O)C(C)(C)[C@@H]5CC[C@]43C)[C@@H]2C1	AOWMBRPPHGNFDX-HPPBOAITSA-N	AOWMBRPPHGNFDX	HPPBOAITSA-N	10		-4.86	-4.22493	percent effect
R4A_0000137_001	K61845293	SPE_K61845293	DDR1-IN-1	CCN1CCN(Cc2ccc(C(=O)Nc3ccc(C)c(Oc4ccc5c(c4)CC(=O)N5)c3)cc2C(F)(F)F)CC1	AOZPVMOOEJAZGK-UHFFFAOYSA-N	AOZPVMOOEJAZGK	UHFFFAOYSA-N	10		99.06	0.381014	percent effect
R4A_0000138_001	A78391468	SPE_A78391468	PREDNISOLONE HEMISUCCINATE	C[C@]12C[C@H](O)C3C(CCC4=CC(=O)C=C[C@@]43C)C1CC[C@]2(O)C(=O)COC(=O)CCC(=O)O	APGDTXUMTIZLCJ-PILPDLGISA-N	APGDTXUMTIZLCJ	PILPDLGISA-N	10		-5.57	3.51655	percent effect
R4A_0000139_001	K73293050	SPE_K73293050	WZ3146	C=CC(=O)Nc1cccc(Oc2nc(Nc3ccc(N4CCN(C)CC4)cc3)ncc2Cl)c1	APHGZZPEOCCYNO-UHFFFAOYSA-N	APHGZZPEOCCYNO	UHFFFAOYSA-N	10		70.45	-6.40435	percent effect
R4A_0000140_001	K27352494	SPE_K27352494	Amphotericin B	C[C@@H]1OC(=O)C[C@H](O)C[C@H](O)CC[C@@H](O)[C@H](O)C[C@H](O)C[C@]2(O)C[C@H](O)[C@@H](C(=O)O)[C@H](C[C@@H](O[C@@H]3O[C@H](C)[C@@H](O)[C@H](N)[C@@H]3O)/C=C/C=C/C=C/C=C/C=C/C=C/C=C/[C@H](C)[C@@H](O)[C@H]1C)O2	APKFDSVGJQXUKY-INPOYWNPSA-N	APKFDSVGJQXUKY	INPOYWNPSA-N	10		0.23	-0.856784	percent effect
R4A_0000141_001	A23418262	SPE_A23418262	floctafenine	O=C(OCC(O)CO)c1ccccc1Nc1ccnc2c(C(F)(F)F)cccc12	APQPGQGAWABJLN-UHFFFAOYSA-N	APQPGQGAWABJLN	UHFFFAOYSA-N	10		-5.11	11.2733	percent effect
R4A_0000142_001	K53156626	SPE_K53156626	7-methoxytacrine	COc1ccc2nc3c(c(N)c2c1)CCCC3	APQPVVOYBLOJDY-UHFFFAOYSA-N	APQPVVOYBLOJDY	UHFFFAOYSA-N	10		27.75	0.557778	percent effect
R4A_0000143_001	K36381762	SPE_K36381762	nor-Binaltorphimine-dihydrochloride	Oc1ccc2c3c1O[C@H]1c4[nH]c5c(c4C[C@@]4(O)[C@@H](C2)N(CC2CC2)CC[C@]314)C[C@@]1(O)[C@H]2Cc3ccc(O)c4c3[C@@]1(CCN2CC1CC1)[C@H]5O4	APSUXPSYBJVPPS-YAUKWVCOSA-N	APSUXPSYBJVPPS	YAUKWVCOSA-N	10		2.52	-13.8923	percent effect
R4A_0000144_001	K07625016	SPE_K07625016	Norethisterone Enanthate	C#C[C@]1(OC(=O)CCCCCC)CC[C@H]2[C@@H]3CCC4=CC(=O)CC[C@@H]4[C@H]3CC[C@@]21C	APTGJECXMIKIET-WOSSHHRXSA-N	APTGJECXMIKIET	WOSSHHRXSA-N	10		3.23	1.62639	percent effect
R4A_0000145_001	K91106808	SPE_K91106808	SU-16f	Cc1[nH]c(/C=C2\C(=O)Nc3cc(-c4ccccc4)ccc32)c(C)c1CCC(=O)O	APYYTEJNOZQZNA-MOSHPQCFSA-N	APYYTEJNOZQZNA	MOSHPQCFSA-N	10		-0.9	6.42573	percent effect
R4A_0000146_001	K62581435	SPE_K62581435	3-MPPI	COc1ccccc1N1CCN(CCn2c(=O)[nH]c3c([nH]c4ccccc43)c2=O)CC1	AQASGOHUMGAWJJ-UHFFFAOYSA-N	AQASGOHUMGAWJJ	UHFFFAOYSA-N	10		-1.9	-13.2544	percent effect
R4A_0000147_001		SPE_A61793559	METOLAZONE	Cc1ccccc1N1C(=O)c2cc(S(N)(=O)=O)c(Cl)cc2NC1C	AQCHWTWZEMGIFD-UHFFFAOYSA-N	AQCHWTWZEMGIFD	UHFFFAOYSA-N	10		-2.71	#N/A	percent effect
R4A_0000148_001	K59339270	SPE_K59339270	AH6809	CC(C)Oc1ccc2c(=O)c3cc(C(=O)O)ccc3oc2c1	AQFFXPQJLZFABJ-UHFFFAOYSA-N	AQFFXPQJLZFABJ	UHFFFAOYSA-N	10		-6.26	-2.82558	percent effect
R4A_0000149_001	K16189898	SPE_K16189898	CHIR-99021 (CT99021) HCl	Cc1c[nH]c(-c2cnc(NCCNc3ccc(C#N)cn3)nc2-c2ccc(Cl)cc2Cl)n1	AQGNHMOJWBZFQQ-UHFFFAOYSA-N	AQGNHMOJWBZFQQ	UHFFFAOYSA-N	10		13.95	-6.20358	percent effect
R4A_0000150_001	A10070317	SPE_A10070317	PROPRANOLOL HYDROCHLORIDE (+/-)	CC(C)NCC(O)COc1cccc2ccccc12	AQHHHDLHHXJYJD-UHFFFAOYSA-N	AQHHHDLHHXJYJD	UHFFFAOYSA-N	10		25.52	25.2604	percent effect
R4A_0000150_001	A10070317	SPE_A10070317	PROPRANOLOL HYDROCHLORIDE (+/-)	CC(C)NCC(O)COc1cccc2ccccc12	AQHHHDLHHXJYJD-UHFFFAOYSA-N	AQHHHDLHHXJYJD	UHFFFAOYSA-N	10		25.52	25.2604	percent effect
R4A_0000150_001	A10070317	SPE_A10070317	PROPRANOLOL HYDROCHLORIDE (+/-)	CC(C)NCC(O)COc1cccc2ccccc12	AQHHHDLHHXJYJD-UHFFFAOYSA-N	AQHHHDLHHXJYJD	UHFFFAOYSA-N	10		25.52	25.2604	percent effect
R4A_0000150_002	K13994703; K92830582	SPE_K13994703	DEXPROPRANOLOL HYDROCHLORIDE [R(+)]	CC(C)NC[C@@H](O)COc1cccc2ccccc12	AQHHHDLHHXJYJD-CQSZACIVSA-N	AQHHHDLHHXJYJD	CQSZACIVSA-N	10		20.24	3.57862	percent effect
R4A_0000150_002	K13994703; K92830582	SPE_K92830582	propranolol-(R)	CC(C)NC[C@@H](O)COc1cccc2ccccc12	AQHHHDLHHXJYJD-CQSZACIVSA-N	AQHHHDLHHXJYJD	CQSZACIVSA-N	10		18.82	-5.06303	percent effect
R4A_0000151_001	K34157611	SPE_K34157611	CIMETIDINE	CN/C(=N\C#N)NCCSCc1nc[nH]c1C	AQIXAKUUQRKLND-UHFFFAOYSA-N	AQIXAKUUQRKLND	UHFFFAOYSA-N	10		-2.74	0.0064933	percent effect
R4A_0000152_001	A07395371	SPE_A07395371	Esmolol HCl	COC(=O)CCc1ccc(OCC(O)CNC(C)C)cc1	AQNDDEOPVVGCPG-UHFFFAOYSA-N	AQNDDEOPVVGCPG	UHFFFAOYSA-N	10		-2.41	-7.54044	percent effect
R4A_0000153_001	A45153512	SPE_A45153512	Bimatoprost	CCNC(=O)CCC/C=C\C[C@H]1[C@@H](O)C[C@H](O)[C@@H]1/C=C/C(O)CCc1ccccc1	AQOKCDNYWBIDND-GLQITXMVSA-N	AQOKCDNYWBIDND	GLQITXMVSA-N	10		-4.18	1.9713	percent effect
R4A_0000154_001	K43837174	SPE_K43837174	pruvanserin	N#Cc1c[nH]c2c(C(=O)N3CCN(CCc4ccc(F)cc4)CC3)cccc12	AQRLDDAFYYAIJP-UHFFFAOYSA-N	AQRLDDAFYYAIJP	UHFFFAOYSA-N	10		2.35	1.57847	percent effect
R4A_0000155_001	K18424115	SPE_K18424115	TG 100572 (Hydrochloride)	Cc1cc(-c2cc(O)ccc2Cl)cc2nnc(Nc3ccc(OCCN4CCCC4)cc3)nc12	AQSSMEORRLJZLU-UHFFFAOYSA-N	AQSSMEORRLJZLU	UHFFFAOYSA-N	10		-2.38	-12.9797	percent effect
R4A_0000156_001	K95123482	SPE_K95123482	GSK2194069	O=C(C1CC1)N1CC[C@@H](Cc2n[nH]c(=O)n2-c2ccc(-c3ccc4occc4c3)cc2)C1	AQTPWCUIYUOEMG-INIZCTEOSA-N	AQTPWCUIYUOEMG	INIZCTEOSA-N	10		-4.88	-1.5154	percent effect
R4A_0000157_001	K48832421	SPE_K48832421	PIM-1-Inhibitor-2	Nc1nccc(-c2ccc3noc(-c4ccc(Cl)cc4)c3c2)n1	AQVFETGXIRKVAQ-UHFFFAOYSA-N	AQVFETGXIRKVAQ	UHFFFAOYSA-N	10		0.29	4.12336	percent effect
R4A_0000158_001	K23067689	SPE_K23067689	Zanamivir (Relenza)	CC(=O)N[C@@H]1[C@@H](NC(=N)N)C=C(C(=O)O)O[C@H]1[C@H](O)[C@H](O)CO	ARAIBEBZBOPLMB-UFGQHTETSA-N	ARAIBEBZBOPLMB	UFGQHTETSA-N	10		-15.84	-2.94618	percent effect
R4A_0000159_001	K62762455	SPE_K62762455	RU 58841	CC1(C)C(=O)N(c2ccc(C#N)c(C(F)(F)F)c2)C(=O)N1CCCCO	ARBYGDBJECGMGA-UHFFFAOYSA-N	ARBYGDBJECGMGA	UHFFFAOYSA-N	10		-0.89	-5.82292	percent effect
R4A_0000160_001	A67975844	SPE_A67975844	NSC-405020	CCCC(C)NC(=O)c1ccc(Cl)c(Cl)c1	ARDYECYBETXQFD-UHFFFAOYSA-N	ARDYECYBETXQFD	UHFFFAOYSA-N	10		-0.37	-6.74905	percent effect
R4A_0000161_001	A00100033	SPE_A00100033	nifurtimox	CC1CS(=O)(=O)CCN1/N=C/c1ccc([N+](=O)[O-])o1	ARFHIAQFJWUCFH-IZZDOVSWSA-N	ARFHIAQFJWUCFH	IZZDOVSWSA-N	10		-9.12	-4.3034	percent effect
R4A_0000162_001	K66101666	SPE_K66101666	PYR-41	CCOC(=O)c1ccc(N2NC(=O)/C(=C/c3ccc([N+](=O)[O-])o3)C2=O)cc1	ARGIPZKQJGFSGQ-LCYFTJDESA-N	ARGIPZKQJGFSGQ	LCYFTJDESA-N	10		0.97	-7.51585	percent effect
R4A_0000163_001		SPE_K47492008	alclofenac	C=CCOc1ccc(CC(=O)O)cc1Cl	ARHWPKZXBHOEEE-UHFFFAOYSA-N	ARHWPKZXBHOEEE	UHFFFAOYSA-N	10		-0.67	#N/A	percent effect
R4A_0000164_001		SPE_A10773072	glycerol-monolaurate	CCCCCCCCCCCC(=O)OCC(O)CO	ARIWANIATODDMH-UHFFFAOYSA-N	ARIWANIATODDMH	UHFFFAOYSA-N	10		-0.78	#N/A	percent effect
R4A_0000165_001	K06294530	SPE_K06294530	UK 383367	NC(=O)c1noc([C@H](CCCC2CCCCC2)CC(=O)NO)n1	ARJCBSRIPGJMAD-LLVKDONJSA-N	ARJCBSRIPGJMAD	LLVKDONJSA-N	10		-5.23	-1.3038	percent effect
R4A_0000166_001	K50699835	SPE_K50699835	ELN-441958	O=C(c1cccc(N2Cc3cccc(Cl)c3C2=O)c1)N1CCC2(CC1)CCN(c1ccncc1)CC2	ARYQHSWJGHCGJS-UHFFFAOYSA-N	ARYQHSWJGHCGJS	UHFFFAOYSA-N	10		49.75	58.0236	percent effect
R4A_0000167_001	K45462423	SPE_K45462423	VU0361737	COc1cc(NC(=O)c2ccccn2)ccc1Cl	ARYUXFNGXHNNDM-UHFFFAOYSA-N	ARYUXFNGXHNNDM	UHFFFAOYSA-N	10		0.69	-6.20026	percent effect
R4A_0000168_001	A85548292	SPE_A85548292	piketoprofen	Cc1ccnc(NC(=O)C(C)c2cccc(C(=O)c3ccccc3)c2)c1	ASFKKFRSMGBFRO-UHFFFAOYSA-N	ASFKKFRSMGBFRO	UHFFFAOYSA-N	10		-3.2	-4.64546	percent effect
R4A_0000169_001	K17008822	SPE_K17008822	BD-1008	CN(CCc1ccc(Cl)c(Cl)c1)CCN1CCCC1	ASGIQUHBAVIOTI-UHFFFAOYSA-N	ASGIQUHBAVIOTI	UHFFFAOYSA-N	10		51.3	62.4954	percent effect
R4A_0000170_001	K74363950	SPE_K74363950	Aclidinium Bromide	O=C(O[C@H]1C[N+]2(CCCOc3ccccc3)CCC1CC2)C(O)(c1cccs1)c1cccs1	ASMXXROZKSBQIH-VITNCHFBSA-N	ASMXXROZKSBQIH	VITNCHFBSA-N	10		-4.72	-5.00576	percent effect
R4A_0000171_001	K92404805	SPE_K92404805	L-Quisqualic-acid	N[C@@H](Cn1oc(=O)[nH]c1=O)C(=O)O	ASNFTDCKZKHJSW-REOHCLBHSA-N	ASNFTDCKZKHJSW	REOHCLBHSA-N	10		-2.69	-8.19164	percent effect
R4A_0000172_001	K66192203	SPE_K66192203	Opicapone	Cc1c(Cl)c(C)[n+]([O-])c(Cl)c1-c1noc(-c2cc(O)c(O)c([N+](=O)[O-])c2)n1	ASOADIZOVZTJSR-UHFFFAOYSA-N	ASOADIZOVZTJSR	UHFFFAOYSA-N	10		-1.09	-9.91047	percent effect
R4A_0000173_001	K48526231	SPE_K48526231	SODIUM NITROPRUSSIDE DIHYDRATE	N#C[Fe-2](C#N)(C#N)(C#N)(C#N)N=O	ASPOIVQEUUCDQT-UHFFFAOYSA-N	ASPOIVQEUUCDQT	UHFFFAOYSA-N	10		-4.12	-12.2417	percent effect
R4A_0000174_001	K38793468	SPE_K38793468	TAK-220	CC(=O)N1CCC(C(=O)N(CCCN2CCC(Cc3ccc(C(N)=O)cc3)CC2)c2ccc(C)c(Cl)c2)CC1	ASSJTMUEFHUKMJ-UHFFFAOYSA-N	ASSJTMUEFHUKMJ	UHFFFAOYSA-N	10		-1.51	-3.26436	percent effect
R4A_0000175_001	A95300432	SPE_A95300432	Decernotinib	CC[C@@](C)(Nc1ccnc(-c2c[nH]c3ncccc23)n1)C(=O)NCC(F)(F)F	ASUGUQWIHMTFJL-QGZVFWFLSA-N	ASUGUQWIHMTFJL	QGZVFWFLSA-N	10		-0.82	11.8959	percent effect
R4A_0000176_001	K49481516	SPE_K49481516	GALANTAMINE	COc1ccc2c3c1O[C@H]1C[C@@H](O)C=C[C@@]31CCN(C)C2	ASUTZQLVASHGKV-JDFRZJQESA-N	ASUTZQLVASHGKV	JDFRZJQESA-N	10		-3.23	2.65358	percent effect
R4A_0000177_001	K11640013	SPE_K11640013	SULFAMETHAZINE	Cc1cc(C)nc(NS(=O)(=O)c2ccc(N)cc2)n1	ASWVTGNCAZCNNR-UHFFFAOYSA-N	ASWVTGNCAZCNNR	UHFFFAOYSA-N	10		-2.34	-5.33619	percent effect
R4A_0000178_001	A67363467	SPE_A67363467	DIHYDROSTREPTOMYCIN SESQUISULFATE [5mM/10% aq DMSO]	CN[C@@H]1C(OC2[C@H](O[C@@H]3[C@@H](NC(=N)N)[C@H](O)[C@@H](NC(=N)N)[C@H](O)[C@H]3O)OC(C)[C@]2(O)CO)OC(CO)C(O)C1O	ASXBYYWOLISCLQ-DAOCWCMRSA-N	ASXBYYWOLISCLQ	DAOCWCMRSA-N	10		-3.92	-8.91265	percent effect
R4A_0000179_001	A48015106	SPE_A48015106	8-hydroxy-DPAT	CCCN(CCC)C1CCc2cccc(O)c2C1	ASXGJMSKWNBENU-UHFFFAOYSA-N	ASXGJMSKWNBENU	UHFFFAOYSA-N	10		1.02	-9.99095	percent effect
R4A_0000180_001	K01653460	SPE_K01653460	chlorindanol	Oc1ccc(Cl)c2c1CCC2	ATAJVFBUUIBIEO-UHFFFAOYSA-N	ATAJVFBUUIBIEO	UHFFFAOYSA-N	10		-3.76	-3.58971	percent effect
R4A_0000181_001	K65170927	SPE_K65170927	Aprepitant (MK-0869)	C[C@@H](O[C@H]1OCCN(Cc2n[nH]c(=O)[nH]2)[C@H]1c1ccc(F)cc1)c1cc(C(F)(F)F)cc(C(F)(F)F)c1	ATALOFNDEOCMKK-OITMNORJSA-N	ATALOFNDEOCMKK	OITMNORJSA-N	10		2.55	-2.62257	percent effect
R4A_0000182_001	K74195153	SPE_K74195153	irsogladine	Nc1nc(N)nc(-c2cc(Cl)ccc2Cl)n1	ATCGGEJZONJOCL-UHFFFAOYSA-N	ATCGGEJZONJOCL	UHFFFAOYSA-N	10		-2	-1.83518	percent effect
R4A_0000183_001	K61269089	SPE_K61269089	Daphnetin	O=c1ccc2ccc(O)c(O)c2o1	ATEFPOUAMCWAQS-UHFFFAOYSA-N	ATEFPOUAMCWAQS	UHFFFAOYSA-N	10		-5.48	-10.3531	percent effect
R4A_0000184_001	A64228451	SPE_A64228451	terreic-acid-(-)	CC1=C(O)C(=O)[C@@H]2O[C@@H]2C1=O	ATFNSNUJZOYXFC-RQJHMYQMSA-N	ATFNSNUJZOYXFC	RQJHMYQMSA-N	10		-0.86	0.479522	percent effect
R4A_0000185_001	K03988082	SPE_K03988082	SB-399885	COc1ccc(S(=O)(=O)Nc2cc(Cl)cc(Cl)c2OC)cc1N1CCNCC1	ATKZKAYWARYLBW-UHFFFAOYSA-N	ATKZKAYWARYLBW	UHFFFAOYSA-N	10		14.44	-6.31171	percent effect
R4A_0000186_001	K25970317	SPE_K25970317	Resibufogenin	C[C@]12CC[C@H](O)C[C@H]1CC[C@@H]1[C@@H]2CC[C@]2(C)[C@@H](c3ccc(=O)oc3)C[C@H]3O[C@@]312	ATLJNLYIJOCWJE-CWMZOUAVSA-N	ATLJNLYIJOCWJE	CWMZOUAVSA-N	10		-2.23	-5.48522	percent effect
R4A_0000187_001	K32033120	SPE_K32033120	BAY-41-2272	Nc1nc(-c2nn(Cc3ccccc3F)c3ncccc23)ncc1C1CC1	ATOAHNRJAXSBOR-UHFFFAOYSA-N	ATOAHNRJAXSBOR	UHFFFAOYSA-N	10		0.5	-2.66374	percent effect
R4A_0000188_001	K12872829	SPE_K12872829	allylestrenol	C=CCC1(O)CCC2C3CCC4=CCCCC4C3CCC21C	ATXHVCQZZJYMCF-UHFFFAOYSA-N	ATXHVCQZZJYMCF	UHFFFAOYSA-N	10		0.46	8.6935	percent effect
R4A_0000189_001	K42108215	SPE_K42108215		CCCc1ccc(C(=O)O)cc1	ATZHGRNFEFVDDJ-UHFFFAOYSA-N	ATZHGRNFEFVDDJ	UHFFFAOYSA-N	10		-9.29	#N/A	percent effect
R4A_0000190_001	K18323388	SPE_K18323388	2',3',5'-Tri-O-acetyluridine	CC(=O)OC[C@H]1O[C@@H](n2ccc(=O)[nH]c2=O)[C@H](OC(C)=O)[C@@H]1OC(C)=O	AUFUWRKPQLGTGF-FMKGYKFTSA-N	AUFUWRKPQLGTGF	FMKGYKFTSA-N	10		1.47	#N/A	percent effect
R4A_0000191_001		SPE_K45724504	Diacetoxyscirpenol	CC(=O)OC[C@]12CCC(C)=C[C@H]1O[C@@H]1[C@H](O)[C@@H](OC(C)=O)[C@@]2(C)[C@@]12CO2	AUGQEEXBDZWUJY-ZLJUKNTDSA-N	AUGQEEXBDZWUJY	ZLJUKNTDSA-N	10		-25.8	#N/A	percent effect
R4A_0000192_001	A28431708	SPE_A28431708	Auranofin	CC[P+](CC)(CC)[Au-]S[C@@H]1O[C@H](COC(C)=O)[C@@H](OC(C)=O)[C@H](OC(C)=O)[C@H]1OC(C)=O	AUJRCFUBUPVWSZ-XTZHGVARSA-M	AUJRCFUBUPVWSZ	XTZHGVARSA-M	10		-2.38	-4.46626	percent effect
R4A_0000193_001	A68969091	SPE_A68969091	Echinomycin	CSC1SC[C@H]2C(=O)N(C)[C@@H](C(C)C)C(=O)OC[C@@H](NC(=O)c3cnc4ccccc4n3)C(=O)N[C@@H](C)C(=O)N(C)[C@@H]1C(=O)N(C)[C@@H](C(C)C)C(=O)OC[C@@H](NC(=O)c1cnc3ccccc3n1)C(=O)N[C@@H](C)C(=O)N2C	AUJXLBOHYWTPFV-VITLIGDRSA-N	AUJXLBOHYWTPFV	VITLIGDRSA-N	10		12.2	12.9147	percent effect
R4A_0000194_001	K74236984	SPE_K74236984	UNC0321	COc1cc2c(NC3CCN(C)CC3)nc(N3CCCN(C)CC3)nc2cc1OCCOCCN(C)C	AULLUGALUBVBDD-UHFFFAOYSA-N	AULLUGALUBVBDD	UHFFFAOYSA-N	10		0.39	-6.89882	percent effect
R4A_0000195_001	K43428468	SPE_K43428468	PF-4800567	Nc1ncnc2c1c(COc1cccc(Cl)c1)nn2C1CCOCC1	AUMDBEHGJRZSOO-UHFFFAOYSA-N	AUMDBEHGJRZSOO	UHFFFAOYSA-N	10		-4.63	7.90929	percent effect
R4A_0000196_001	K92760278	SPE_K92760278	RIBOFLAVIN	Cc1cc2nc3c(=O)[nH]c(=O)nc-3n(C[C@@H](O)[C@@H](O)[C@@H](O)CO)c2cc1C	AUNGANRZJHBGPY-MBNYWOFBSA-N	AUNGANRZJHBGPY	MBNYWOFBSA-N	10		-0.43	3.73381	percent effect
R4A_0000197_001	A03204438	SPE_A03204438	allopregnanolone	CC(=O)[C@H]1CC[C@H]2[C@@H]3CC[C@@H]4C[C@H](O)CC[C@]4(C)[C@H]3CC[C@]12C	AURFZBICLPNKBZ-YZRLXODZSA-N	AURFZBICLPNKBZ	YZRLXODZSA-N	10		-1.08	-8.59333	percent effect
R4A_0000197_001	A03204438	SPE_A03204438	allopregnanolone	CC(=O)[C@H]1CC[C@H]2[C@@H]3CC[C@@H]4C[C@H](O)CC[C@]4(C)[C@H]3CC[C@]12C	AURFZBICLPNKBZ-YZRLXODZSA-N	AURFZBICLPNKBZ	YZRLXODZSA-N	10		-1.08	-8.59333	percent effect
R4A_0000197_002	K18172896	SPE_K18172896	(3?,5?)-3-Hydroxy-pregnan-20-one	CC(=O)[C@H]1CC[C@H]2[C@@H]3CC[C@H]4C[C@H](O)CC[C@]4(C)[C@H]3CC[C@]12C	AURFZBICLPNKBZ-SYBPFIFISA-N	AURFZBICLPNKBZ	SYBPFIFISA-N	10		-0.04	#N/A	percent effect
R4A_0000198_001	A25687296	SPE_A25687296	EMETINE DIHYDROCHLORIDE	CC[C@H]1CN2CCc3cc(OC)c(OC)cc3C2C[C@@H]1CC1NCCc2cc(OC)c(OC)cc21	AUVVAXYIELKVAI-VXNUJMKFSA-N	AUVVAXYIELKVAI	VXNUJMKFSA-N	10		7.6	-13.2086	percent effect
R4A_0000199_001	A52660433	SPE_A52660433	tetrindole	c1cc2c(cc1C1CCCCC1)c1c3n2CCNC3CCC1	AUXCHYJDVJZEPG-UHFFFAOYSA-N	AUXCHYJDVJZEPG	UHFFFAOYSA-N	10		84.18	-1.82363	percent effect
R4A_0000200_001	K46428823	SPE_K46428823	LIOTHYRONINE	N[C@H](Cc1cc(I)c(Oc2ccc(O)c(I)c2)c(I)c1)C(=O)O	AUYYCJSJGJYCDS-GFCCVEGCSA-N	AUYYCJSJGJYCDS	GFCCVEGCSA-N	10		-5.86	-5.295	percent effect
R4A_0000200_002	K89152108	SPE_K89152108	LIOTHYRONINE (L- isomer) SODIUM	N[C@@H](Cc1cc(I)c(Oc2ccc(O)c(I)c2)c(I)c1)C(=O)[O-]	AUYYCJSJGJYCDS-LBPRGKRZSA-M	AUYYCJSJGJYCDS	LBPRGKRZSA-M	10		10.25	4.60838	percent effect
R4A_0000201_001	K32744045	SPE_K32744045	DISULFIRAM	CCN(CC)C(=S)SSC(=S)N(CC)CC	AUZONCFQVSMFAP-UHFFFAOYSA-N	AUZONCFQVSMFAP	UHFFFAOYSA-N	10		-1.1	5.11014	percent effect
R4A_0000202_001	K45319714	SPE_K45319714	Doripenem (monohydrate)	C[C@@H](O)[C@H]1C(=O)N2C(C(=O)O)=C(S[C@@H]3CN[C@H](CNS(N)(=O)=O)C3)[C@H](C)[C@H]12	AVAACINZEOAHHE-VFZPANTDSA-N	AVAACINZEOAHHE	VFZPANTDSA-N	10		0.95	-0.82362	percent effect
R4A_0000203_001	K73197500	SPE_K73197500	PF-04929113 (SNX-5422)	CC1(C)CC(=O)c2c(C(F)(F)F)nn(-c3ccc(C(N)=O)c(N[C@H]4CC[C@H](OC(=O)CN)CC4)c3)c2C1	AVDSOVJPJZVBTC-CTYIDZIISA-N	AVDSOVJPJZVBTC	CTYIDZIISA-N	10		1.95	2.45098	percent effect
R4A_0000204_001	K49519144	SPE_K49519144	LY2140023 (LY404039)	N[C@@]1(C(=O)O)CS(=O)(=O)[C@H]2[C@H](C(=O)O)[C@H]21	AVDUGNCTZRCAHH-MDASVERJSA-N	AVDUGNCTZRCAHH	MDASVERJSA-N	10		-3.92	-8.15619	percent effect
R4A_0000205_001	K08657056	SPE_K08657056	WAY-207024	CC(C)(C)c1ccc(-c2nc3cccc(N4CCN(Cc5ccc6nccnc6c5)CC4)c3[nH]2)cc1	AVEVJMZJJJDOCI-UHFFFAOYSA-N	AVEVJMZJJJDOCI	UHFFFAOYSA-N	10		5.05	-2.41748	percent effect
R4A_0000206_001	K44471774	SPE_K44471774	bay-w-9798	COC(=O)C1=C(C)N(C)C(C)=C(C(=O)OC)C1c1ccc(C(F)(F)F)cc1	AVFYPHPSIBAAME-UHFFFAOYSA-N	AVFYPHPSIBAAME	UHFFFAOYSA-N	10		-7.11	-8.86926	percent effect
R4A_0000207_001	K68432770	SPE_K68432770	Ampicillin (sodium)	CC1(C)S[C@@H]2[C@H](NC(=O)[C@H](N)c3ccccc3)C(=O)N2[C@H]1C(=O)[O-]	AVKUERGKIZMTKX-NJBDSQKTSA-M	AVKUERGKIZMTKX	NJBDSQKTSA-M	10		-3.56	-3.57925	percent effect
R4A_0000208_001	K63630713	SPE_K63630713	ETHACRYNIC ACID	C=C(CC)C(=O)c1ccc(OCC(=O)O)c(Cl)c1Cl	AVOLMBLBETYQHX-UHFFFAOYSA-N	AVOLMBLBETYQHX	UHFFFAOYSA-N	10		-0.2	-0.49505	percent effect
R4A_0000209_001	K48424871	SPE_K48424871	JW-642	O=C(OC(C(F)(F)F)C(F)(F)F)N1CCN(Cc2cccc(Oc3ccccc3)c2)CC1	AVSCNEOUWSVZEY-UHFFFAOYSA-N	AVSCNEOUWSVZEY	UHFFFAOYSA-N	10		-7.46	3.18781	percent effect
R4A_0000210_001	K47878171	SPE_K47878171	BEPHENIUM HYDROXYNAPTHOATE	C[N+](C)(CCOc1ccccc1)Cc1ccccc1	AVWWVJUMXRXPNF-UHFFFAOYSA-N	AVWWVJUMXRXPNF	UHFFFAOYSA-N	10		5.42	2.7336	percent effect
R4A_0000211_001	K32847255	SPE_K32847255	GSK-J1	O=C(O)CCNc1cc(N2CCc3ccccc3CC2)nc(-c2ccccn2)n1	AVZCPICCWKMZDT-UHFFFAOYSA-N	AVZCPICCWKMZDT	UHFFFAOYSA-N	10		0.05	-5.77461	percent effect
R4A_0000212_001	K84964099	SPE_K84964099	spautin-1	Fc1ccc(CNc2ncnc3ccc(F)cc23)cc1	AWIVHRPYFSSVOG-UHFFFAOYSA-N	AWIVHRPYFSSVOG	UHFFFAOYSA-N	10		2.6	-10.1107	percent effect
R4A_0000213_001	K43363084	SPE_K43363084	Atglistatin	CN(C)C(=O)Nc1cccc(-c2ccc(N(C)C)cc2)c1	AWOPBSAJHCUSAS-UHFFFAOYSA-N	AWOPBSAJHCUSAS	UHFFFAOYSA-N	10		-8.09	9.884	percent effect
R4A_0000214_001	K24864897	SPE_K24864897	JNJ-26990990	NS(=O)(=O)NCc1csc2ccccc12	AWSKBQNOSRREEY-UHFFFAOYSA-N	AWSKBQNOSRREEY	UHFFFAOYSA-N	10		3.3	-16.8072	percent effect
R4A_0000215_001	K21415491	SPE_K21415491	ALS-8112	Nc1ccn([C@@H]2O[C@@](CO)(CCl)[C@@H](O)[C@H]2F)c(=O)n1	AWSRKKBIPSQHOJ-IBCQBUCCSA-N	AWSRKKBIPSQHOJ	IBCQBUCCSA-N	10		-0.65	-10.4292	percent effect
R4A_0000216_001	M02899238	SPE_M02899238	beta-hydroxy-beta-methylbutyrate	CC(C)(O)CC(=O)[O-]	AXFYFNCPONWUHW-UHFFFAOYSA-M	AXFYFNCPONWUHW	UHFFFAOYSA-M	10		-6.24	-9.95827	percent effect
R4A_0000217_001	K13409143	SPE_K13409143	Isopropyl myristate	CCCCCCCCCCCCCC(=O)OC(C)C	AXISYYRBXTVTFY-UHFFFAOYSA-N	AXISYYRBXTVTFY	UHFFFAOYSA-N	10		-2.19	-4.52217	percent effect
R4A_0000218_001	A54228901	SPE_A54228901	SLV-319-(+/-)	C/N=C(/NS(=O)(=O)c1ccc(Cl)cc1)N1CC(c2ccccc2)C(c2ccc(Cl)cc2)=N1	AXJQVVLKUYCICH-UHFFFAOYSA-N	AXJQVVLKUYCICH	UHFFFAOYSA-N	10		-1.59	3.85485	percent effect
R4A_0000219_001	A62057054	SPE_A62057054	MDL-11939	OC(c1ccccc1)C1CCN(CCc2ccccc2)CC1	AXNGJCOYCMDPQG-UHFFFAOYSA-N	AXNGJCOYCMDPQG	UHFFFAOYSA-N	10		-0.41	3.0094	percent effect
R4A_0000220_001	K48112880	SPE_K48112880	FH-535	Cc1cc([N+](=O)[O-])ccc1NS(=O)(=O)c1cc(Cl)ccc1Cl	AXNUEXXEQGQWPA-UHFFFAOYSA-N	AXNUEXXEQGQWPA	UHFFFAOYSA-N	10		-0.26	-8.77083	percent effect
R4A_0000221_001	A90796352	SPE_A90796352	ESCIN	C/C=C(/C)C(=O)O[C@@H]1[C@H](OC(C)=O)[C@@]2(CO)C(CC1(C)C)C1=CCC3[C@@]4(C)CC[C@H](O[C@@H]5O[C@H](C(=O)O)[C@@H](O[C@@H]6O[C@H](CO)[C@@H](O)[C@H](O)[C@H]6O)[C@H](O)[C@H]5O[C@@H]5O[C@H](CO)[C@@H](O)[C@H](O)[C@H]5O)[C@](C)(CO)C4CC[C@@]3(C)[C@]1(C)C[C@H]2O	AXNVHPCVMSNXNP-LGWBRZJHSA-N	AXNVHPCVMSNXNP	LGWBRZJHSA-N	10		-2.28	7.06635	percent effect
R4A_0000222_001	K45497762	SPE_K45497762	succinylcholine-chloride	C[N+](C)(C)CCOC(=O)CCC(=O)OCC[N+](C)(C)C	AXOIZCJOOAYSMI-UHFFFAOYSA-N	AXOIZCJOOAYSMI	UHFFFAOYSA-N	10		0.96	-0.626378	percent effect
R4A_0000223_001	K79404599	SPE_K79404599	Enzastaurin (LY317615)	Cn1cc(C2=C(c3cn(C4CCN(Cc5ccccn5)CC4)c4ccccc34)C(=O)NC2=O)c2ccccc21	AXRCEOKUDYDWLF-UHFFFAOYSA-N	AXRCEOKUDYDWLF	UHFFFAOYSA-N	10		-1.87	-2.44374	percent effect
R4A_0000224_001	K09757388	SPE_K09757388	Atazanavir sulfate	COC(=O)N[C@H](C(=O)N[C@@H](Cc1ccccc1)[C@@H](O)CN(Cc1ccc(-c2ccccn2)cc1)NC(=O)[C@@H](NC(=O)OC)C(C)(C)C)C(C)(C)C	AXRYRYVKAWYZBR-GASGPIRDSA-N	AXRYRYVKAWYZBR	GASGPIRDSA-N	10		0.11	-7.58693	percent effect
R4A_0000225_001	K38332599	SPE_K38332599	Uprosertib	Cn1ncc(Cl)c1-c1cc(C(=O)N[C@H](CN)Cc2ccc(F)c(F)c2)oc1Cl	AXTAPYRUEKNRBA-JTQLQIEISA-N	AXTAPYRUEKNRBA	JTQLQIEISA-N	10		82.59	92.0028	percent effect
R4A_0000226_001	A73679382	SPE_A73679382	MK-571 (sodium salt)	CN(C)C(=O)CCSC(SCCC(=O)[O-])c1cccc(/C=C/c2ccc3ccc(Cl)cc3n2)c1	AXUZQJFHDNNPFG-UXBLZVDNSA-M	AXUZQJFHDNNPFG	UXBLZVDNSA-M	10		-1.04	-10.3152	percent effect
R4A_0000227_001	K37764012	SPE_K37764012	PF-3758309	Cc1nc(Nc2n[nH]c3c2CN(C(=O)N[C@H](CN(C)C)c2ccccc2)C3(C)C)c2sccc2n1	AYCPARAPKDAOEN-LJQANCHMSA-N	AYCPARAPKDAOEN	LJQANCHMSA-N	10		1.28	-13.1543	percent effect
R4A_0000228_001	A09994331	SPE_A09994331	Thiamine pyrophosphate chloride	Cc1ncc(C[n+]2csc(CCOP(=O)(O)OP(=O)(O)O)c2C)c(N)n1	AYEKOFBPNLCAJY-UHFFFAOYSA-O	AYEKOFBPNLCAJY	UHFFFAOYSA-O	10		-2.57	-8.84185	percent effect
R4A_0000229_001	K41962502	SPE_K41962502	cis-exo-camphanediol-2,3	CC1(C)[C@H]2CC[C@]1(C)[C@@H](O)[C@H]2O	AYEOSGBMQHXVER-AZQAYCESSA-N	AYEOSGBMQHXVER	AZQAYCESSA-N	10		-7.7	#N/A	percent effect
R4A_0000229_001	K41962502	SPE_K41962502	cis-exo-camphanediol-2,3	CC1(C)[C@H]2CC[C@]1(C)[C@@H](O)[C@H]2O	AYEOSGBMQHXVER-AZQAYCESSA-N	AYEOSGBMQHXVER	AZQAYCESSA-N	10		-7.7	#N/A	percent effect
R4A_0000229_002	K44602126	SPE_K44602126	(+/-)-exo,exo-2,3-camphanediol	CC1(C)[C@H]2CC[C@@]1(C)[C@H](O)[C@@H]2O	AYEOSGBMQHXVER-WHQQTDPMSA-N	AYEOSGBMQHXVER	WHQQTDPMSA-N	10		-3.19	#N/A	percent effect
R4A_0000230_001	A40777960	SPE_A40777960	THREONINE (dl)	CC(O)C(N)C(=O)O	AYFVYJQAPQTCCC-UHFFFAOYSA-N	AYFVYJQAPQTCCC	UHFFFAOYSA-N	10		-9.04	-8.04904	percent effect
R4A_0000230_002		SPE_K75508643	L-threonine	C[C@@H](O)[C@H](N)C(=O)O	AYFVYJQAPQTCCC-GBXIJSLDSA-N	AYFVYJQAPQTCCC	GBXIJSLDSA-N	10		2.14	#N/A	percent effect
R4A_0000231_001	A30886737	SPE_A30886737	FLORFENICOL	CS(=O)(=O)c1ccc(C(O)[C@H](CF)NC(=O)C(Cl)Cl)cc1	AYIRNRDRBQJXIF-RGURZIINSA-N	AYIRNRDRBQJXIF	RGURZIINSA-N	10		2.58	3.65609	percent effect
R4A_0000232_001	K60341624	SPE_K60341624	GSK1292263	CC(C)c1noc(N2CCC(COc3ccc(-c4ccc(S(C)(=O)=O)cc4)nc3)CC2)n1	AYJRTVVIBJSSKN-UHFFFAOYSA-N	AYJRTVVIBJSSKN	UHFFFAOYSA-N	10		-4.06	-15.0198	percent effect
R4A_0000233_001	K17497770	SPE_K17497770	Butein	O=C(/C=C/c1ccc(O)c(O)c1)c1ccc(O)cc1O	AYMYWHCQALZEGT-ORCRQEGFSA-N	AYMYWHCQALZEGT	ORCRQEGFSA-N	10		-4.21	9.58034	percent effect
R4A_0000234_001	K24570280	SPE_K24570280	CINPA-1	CCOC(=O)Nc1ccc2c(c1)N(C(=O)CN(CC)CC)c1ccccc1CC2	AYQBYSPEGRYKFA-UHFFFAOYSA-N	AYQBYSPEGRYKFA	UHFFFAOYSA-N	10		2.01	3.48993	percent effect
R4A_0000235_001	K81473043	SPE_K81473043	17-AAG (Tanespimycin)	C=CCNC1=C2C[C@@H](C)C[C@H](OC)[C@H](O)[C@@H](C)/C=C(\C)[C@H](OC(N)=O)[C@@H](OC)/C=C\C=C(/C)C(=O)NC(=CC1=O)C2=O	AYUNIORJHRXIBJ-TXHRRWQRSA-N	AYUNIORJHRXIBJ	TXHRRWQRSA-N	10		-3.29	15.8723	percent effect
R4A_0000236_001	K66786476	SPE_K66786476	PREGABALIN	CC(C)C[C@H](CN)CC(=O)O	AYXYPKUFHZROOJ-ZETCQYMHSA-N	AYXYPKUFHZROOJ	ZETCQYMHSA-N	10		7.75	28.4979	percent effect
R4A_0000237_001	K31054881	SPE_K31054881	BMY-7378	COc1ccccc1N1CCN(CCN2C(=O)CC3(CCCC3)CC2=O)CC1	AYYCFGDXLUPJAQ-UHFFFAOYSA-N	AYYCFGDXLUPJAQ	UHFFFAOYSA-N	10		5.3	-12.6004	percent effect
R4A_0000238_001	K66911501	SPE_K66911501	MK-3207 (Hydrochloride)	O=C(CN1C(=O)C2(CCCC2)NC[C@H]1c1cc(F)cc(F)c1)Nc1ccc2c(c1)C[C@@]1(C2)C(=O)Nc2ncccc21	AZAANWYREOQRFB-SETSBSEESA-N	AZAANWYREOQRFB	SETSBSEESA-N	10		-1.44	-1.57313	percent effect
R4A_0000239_001	K31519811	SPE_K31519811	PF-2545920	Cn1cc(-c2ccncc2)c(-c2ccc(OCc3ccc4ccccc4n3)cc2)n1	AZEXWHKOMMASPA-UHFFFAOYSA-N	AZEXWHKOMMASPA	UHFFFAOYSA-N	10		10.3	-10.3759	percent effect
R4A_0000240_001	K09619578	SPE_K09619578	DS2-(806622)	O=C(Nc1c(-c2cccs2)nc2ccccn12)c1ccc(Cl)cc1	AZKMWHRDICVYEI-UHFFFAOYSA-N	AZKMWHRDICVYEI	UHFFFAOYSA-N	10		-0.29	10.0125	percent effect
R4A_0000241_001	K28824103	SPE_K28824103	Genipin	COC(=O)C1=CO[C@@H](O)[C@@H]2C(CO)=CC[C@H]12	AZKVWQKMDGGDSV-BCMRRPTOSA-N	AZKVWQKMDGGDSV	BCMRRPTOSA-N	10		2.68	-8.80324	percent effect
R4A_0000242_001	A48570745	SPE_A48570745	IVERMECTIN	CCC(C)[C@H]1O[C@]2(CC[C@@H]1C)C[C@@H]1C[C@@H](C/C=C(\C)[C@@H](OC3C[C@H](OC)C(O[C@H]4C[C@H](OC)[C@@H](O)[C@H](C)O4)[C@H](C)O3)[C@@H](C)/C=C/C=C3\CO[C@@H]4[C@H](O)C(C)=C[C@@H](C(=O)O1)[C@]34O)O2	AZSNMRSAGSSBNP-ONDMGMIHSA-N	AZSNMRSAGSSBNP	ONDMGMIHSA-N	10		-4.22	-12.5057	percent effect
R4A_0000243_001	A54139254	SPE_A54139254	4-CMTB	CC(C)C(C(=O)Nc1nccs1)c1ccc(Cl)cc1	AZYDQCGCBQYFSE-UHFFFAOYSA-N	AZYDQCGCBQYFSE	UHFFFAOYSA-N	10		-2.18	8.16472	percent effect
R4A_0000244_001	K08223200	SPE_K08223200	WAY-200070	Oc1ccc(-c2nc3cc(O)cc(Br)c3o2)cc1	BAAILVWEAXFTSF-UHFFFAOYSA-N	BAAILVWEAXFTSF	UHFFFAOYSA-N	10		-1.8	40.7119	percent effect
R4A_0000245_001	K02079473	SPE_K02079473	oxatomide	O=c1[nH]c2ccccc2n1CCCN1CCN(C(c2ccccc2)c2ccccc2)CC1	BAINIUMDFURPJM-UHFFFAOYSA-N	BAINIUMDFURPJM	UHFFFAOYSA-N	10		26.41	6.61003	percent effect
R4A_0000246_001	K70504253	SPE_K70504253	Fruquintinib	CNC(=O)c1c(C)oc2cc(Oc3ncnc4cc(OC)c(OC)cc34)ccc12	BALLNEJQLSTPIO-UHFFFAOYSA-N	BALLNEJQLSTPIO	UHFFFAOYSA-N	10		-2.33	8.27083	percent effect
R4A_0000247_001	K52394958	SPE_K52394958	GR-159897	COC1(CS(=O)c2ccccc2)CCN(CCc2c[nH]c3ccc(F)cc23)CC1	BANYJBHWTOJQDU-UHFFFAOYSA-N	BANYJBHWTOJQDU	UHFFFAOYSA-N	10		14.51	5.6833	percent effect
R4A_0000248_001	K51528698	SPE_K51528698	Teijin-compound-1	O=C(CNC(=O)c1cccc(C(F)(F)F)c1)N[C@@H]1CCN(Cc2ccc(Cl)cc2)C1	BAOQJSULMWXFRK-GOSISDBHSA-N	BAOQJSULMWXFRK	GOSISDBHSA-N	10		12.4	22.5485	percent effect
R4A_0000249_001	K99475619	SPE_K99475619	Genz-644282	CNCCn1c(=O)c2cc(OC)c(OC)cc2c2cnc3cc4c(cc3c21)OCO4	BAORCAMWLWRZQG-UHFFFAOYSA-N	BAORCAMWLWRZQG	UHFFFAOYSA-N	10		0.03	-5.64615	percent effect
R4A_0000250_001	K23414802	SPE_K23414802	SUCRALOSE	OC[C@H]1O[C@H](O[C@]2(CCl)O[C@H](CCl)[C@@H](O)[C@@H]2O)[C@H](O)[C@@H](O)[C@H]1Cl	BAQAVOSOZGMPRM-QBMZZYIRSA-N	BAQAVOSOZGMPRM	QBMZZYIRSA-N	10		4.63	0.665691	percent effect
R4A_0000251_001	K68567222	SPE_K68567222	BVT-948	CC1(C)C(=O)N=C2C1=C(O)C(=O)c1ccccc12	BAQXWJQSUXZVIP-UHFFFAOYSA-N	BAQXWJQSUXZVIP	UHFFFAOYSA-N	10		-3.23	-7.94612	percent effect
R4A_0000252_001	K23848629	SPE_K23848629	Fosaprepitant dimeglumine salt	C[C@@H](O[C@H]1OCCN(Cc2nn(P(=O)(O)O)c(=O)[nH]2)[C@H]1c1ccc(F)cc1)c1cc(C(F)(F)F)cc(C(F)(F)F)c1	BARDROPHSZEBKC-OITMNORJSA-N	BARDROPHSZEBKC	OITMNORJSA-N	10		6.28	-10.2168	percent effect
R4A_0000253_001	K33521504	SPE_K33521504	GSK-LSD-1	c1ccc([C@@H]2C[C@H]2NC2CCNCC2)cc1	BASFYRLYJAZPPL-UONOGXRCSA-N	BASFYRLYJAZPPL	UONOGXRCSA-N	10		27.93	12.5856	percent effect
R4A_0000254_001	K86816506	SPE_K86816506	PF-04457845	O=C(Nc1cccnn1)N1CCC(=Cc2cccc(Oc3ccc(C(F)(F)F)cn3)c2)CC1	BATCTBJIJJEPHM-UHFFFAOYSA-N	BATCTBJIJJEPHM	UHFFFAOYSA-N	10		1.25	-9.5243	percent effect
R4A_0000255_001	A28318179	SPE_A28318179	aminomethyltransferase	CC1CCN=C(N)S1	BATVOUKHGLKDGQ-UHFFFAOYSA-N	BATVOUKHGLKDGQ	UHFFFAOYSA-N	10		0.17	13.1772	percent effect
R4A_0000256_001	A11132253	SPE_A11132253	NADIDE	NC(=O)c1ccc[n+]([C@@H]2O[C@H](COP(=O)([O-])OP(=O)(O)OC[C@H]3O[C@@H](n4cnc5c(N)ncnc54)[C@H](O)[C@@H]3O)[C@@H](O)[C@H]2O)c1	BAWFJGJZGIEFAR-NNYOXOHSSA-N	BAWFJGJZGIEFAR	NNYOXOHSSA-N	10		-1.76	-11.5475	percent effect
R4A_0000257_001	A41835910	SPE_A41835910	tenilsetam	O=C1NCCNC1c1cccs1	BBACKDMGYMXYLE-UHFFFAOYSA-N	BBACKDMGYMXYLE	UHFFFAOYSA-N	10		-5.38	-12.0652	percent effect
R4A_0000258_001	K72912098	SPE_K72912098	Telaprevir (VX-950)	CCC[C@H](NC(=O)[C@@H]1[C@H]2CCC[C@H]2CN1C(=O)[C@@H](NC(=O)[C@@H](NC(=O)c1cnccn1)C1CCCCC1)C(C)(C)C)C(=O)C(=O)NC1CC1	BBAWEDCPNXPBQM-GDEBMMAJSA-N	BBAWEDCPNXPBQM	GDEBMMAJSA-N	10		-3.28	-5.2551	percent effect
R4A_0000259_001	K81021983	SPE_K81021983	Cyclocytidine HCl	N=c1ccn2c(n1)O[C@H]1[C@H](O)[C@@H](CO)O[C@H]12	BBDAGFIXKZCXAH-CCXZUQQUSA-N	BBDAGFIXKZCXAH	CCXZUQQUSA-N	10		0.88	4.19933	percent effect
R4A_0000260_001	K59831625	SPE_K59831625	LDN-212854	c1cc(-c2cnn3cc(-c4ccc(N5CCNCC5)cc4)cnc23)c2cccnc2c1	BBDGBGOVJPEFBT-UHFFFAOYSA-N	BBDGBGOVJPEFBT	UHFFFAOYSA-N	10		-14.79	-16.1139	percent effect
R4A_0000261_001	K68220839	SPE_K68220839	LY2979165	C[C@H](N)C(=O)N[C@@]1(C(=O)O)C[C@@H](Sc2nnc[nH]2)[C@H]2[C@H](C(=O)O)[C@H]21	BBGHHIUQOKQCBW-LDZWZCGGSA-N	BBGHHIUQOKQCBW	LDZWZCGGSA-N	10		-1.74	-13.058	percent effect
R4A_0000262_001	K77987496	SPE_K77987496	ITI214	CN1C(=O)c2c(nn(Cc3ccc(-c4cccc(F)n4)cc3)c2Nc2ccccc2)N2C1=N[C@@H]1CCC[C@@H]12	BBIPVJCGIASXJB-PKTZIBPZSA-N	BBIPVJCGIASXJB	PKTZIBPZSA-N	10		37.47	77.759	percent effect
R4A_0000263_001	K67173685	SPE_K67173685	4E1RCat	O=C(O)c1ccc(N2C(=O)/C(=C/c3ccc(-c4ccc([N+](=O)[O-])cc4)o3)C=C2c2ccccc2)cc1	BBQRBOIMSKMFFO-LTGZKZEYSA-N	BBQRBOIMSKMFFO	LTGZKZEYSA-N	10		0.54	-0.73846	percent effect
R4A_0000264_001	K97452254	SPE_K97452254	AMG 925	C[C@H]1CC[C@H](n2c3cnccc3c3cnc(Nc4ccc5c(n4)CCN(C(=O)CO)C5)nc32)CC1	BBUVDDPUURMFOX-SAABIXHNSA-N	BBUVDDPUURMFOX	SAABIXHNSA-N	10		-2.27	2.05301	percent effect
R4A_0000265_001	K40302533	SPE_K40302533	PF-5274857	Cc1cnc(-c2cc(N3CCN(C(=O)CCS(C)(=O)=O)CC3)ncc2Cl)c(C)c1	BBVNTTZIOTWDSV-UHFFFAOYSA-N	BBVNTTZIOTWDSV	UHFFFAOYSA-N	10		-1.89	-9.76434	percent effect
R4A_0000266_001	M87138257	SPE_M87138257	Acriflavine hydrochloride	C[n+]1c2cc(N)ccc2cc2ccc(N)cc21.Nc1ccc2cc3ccc(N)cc3nc2c1	BCBIBQWDFMQRSJ-UHFFFAOYSA-O	BCBIBQWDFMQRSJ	UHFFFAOYSA-O	10		0.92	62.1177	percent effect
R4A_0000267_001	K06557128	SPE_K06557128	Voriconazole	C[C@@H](c1ncncc1F)[C@](O)(Cn1cncn1)c1ccc(F)cc1F	BCEHBSKCWLPMDN-MGPLVRAMSA-N	BCEHBSKCWLPMDN	MGPLVRAMSA-N	10		1.21	-4.5856	percent effect
R4A_0000268_001	K19687926	SPE_K19687926	Lapatinib (GW-572016) Ditosylate	CS(=O)(=O)CCNCc1ccc(-c2ccc3ncnc(Nc4ccc(OCc5cccc(F)c5)c(Cl)c4)c3c2)o1	BCFGMOOMADDAQU-UHFFFAOYSA-N	BCFGMOOMADDAQU	UHFFFAOYSA-N	10		91.36	-2.43737	percent effect
R4A_0000269_001	K38436528	SPE_K38436528	IMIPRAMINE HYDROCHLORIDE	CN(C)CCCN1c2ccccc2CCc2ccccc21	BCGWQEUPMDMJNV-UHFFFAOYSA-N	BCGWQEUPMDMJNV	UHFFFAOYSA-N	10		23.58	6.3324	percent effect
R4A_0000270_001	K08478539	SPE_K08478539	SMER-28	C=CCNc1ncnc2ccc(Br)cc12	BCPOLXUSCUFDGE-UHFFFAOYSA-N	BCPOLXUSCUFDGE	UHFFFAOYSA-N	10		-2.54	3.25864	percent effect
R4A_0000271_001	K83245588	SPE_K83245588	Pilsicainide hydrochloride	Cc1cccc(C)c1NC(=O)CC12CCCN1CCC2	BCQTVJKBTWGHCX-UHFFFAOYSA-N	BCQTVJKBTWGHCX	UHFFFAOYSA-N	10		-2.24	-15.1294	percent effect
R4A_0000272_001		SPE_K72827473	CEP-37440	CNC(=O)c1ccccc1Nc1nc(Nc2ccc3c(c2OC)CCC[C@H](N2CCN(CCO)CC2)C3)ncc1Cl	BCSHRERPHLTPEE-NRFANRHFSA-N	BCSHRERPHLTPEE	NRFANRHFSA-N	10		138.77	#N/A	percent effect
R4A_0000273_001	K81729199	SPE_K81729199	AQ-RA741	CCN(CC)CCCCC1CCN(CC(=O)N2c3ccccc3C(=O)Nc3cccnc32)CC1	BCUGCHZRMKTPMU-UHFFFAOYSA-N	BCUGCHZRMKTPMU	UHFFFAOYSA-N	10		-2.95	2.65531	percent effect
R4A_0000274_001	K19477839	SPE_K19477839	SGX-523	Cn1cc(-c2ccc3nnc(Sc4ccc5ncccc5c4)n3n2)cn1	BCZUAADEACICHN-UHFFFAOYSA-N	BCZUAADEACICHN	UHFFFAOYSA-N	10		-7.32	-0.0696905	percent effect
R4A_0000275_001		SPE_K04643877	perzinfotel	O=c1c2c(c1=O)N(CCP(=O)(O)O)CCCN2	BDABGOLMYNHHTR-UHFFFAOYSA-N	BDABGOLMYNHHTR	UHFFFAOYSA-N	10		-5.15	#N/A	percent effect
R4A_0000276_001	K80762071	SPE_K80762071	Cardiogreen	CC1(C)C(/C=C/C=C/C=C/C=C2/N(CCCCS(=O)(=O)[O-])c3ccc4ccccc4c3C2(C)C)=[N+](CCCCS(=O)(=O)[O-])c2ccc3ccccc3c21	BDBMLMBYCXNVMC-UHFFFAOYSA-M	BDBMLMBYCXNVMC	UHFFFAOYSA-M	10		-0.75	-15.9115	percent effect
R4A_0000277_001	K80639402	SPE_K80639402	SB-258585	COc1ccc(NS(=O)(=O)c2ccc(I)cc2)cc1N1CCN(C)CC1	BDHMSYNBSBZCAF-UHFFFAOYSA-N	BDHMSYNBSBZCAF	UHFFFAOYSA-N	10		16.42	17.5678	percent effect
R4A_0000278_001	K08976401	SPE_K08976401	AZELAIC ACID	O=C(O)CCCCCCCC(=O)O	BDJRBEYXGGNYIS-UHFFFAOYSA-N	BDJRBEYXGGNYIS	UHFFFAOYSA-N	10		-9.11	3.19511	percent effect
R4A_0000279_001	K80451230	SPE_K80451230	zamifenacin	c1ccc(C(O[C@@H]2CCCN(CCc3ccc4c(c3)OCO4)C2)c2ccccc2)cc1	BDNFQGRSKSQXRI-XMMPIXPASA-N	BDNFQGRSKSQXRI	XMMPIXPASA-N	10		3.22	13.0134	percent effect
R4A_0000280_001	K65877271	SPE_K65877271	Halobetasol Propionate	CCC(=O)O[C@]1(C(=O)CCl)[C@@H](C)C[C@H]2[C@@H]3C[C@H](F)C4=CC(=O)C=C[C@]4(C)[C@@]3(F)[C@@H](O)C[C@@]21C	BDSYKGHYMJNPAB-LICBFIPMSA-N	BDSYKGHYMJNPAB	LICBFIPMSA-N	10		4.24	10.2915	percent effect
R4A_0000281_001	A12230535	SPE_A12230535	Nutlin-3	COc1ccc(C2=NC(c3ccc(Cl)cc3)C(c3ccc(Cl)cc3)N2C(=O)N2CCNC(=O)C2)c(OC(C)C)c1	BDUHCSBCVGXTJM-UHFFFAOYSA-N	BDUHCSBCVGXTJM	UHFFFAOYSA-N	10		20.51	-6.18765	percent effect
R4A_0000282_001	A90272038	SPE_A90272038	CGP 37849	C/C(=C\C(N)C(=O)O)CP(=O)(O)O	BDYHNCZIGYIOGJ-DUXPYHPUSA-N	BDYHNCZIGYIOGJ	DUXPYHPUSA-N	10		-1.95	-10.7367	percent effect
R4A_0000283_001	K10974103	SPE_K10974103	DILOXANIDE FUROATE	CN(C(=O)C(Cl)Cl)c1ccc(OC(=O)c2ccco2)cc1	BDYYDXJSHYEDGB-UHFFFAOYSA-N	BDYYDXJSHYEDGB	UHFFFAOYSA-N	10		-2.6	-1.12854	percent effect
R4A_0000284_001	K79892937	SPE_K79892937	PHENOLSULFONPHTHALEIN	O=S1(=O)OC(c2ccc(O)cc2)(c2ccc(O)cc2)c2ccccc21	BELBBZDIHDAJOR-UHFFFAOYSA-N	BELBBZDIHDAJOR	UHFFFAOYSA-N	10		-2.78	-4.39691	percent effect
R4A_0000285_001	K11683436	SPE_K11683436	CH5183284 (Debio-1347)	Cc1nc2ccc(-n3ncc(C(=O)c4cc5ccccc5[nH]4)c3N)cc2[nH]1	BEMNJULZEQTDJY-UHFFFAOYSA-N	BEMNJULZEQTDJY	UHFFFAOYSA-N	10		-0.81	-8.3382	percent effect
R4A_0000286_001	K73451719	SPE_K73451719	terlipressin	NCCCC[C@H](NC(=O)[C@@H]1CCCN1C(=O)[C@@H]1CSSC[C@H](NC(=O)CNC(=O)CNC(=O)CN)C(=O)N[C@@H](Cc2ccc(O)cc2)C(=O)N[C@@H](Cc2ccccc2)C(=O)N[C@@H](CCC(N)=O)C(=O)N[C@@H](CC(N)=O)C(=O)N1)C(=O)NCC(N)=O	BENFXAYNYRLAIU-QSVFAHTRSA-N	BENFXAYNYRLAIU	QSVFAHTRSA-N	10		0.09	-9.87226	percent effect
R4A_0000287_001	K82028950	SPE_K82028950	CGH2466	Nc1nc(-c2ccc(Cl)c(Cl)c2)c(-c2ccncc2)s1	BEPGKLOHQTXUHX-UHFFFAOYSA-N	BEPGKLOHQTXUHX	UHFFFAOYSA-N	10		-2.04	0.57922	percent effect
R4A_0000288_001	K24566386	SPE_K24566386	SD-208	Fc1ccc(Cl)cc1-c1nc(Nc2ccncc2)c2nccnc2n1	BERLXWPRSBJFHO-UHFFFAOYSA-N	BERLXWPRSBJFHO	UHFFFAOYSA-N	10		-2.83	-5.23801	percent effect
R4A_0000289_001	K44844162	SPE_K44844162	Taselisib	Cc1nc(-c2cn3c(n2)-c2ccc(-c4cnn(C(C)(C)C(N)=O)c4)cc2OCC3)n(C(C)C)n1	BEUQXVWXFDOSAQ-UHFFFAOYSA-N	BEUQXVWXFDOSAQ	UHFFFAOYSA-N	10		-1.26	4.98362	percent effect
R4A_0000290_001	K16107558	SPE_K16107558	SB-297006	CCOC(=O)[C@H](Cc1ccc([N+](=O)[O-])cc1)NC(=O)c1ccccc1	BEZXGSZPWXRHIN-INIZCTEOSA-N	BEZXGSZPWXRHIN	INIZCTEOSA-N	10		-1.7	-4.25542	percent effect
R4A_0000291_001	A33447119	SPE_A33447119	OXFENDAZOLE	COC(=O)Nc1nc2ccc(S(=O)c3ccccc3)cc2[nH]1	BEZZFPOZAYTVHN-UHFFFAOYSA-N	BEZZFPOZAYTVHN	UHFFFAOYSA-N	10		10.19	4.01598	percent effect
R4A_0000292_001	A34205397	SPE_A34205397	SULOCTIDIL	CCCCCCCCNC(C)C(O)c1ccc(SC(C)C)cc1	BFCDFTHTSVTWOG-UHFFFAOYSA-N	BFCDFTHTSVTWOG	UHFFFAOYSA-N	10		-0.91	67.7192	percent effect
R4A_0000293_001	K32768103	SPE_K32768103	Vonoprazan Fumarate (TAK-438)	CNCc1cc(-c2ccccc2F)n(S(=O)(=O)c2cccnc2)c1	BFDBKMOZYNOTPK-UHFFFAOYSA-N	BFDBKMOZYNOTPK	UHFFFAOYSA-N	10		8.33	-3.68499	percent effect
R4A_0000294_001	K63919159	SPE_K63919159	Cerestat	CCc1cccc(N(C)C(=N)Nc2cccc3ccccc23)c1	BFNCJMURTMZBTE-UHFFFAOYSA-N	BFNCJMURTMZBTE	UHFFFAOYSA-N	10		34.8	27.985	percent effect
R4A_0000295_001	K83508485	SPE_K83508485	FK-888	CN(Cc1ccccc1)C(=O)[C@H](Cc1ccc2ccccc2c1)NC(=O)[C@@H]1C[C@@H](O)CN1C(=O)c1cn(C)c2ccccc12	BFNKQTIJVFGCKQ-PDJGWCFMSA-N	BFNKQTIJVFGCKQ	PDJGWCFMSA-N	10		-2.14	-0.818699	percent effect
R4A_0000296_001	K27062708	SPE_K27062708	chlorotrianisene	COc1ccc(C(Cl)=C(c2ccc(OC)cc2)c2ccc(OC)cc2)cc1	BFPSDSIWYFKGBC-UHFFFAOYSA-N	BFPSDSIWYFKGBC	UHFFFAOYSA-N	10		-10.01	-5.67731	percent effect
R4A_0000297_001	A02367930	SPE_A02367930	ETHINYL ESTRADIOL	C#C[C@]1(O)CCC2C3CCc4cc(O)ccc4C3CC[C@@]21C	BFPYWIDHMRZLRN-OQPPHWFISA-N	BFPYWIDHMRZLRN	OQPPHWFISA-N	10		-0.56	-10.2796	percent effect
R4A_0000298_001	K09951645	SPE_K09951645	Dabrafenib (GSK2118436)	CC(C)(C)c1nc(-c2cccc(NS(=O)(=O)c3c(F)cccc3F)c2F)c(-c2ccnc(N)n2)s1	BFSMGDJOXZAERB-UHFFFAOYSA-N	BFSMGDJOXZAERB	UHFFFAOYSA-N	10		3.38	6.41626	percent effect
R4A_0000299_001	K24869513	SPE_K24869513	CNX-2006	C=CC(=O)Nc1cccc(Nc2nc(Nc3ccc(NC4CN(CCF)C4)cc3OC)ncc2C(F)(F)F)c1	BFSRTTWIPACGMI-UHFFFAOYSA-N	BFSRTTWIPACGMI	UHFFFAOYSA-N	10		19.08	-1.6702	percent effect
R4A_0000300_001	K37688416	SPE_K37688416	FIPEXIDE HYDROCHLORIDE	O=C(COc1ccc(Cl)cc1)N1CCN(Cc2ccc3c(c2)OCO3)CC1	BFUJHVVEMMWLHC-UHFFFAOYSA-N	BFUJHVVEMMWLHC	UHFFFAOYSA-N	10		-5.87	-12.2382	percent effect
R4A_0000301_001	K11373525	SPE_K11373525	ZD-7155	CCc1cc2c(c(CC)n1)CCC(=O)N2Cc1ccc(-c2ccccc2-c2nnn[nH]2)cc1	BFVNEYDCFJNLGN-UHFFFAOYSA-N	BFVNEYDCFJNLGN	UHFFFAOYSA-N	10		-1.67	-4.90789	percent effect
R4A_0000302_001		SPE_K93900986	stetaderm	CC(=O)[C@H]1CC[C@H]2[C@@H]3CCC4=CC(=O)CC[C@]4(C)[C@H]3[C@H](O)C[C@]12C	BFZHCUBIASXHPK-QJSKAATBSA-N	BFZHCUBIASXHPK	QJSKAATBSA-N	10		1.58	#N/A	percent effect
R4A_0000303_001	A09004963	SPE_A09004963	APR-246	COCC1(CO)C(=O)C2CCN1CC2	BGBNULCRKBVAKL-UHFFFAOYSA-N	BGBNULCRKBVAKL	UHFFFAOYSA-N	10		-2.09	-3.93186	percent effect
R4A_0000304_001	K79595931	SPE_K79595931	Bavisant (dihydrochloride hydrate)	O=C(c1ccc(CN2CCOCC2)cc1)N1CCN(C2CC2)CC1	BGBVSGSIXIIREO-UHFFFAOYSA-N	BGBVSGSIXIIREO	UHFFFAOYSA-N	10		-1.81	-2.76717	percent effect
R4A_0000305_001	A79672927	SPE_A79672927	TROPICAMIDE	CCN(Cc1ccncc1)C(=O)C(CO)c1ccccc1	BGDKAVGWHJFAGW-UHFFFAOYSA-N	BGDKAVGWHJFAGW	UHFFFAOYSA-N	10		-0.35	0.611742	percent effect
R4A_0000306_001	K12968785	SPE_K12968785	BERGAPTEN	COc1c2ccoc2cc2oc(=O)ccc12	BGEBZHIAGXMEMV-UHFFFAOYSA-N	BGEBZHIAGXMEMV	UHFFFAOYSA-N	10		-2.63	-11.9894	percent effect
R4A_0000307_001	K36739687	SPE_K36739687	StemRegenin 1	CC(C)n1cnc2c(NCCc3ccc(O)cc3)nc(-c3csc4ccccc34)nc21	BGFHMYJZJZLMHW-UHFFFAOYSA-N	BGFHMYJZJZLMHW	UHFFFAOYSA-N	10		4.27	5.30933	percent effect
R4A_0000308_001	M78068755	SPE_M78068755	Miriplatin	CCCCCCCCCCCCCC(=O)[O-].CCCCCCCCCCCCCC(=O)[O-].NC1CCCCC1N.[Pt+2]	BGIHRZPJIYJKAZ-UHFFFAOYSA-L	BGIHRZPJIYJKAZ	UHFFFAOYSA-L	10		0.26	0.405644	percent effect
R4A_0000309_001	K60287130	SPE_K60287130	5,7-dichlorokynurenic-acid	O=C(O)c1cc(O)c2c(Cl)cc(Cl)cc2n1	BGKFPRIGXAVYNX-UHFFFAOYSA-N	BGKFPRIGXAVYNX	UHFFFAOYSA-N	10		-1.66	#N/A	percent effect
R4A_0000310_001	K25835157	SPE_K25835157	Cerdulatinib	CCS(=O)(=O)N1CCN(c2ccc(Nc3ncc(C(N)=O)c(NC4CC4)n3)cc2)CC1	BGLPECHZZQDNCD-UHFFFAOYSA-N	BGLPECHZZQDNCD	UHFFFAOYSA-N	10		1.28	4.13843	percent effect
R4A_0000311_001	K31471398	SPE_K31471398	dihydrexidine	Oc1cc2c(cc1O)[C@H]1c3ccccc3CN[C@@H]1CC2	BGOQGUHWXBGXJW-RHSMWYFYSA-N	BGOQGUHWXBGXJW	RHSMWYFYSA-N	10		3.51	-9.07004	percent effect
R4A_0000312_001	A55272860	SPE_A55272860	SULPIRIDE (S [-])	CCN1CCCC1CNC(=O)c1cc(S(N)(=O)=O)ccc1OC	BGRJTUBHPOOWDU-UHFFFAOYSA-N	BGRJTUBHPOOWDU	UHFFFAOYSA-N	10		-0.35	-5.4382	percent effect
R4A_0000312_001	A55272860	SPE_A55272860	SULPIRIDE (S [-])	CCN1CCCC1CNC(=O)c1cc(S(N)(=O)=O)ccc1OC	BGRJTUBHPOOWDU-UHFFFAOYSA-N	BGRJTUBHPOOWDU	UHFFFAOYSA-N	10		-0.35	-5.4382	percent effect
R4A_0000312_002	K51671335	SPE_K51671335	levosulpiride	CCN1CCC[C@H]1CNC(=O)c1cc(S(N)(=O)=O)ccc1OC	BGRJTUBHPOOWDU-NSHDSACASA-N	BGRJTUBHPOOWDU	NSHDSACASA-N	10		-2.06	-8.97436	percent effect
R4A_0000313_001	A46186775	SPE_A46186775	HYDROCORTISONE PHOSPHATE TRIETHYLAMINE	CC12CCC(=O)C=C1CCC1C2[C@@H](O)CC2(C)C1CC[C@]2(O)C(=O)COP(=O)(O)O	BGSOJVFOEQLVMH-QVABZINDSA-N	BGSOJVFOEQLVMH	QVABZINDSA-N	10		-4.38	12.2478	percent effect
R4A_0000314_001	K97072811	SPE_K97072811	TG003	CCN1/C(=C/C(C)=O)Sc2ccc(OC)cc21	BGVLELSCIHASRV-QPEQYQDCSA-N	BGVLELSCIHASRV	QPEQYQDCSA-N	10		-4.89	-1.23998	percent effect
R4A_0000315_001		SPE_K80403280	alafosfalin	C[C@H](N)C(=O)N[C@@H](C)P(=O)(O)O	BHAYDBSYOBONRV-IUYQGCFVSA-N	BHAYDBSYOBONRV	IUYQGCFVSA-N	10		8.46	#N/A	percent effect
R4A_0000316_001	K47376733	SPE_K47376733	JNJ 1661010	O=C(Nc1ccccc1)N1CCN(c2nc(-c3ccccc3)ns2)CC1	BHBOSTKQCZEAJM-UHFFFAOYSA-N	BHBOSTKQCZEAJM	UHFFFAOYSA-N	10		3.42	1.44043	percent effect
R4A_0000317_001	A28044053	SPE_A28044053	Arotinolol	CC(C)(C)NCC(O)CSc1nc(-c2ccc(C(N)=O)s2)cs1	BHIAIPWSVYSKJS-UHFFFAOYSA-N	BHIAIPWSVYSKJS	UHFFFAOYSA-N	10		-0.68	-17.8284	percent effect
R4A_0000318_001	K01662324	SPE_K01662324	priralfinamide	C[C@H](NCc1ccc(OCc2ccccc2F)cc1)C(N)=O	BHJIBOFHEFDSAU-LBPRGKRZSA-N	BHJIBOFHEFDSAU	LBPRGKRZSA-N	10		-0.12	-3.69587	percent effect
R4A_0000319_001	K34362291	SPE_K34362291	TC-S-7003	Cc1cccc(C)c1-n1c(=O)c2cnc(Nc3ccc(N4CCN(C)CC4)cc3)nc2n2c3ccccc3nc12	BHJJWVDKNXABFS-UHFFFAOYSA-N	BHJJWVDKNXABFS	UHFFFAOYSA-N	10		81.65	-7.34013	percent effect
R4A_0000320_001	K70327191	SPE_K70327191	BENZOXIQUINE	O=C(Oc1cccc2cccnc12)c1ccccc1	BHKPHCKISVSDGV-UHFFFAOYSA-N	BHKPHCKISVSDGV	UHFFFAOYSA-N	10		2.08	2.9146	percent effect
R4A_0000321_001	K09711437	SPE_K09711437	Varespladib (LY315920)	CCc1c(C(=O)C(N)=O)c2c(OCC(=O)O)cccc2n1Cc1ccccc1	BHLXTPHDSZUFHR-UHFFFAOYSA-N	BHLXTPHDSZUFHR	UHFFFAOYSA-N	10		-6.74	-15.0696	percent effect
R4A_0000322_001	K08927448	SPE_K08927448	nitrosodimethylurea	CNC(=O)N(C)N=O	BHMHNSQLZKUIMD-UHFFFAOYSA-N	BHMHNSQLZKUIMD	UHFFFAOYSA-N	10		-2.57	-15.4275	percent effect
R4A_0000323_001	K43164539	SPE_K43164539	Cholic acid	C[C@H](CCC(=O)O)[C@H]1CC[C@H]2[C@H]3[C@H](C[C@H](O)[C@@]21C)[C@@]1(C)CC[C@@H](O)C[C@H]1C[C@H]3O	BHQCQFFYRZLCQQ-OELDTZBJSA-N	BHQCQFFYRZLCQQ	OELDTZBJSA-N	10		0.2	-8.01741	percent effect
R4A_0000324_001	K45245728	SPE_K45245728	Tauroursodeoxy cholic acid dihydrate	C[C@H](CCC(=O)NCCS(=O)(=O)O)[C@H]1CC[C@H]2[C@@H]3[C@@H](O)C[C@@H]4C[C@H](O)CC[C@]4(C)[C@H]3CC[C@@]21C	BHTRKEVKTKCXOH-LBSADWJPSA-N	BHTRKEVKTKCXOH	LBSADWJPSA-N	10		3.34	-11.601	percent effect
R4A_0000325_001	K83114366	SPE_K83114366	PF-06447475	N#Cc1cccc(-c2c[nH]c3ncnc(N4CCOCC4)c23)c1	BHTWDJBVZQBRKP-UHFFFAOYSA-N	BHTWDJBVZQBRKP	UHFFFAOYSA-N	10		-1.43	0.821631	percent effect
R4A_0000326_001	K47095176	SPE_K47095176	Talnetant	CC[C@H](NC(=O)c1c(O)c(-c2ccccc2)nc2ccccc12)c1ccccc1	BIAVGWDGIJKWRM-FQEVSTJZSA-N	BIAVGWDGIJKWRM	FQEVSTJZSA-N	10		0.11	-5.40591	percent effect
R4A_0000327_001	A51382177	SPE_A51382177	Fosinopril sodium (Monopril)	CCC(=O)O[C@@H](OP(=O)(CCCCc1ccccc1)CC(=O)N1C[C@H](C2CCCCC2)C[C@H]1C(=O)[O-])C(C)C	BIDNLKIUORFRQP-AJTMIRJTSA-M	BIDNLKIUORFRQP	AJTMIRJTSA-M	10		-3.03	-13.0799	percent effect
R4A_0000328_001	K87909389	SPE_K87909389	alvocidib	CN1CC[C@H](c2c(O)cc(O)c3c(=O)cc(-c4ccccc4Cl)oc23)[C@H](O)C1	BIIVYFLTOXDAOV-YVEFUNNKSA-N	BIIVYFLTOXDAOV	YVEFUNNKSA-N	10		1.91	-8.94144	percent effect
R4A_0000329_001	K83213911	SPE_K83213911	PF-750	O=C(Nc1ccccc1)N1CCC(Cc2cnc3ccccc3c2)CC1	BIODYGOZWZNCAG-UHFFFAOYSA-N	BIODYGOZWZNCAG	UHFFFAOYSA-N	10		-3.15	4.97664	percent effect
R4A_0000330_001	K26358347	SPE_K26358347	PDP-EA	CCCCCCCCCCCCCCCc1cccc(OCC(=O)NCCO)c1	BIOVSNWTCKRADD-UHFFFAOYSA-N	BIOVSNWTCKRADD	UHFFFAOYSA-N	10		1.78	-8.80008	percent effect
R4A_0000331_001	A78093359	SPE_A78093359	MRS1845	C#CCN1C(C)=C(C(=O)OC)C(c2cccc([N+](=O)[O-])c2)C(C(=O)OCC)=C1C	BITHABUTZRAUGT-UHFFFAOYSA-N	BITHABUTZRAUGT	UHFFFAOYSA-N	10		-8.73	-2.14528	percent effect
R4A_0000332_001	K08791496	SPE_K08791496	FENACLON	O=C(CCCl)NCCc1ccccc1	BITWVVLBVUMFHU-UHFFFAOYSA-N	BITWVVLBVUMFHU	UHFFFAOYSA-N	10		4.22	6.85522	percent effect
R4A_0000333_001	K02816415	SPE_K02816415	CRT0044876	O=C(O)c1cc2cccc([N+](=O)[O-])c2[nH]1	BIUCOFQROHIAEO-UHFFFAOYSA-N	BIUCOFQROHIAEO	UHFFFAOYSA-N	10		-2.26	-12.25	percent effect
R4A_0000334_001		SPE_A78195072	IMEXON	N=C1NC(=O)N2CC12	BIXBBIPTYBJTRY-UHFFFAOYSA-N	BIXBBIPTYBJTRY	UHFFFAOYSA-N	10		-6.93	#N/A	percent effect
R4A_0000335_001	K79511609	SPE_K79511609	2-chloroadenosine	Nc1nc(Cl)nc2c1ncn2[C@@H]1O[C@H](CO)[C@@H](O)[C@H]1O	BIXYYZIIJIXVFW-UUOKFMHZSA-N	BIXYYZIIJIXVFW	UUOKFMHZSA-N	10		1.94	-6.8588	percent effect
R4A_0000336_001	K35589454	SPE_K35589454	Danegaptide Hydrochloride	NCC(=O)N1C[C@H](NC(=O)c2ccccc2)C[C@H]1C(=O)O	BIZKIHUJGMSVFD-MNOVXSKESA-N	BIZKIHUJGMSVFD	MNOVXSKESA-N	10		0.51	-10.5268	percent effect
R4A_0000337_001	K19558579	SPE_K19558579	UK-5099	N#C/C(=C\c1cn(-c2ccccc2)c2ccccc12)C(=O)O	BIZNHCWFGNKBBZ-JLHYYAGUSA-N	BIZNHCWFGNKBBZ	JLHYYAGUSA-N	10		-1.05	-3.5843	percent effect
R4A_0000338_001	K68870568	SPE_K68870568	Flumatinib (mesylate)	Cc1ncc(NC(=O)c2ccc(CN3CCN(C)CC3)c(C(F)(F)F)c2)cc1Nc1nccc(-c2cccnc2)n1	BJCJYEYYYGBROF-UHFFFAOYSA-N	BJCJYEYYYGBROF	UHFFFAOYSA-N	10		9.33	72.5939	percent effect
R4A_0000339_001	K11421397	SPE_K11421397	ARTENIMOL	C[C@@H]1CC[C@H]2[C@@H](C)C(O)O[C@@H]3O[C@@]4(C)CC[C@@H]1[C@@]23OO4	BJDCWCLMFKKGEE-HVDUHBCDSA-N	BJDCWCLMFKKGEE	HVDUHBCDSA-N	10		5.66	-10.8845	percent effect
R4A_0000340_001	A18396475	SPE_A18396475	malic-acid	O=C(O)CC(O)C(=O)O	BJEPYKJPYRNKOW-UHFFFAOYSA-N	BJEPYKJPYRNKOW	UHFFFAOYSA-N	10		0.86	3.05263	percent effect
R4A_0000341_001	K93331255	SPE_K93331255	lypressin	NCCCC[C@H](NC(=O)[C@@H]1CCCN1C(=O)[C@@H]1CSSC[C@H](N)C(=O)N[C@@H](Cc2ccc(O)cc2)C(=O)N[C@@H](Cc2ccccc2)C(=O)N[C@@H](CCC(N)=O)C(=O)N[C@@H](CC(N)=O)C(=O)N1)C(=O)NCC(N)=O	BJFIDCADFRDPIO-DZCXQCEKSA-N	BJFIDCADFRDPIO	DZCXQCEKSA-N	10		-9.53	-1.11715	percent effect
R4A_0000342_001	K89588135	SPE_K89588135	D-(-)-Tagatose	O=C(CO)[C@@H](O)[C@@H](O)[C@H](O)CO	BJHIKXHVCXFQLS-PQLUHFTBSA-N	BJHIKXHVCXFQLS	PQLUHFTBSA-N	10		-3.35	-5.15375	percent effect
R4A_0000343_001	K97472745	SPE_K97472745	gestrinone	C#C[C@]1(O)CC[C@H]2[C@@H]3CCC4=CC(=O)CCC4=C3C=C[C@@]21CC	BJJXHLWLUDYTGC-ANULTFPQSA-N	BJJXHLWLUDYTGC	ANULTFPQSA-N	10		-5.99	-10.6334	percent effect
R4A_0000344_001	K08037784	SPE_K08037784	Arbutin (Uva, p-Arbutin)	OC[C@H]1O[C@@H](Oc2ccc(O)cc2)[C@H](O)[C@@H](O)[C@@H]1O	BJRNKVDFDLYUGJ-RMPHRYRLSA-N	BJRNKVDFDLYUGJ	RMPHRYRLSA-N	10		-7.03	#N/A	percent effect
R4A_0000345_001	K94379058	SPE_K94379058	BML-190	COc1ccc2c(c1)c(CC(=O)N1CCOCC1)c(C)n2C(=O)c1ccc(Cl)cc1	BJSDNVVWJYDOLK-UHFFFAOYSA-N	BJSDNVVWJYDOLK	UHFFFAOYSA-N	10		-7.89	-14.074	percent effect
R4A_0000346_001	K15858023	SPE_K15858023	ETP-45658	Cn1ncc2c(N3CCOCC3)nc(-c3cccc(O)c3)nc21	BJVRNXSHJLDZJR-UHFFFAOYSA-N	BJVRNXSHJLDZJR	UHFFFAOYSA-N	10		-4.96	-6.71666	percent effect
R4A_0000347_001	K73237276	SPE_K73237276	tacalcitol	C=C1/C(=C\C=C2/CCC[C@@]3(C)[C@H]2CC[C@@H]3[C@H](C)CC[C@@H](O)C(C)C)C[C@@H](O)C[C@@H]1O	BJYLYJCXYAMOFT-RSFVBTMBSA-N	BJYLYJCXYAMOFT	RSFVBTMBSA-N	10		-2.08	-12.854	percent effect
R4A_0000348_001	K52523550	SPE_K52523550	N-Acetyl carnosine	CC(=O)NCCC(=O)N[C@@H](Cc1cnc[nH]1)C(=O)O	BKAYIFDRRZZKNF-VIFPVBQESA-N	BKAYIFDRRZZKNF	VIFPVBQESA-N	10		-1.53	-0.687877	percent effect
R4A_0000349_001	K06182768	SPE_K06182768	A-366	COc1cc2c(cc1OCCCN1CCCC1)N=C(N)C21CCC1	BKCDJTRMYWSXMC-UHFFFAOYSA-N	BKCDJTRMYWSXMC	UHFFFAOYSA-N	10		-2.04	5.46658	percent effect
R4A_0000350_001	K12047401	SPE_K12047401	Palifosfamide	O=P(O)(NCCCl)NCCCl	BKCJZNIZRWYHBN-UHFFFAOYSA-N	BKCJZNIZRWYHBN	UHFFFAOYSA-N	10		-1.62	20.8907	percent effect
R4A_0000351_001	K82135108	SPE_K82135108	Elesclomol (STA-4783)	CN(NC(=O)CC(=O)NN(C)C(=S)c1ccccc1)C(=S)c1ccccc1	BKJIXTWSNXCKJH-UHFFFAOYSA-N	BKJIXTWSNXCKJH	UHFFFAOYSA-N	10		-1.56	-14.3594	percent effect
R4A_0000352_001	A25004090	SPE_A25004090	Erastin	CCOc1ccccc1-n1c(C(C)N2CCN(C(=O)COc3ccc(Cl)cc3)CC2)nc2ccccc2c1=O	BKQFRNYHFIQEKN-UHFFFAOYSA-N	BKQFRNYHFIQEKN	UHFFFAOYSA-N	10		-9.74	-1.49856	percent effect
R4A_0000353_001	K67943528	SPE_K67943528	Lisuride maleate	CCN(CC)C(=O)N[C@H]1C=C2c3cccc4[nH]cc(c34)C[C@H]2N(C)C1	BKRGVLQUQGGVSM-KBXCAEBGSA-N	BKRGVLQUQGGVSM	KBXCAEBGSA-N	10		26.1	-0.0353763	percent effect
R4A_0000354_001	K02213468	SPE_K02213468	CDPPB	N#Cc1cccc(C(=O)Nc2cc(-c3ccccc3)nn2-c2ccccc2)c1	BKUIZWILNWHFHD-UHFFFAOYSA-N	BKUIZWILNWHFHD	UHFFFAOYSA-N	10		12.98	-0.18529	percent effect
R4A_0000355_001	K20742498	SPE_K20742498	RS-39604	COc1cc(COc2cc(N)c(Cl)cc2C(=O)CCC2CCN(CCNS(C)(=O)=O)CC2)cc(OC)c1	BKVIWGRFRKLFIO-UHFFFAOYSA-N	BKVIWGRFRKLFIO	UHFFFAOYSA-N	10		23.64	-9.11562	percent effect
R4A_0000356_001	K54256913	SPE_K54256913	MK-1775	C=CCn1c(=O)c2cnc(Nc3ccc(N4CCN(C)CC4)cc3)nc2n1-c1cccc(C(C)(C)O)n1	BKWJAKQVGHWELA-UHFFFAOYSA-N	BKWJAKQVGHWELA	UHFFFAOYSA-N	10		32.41	-3.08181	percent effect
R4A_0000357_001	A41250306	SPE_A41250306	cyclopenthiazide	NS(=O)(=O)c1cc2c(cc1Cl)NC(CC1CCCC1)NS2(=O)=O	BKYKPTRYDKTTJY-UHFFFAOYSA-N	BKYKPTRYDKTTJY	UHFFFAOYSA-N	10		-8.66	-5.83068	percent effect
R4A_0000358_001	K99504665	SPE_K99504665	Goserelin Acetate	CC(C)C[C@H](NC(=O)[C@@H](COC(C)(C)C)NC(=O)[C@H](Cc1ccc(O)cc1)NC(=O)[C@H](CO)NC(=O)[C@H](Cc1c[nH]c2ccccc12)NC(=O)[C@H](Cc1cnc[nH]1)NC(=O)[C@@H]1CCC(=O)N1)C(=O)N[C@@H](CCCN=C(N)N)C(=O)N1CCC[C@H]1C(=O)NNC(N)=O	BLCLNMBMMGCOAS-URPVMXJPSA-N	BLCLNMBMMGCOAS	URPVMXJPSA-N	10		-2.88	-9.70154	percent effect
R4A_0000359_001	K75466013	SPE_K75466013	BENZOCAINE	CCOC(=O)c1ccc(N)cc1	BLFLLBZGZJTVJG-UHFFFAOYSA-N	BLFLLBZGZJTVJG	UHFFFAOYSA-N	10		-4.72	-6.15517	percent effect
R4A_0000360_001	K73877023	SPE_K73877023	Serabelisib	Nc1nc2cc(-c3ccc4ncc(C(=O)N5CCOCC5)n4c3)ccc2o1	BLGWHBSBBJNKJO-UHFFFAOYSA-N	BLGWHBSBBJNKJO	UHFFFAOYSA-N	10		-0.2	9.03062	percent effect
R4A_0000361_001	K35586044	SPE_K35586044	YOHIMBINE HYDROCHLORIDE	COC(=O)C1[C@@H](O)CC[C@H]2CN3CCc4c([nH]c5ccccc45)[C@@H]3C[C@H]12	BLGXFZZNTVWLAY-AMZRAFDVSA-N	BLGXFZZNTVWLAY	AMZRAFDVSA-N	10		5.05	-6.27952	percent effect
R4A_0000362_001	A01259528	SPE_A01259528	ODM-201	CC(O)c1cc(C(=O)N[C@@H](C)Cn2ccc(-c3ccc(C#N)c(Cl)c3)n2)n[nH]1	BLIJXOOIHRSQRB-PXYINDEMSA-N	BLIJXOOIHRSQRB	PXYINDEMSA-N	10		-6.56	-15.4474	percent effect
R4A_0000363_001	K30421593	SPE_K30421593	timolol	CC(C)(C)NC[C@H](O)COc1nsnc1N1CCOCC1	BLJRIMJGRPQVNF-JTQLQIEISA-N	BLJRIMJGRPQVNF	JTQLQIEISA-N	10		-1.83	0.725502	percent effect
R4A_0000364_001	K15179879	SPE_K15179879	Carfilzomib (PR-171)	CC(C)C[C@H](NC(=O)[C@H](CCc1ccccc1)NC(=O)CN1CCOCC1)C(=O)N[C@@H](Cc1ccccc1)C(=O)N[C@@H](CC(C)C)C(=O)[C@@]1(C)CO1	BLMPQMFVWMYDKT-NZTKNTHTSA-N	BLMPQMFVWMYDKT	NZTKNTHTSA-N	10		2.11	-14.7844	percent effect
R4A_0000365_001	K43873574	SPE_K43873574	ilepcimide	O=C(/C=C/c1ccc2c(c1)OCO2)N1CCCCC1	BLPUOQGPBJPXRL-FNORWQNLSA-N	BLPUOQGPBJPXRL	FNORWQNLSA-N	10		-6.45	-11.4687	percent effect
R4A_0000366_001	K07400595	SPE_K07400595	TERCONAZOLE	CC(C)N1CCN(c2ccc(OC[C@H]3CO[C@](Cn4cncn4)(c4ccc(Cl)cc4Cl)O3)cc2)CC1	BLSQLHNBWJLIBQ-OZXSUGGESA-N	BLSQLHNBWJLIBQ	OZXSUGGESA-N	10		3.2	-6.63982	percent effect
R4A_0000367_001	K41707108	SPE_K41707108	ceramide	CCCCCCCCCCCCC/C=C/[C@@H](O)[C@H](CO)NC(C)=O	BLTCBVOJNNKFKC-QUDYQQOWSA-N	BLTCBVOJNNKFKC	QUDYQQOWSA-N	10		-6.85	-3.33138	percent effect
R4A_0000368_001	K61041538	SPE_K61041538	AZD1080	N#Cc1ccc2[nH]c(O)c(-c3ccc(CN4CCOCC4)cn3)c2c1	BLTVBQXJFVRPFK-UHFFFAOYSA-N	BLTVBQXJFVRPFK	UHFFFAOYSA-N	10		4.84	-4.24146	percent effect
R4A_0000369_001	K27678847	SPE_K27678847	ARTEMISININ	C[C@@H]1CC[C@H]2[C@@H](C)C(=O)O[C@@H]3O[C@@]4(C)CC[C@@H]1[C@]32OO4	BLUAFEHZUWYNDE-NNWCWBAJSA-N	BLUAFEHZUWYNDE	NNWCWBAJSA-N	10		-7.24	-2.20975	percent effect
R4A_0000370_001	K61688984	SPE_K61688984	RGFP966	Nc1cc(F)ccc1NC(=O)/C=C/c1cnn(C/C=C/c2ccccc2)c1	BLVQHYHDYFTPDV-VCABWLAWSA-N	BLVQHYHDYFTPDV	VCABWLAWSA-N	10		3.65	4.38776	percent effect
R4A_0000371_001	K65146499	SPE_K65146499	NABUMETONE	COc1ccc2cc(CCC(C)=O)ccc2c1	BLXXJMDCKKHMKV-UHFFFAOYSA-N	BLXXJMDCKKHMKV	UHFFFAOYSA-N	10		-6.81	-10.8393	percent effect
R4A_0000372_001	K98151021	SPE_K98151021	L-mimosine	N[C@@H](CN1C=CC(=O)C(=O)C1)C(=O)O	BLYDGIISUNWHLF-YFKPBYRVSA-N	BLYDGIISUNWHLF	YFKPBYRVSA-N	10		-4.4	-3.08099	percent effect
R4A_0000373_001	A18795974	SPE_A18795974	7-hydroxy-DPAT	CCCN(CCC)C1CCc2ccc(O)cc2C1	BLYMJBIZMIGWFK-UHFFFAOYSA-N	BLYMJBIZMIGWFK	UHFFFAOYSA-N	10		13.42	-9.03275	percent effect
R4A_0000374_001	K13346085	SPE_K13346085	2-APB	NCCOB(c1ccccc1)c1ccccc1	BLZVCIGGICSWIG-UHFFFAOYSA-N	BLZVCIGGICSWIG	UHFFFAOYSA-N	10		-1.28	-5.67387	percent effect
R4A_0000375_001	K99199077	SPE_K99199077	HYDROCORTISONE BUTYRATE	CCCC(=O)O[C@]1(C(=O)CO)CCC2[C@@H]3CCC4=CC(=O)CC[C@]4(C)C3[C@@H](O)C[C@@]21C	BMCQMVFGOVHVNG-ZNBJZEBJSA-N	BMCQMVFGOVHVNG	ZNBJZEBJSA-N	10		-5.08	2.50644	percent effect
R4A_0000376_001	K13646352	SPE_K13646352	PKC-412 (Midostaurin)	CO[C@@H]1[C@H](N(C)C(=O)c2ccccc2)C[C@H]2O[C@]1(C)n1c3ccccc3c3c4c(c5c6ccccc6n2c5c31)C(=O)NC4	BMGQWWVMWDBQGC-IIFHNQTCSA-N	BMGQWWVMWDBQGC	IIFHNQTCSA-N	10		19.25	-17.7033	percent effect
R4A_0000377_001	K07265709	SPE_K07265709	dexrazoxane	C[C@@H](CN1CC(=O)NC(=O)C1)N1CC(=O)NC(=O)C1	BMKDZUISNHGIBY-ZETCQYMHSA-N	BMKDZUISNHGIBY	ZETCQYMHSA-N	10		-2.06	-4.43519	percent effect
R4A_0000378_001	K03109492	SPE_K03109492	NSC-663284	O=C1C(Cl)=C(NCCN2CCOCC2)C(=O)c2ncccc21	BMKPVDQDJQWBPD-UHFFFAOYSA-N	BMKPVDQDJQWBPD	UHFFFAOYSA-N	10		8.37	12.2179	percent effect
R4A_0000379_001		SPE_K92413528	procysteine	O=C1N[C@H](C(=O)O)CS1	BMLMGCPTLHPWPY-REOHCLBHSA-N	BMLMGCPTLHPWPY	REOHCLBHSA-N	10		4.13	#N/A	percent effect
R4A_0000380_001	K29415052	SPE_K29415052	NVP-BGT226	COc1ccc(-c2ccc3ncc4c(c3c2)n(-c2ccc(N3CCNCC3)c(C(F)(F)F)c2)c(=O)n4C)cn1	BMMXYEBLEBULND-UHFFFAOYSA-N	BMMXYEBLEBULND	UHFFFAOYSA-N	10		5.95	1.97524	percent effect
R4A_0000381_001	A90625545	SPE_A90625545	Clinofibrate	CCC(C)(Oc1ccc(C2(c3ccc(OC(C)(CC)C(=O)O)cc3)CCCCC2)cc1)C(=O)O	BMOVQUBVGICXQN-UHFFFAOYSA-N	BMOVQUBVGICXQN	UHFFFAOYSA-N	10		-7.93	-14.0582	percent effect
R4A_0000382_001	A22642447	SPE_A22642447	licarbazepine	NC(=O)N1c2ccccc2CC(O)c2ccccc21	BMPDWHIDQYTSHX-UHFFFAOYSA-N	BMPDWHIDQYTSHX	UHFFFAOYSA-N	10		-1.17	-1.36272	percent effect
R4A_0000383_001	K31841515	SPE_K31841515	oxypurinol	O=C1N=C2NN=CC2C(=O)N1	BMSAROUZJGYAGD-UHFFFAOYSA-N	BMSAROUZJGYAGD	UHFFFAOYSA-N	10		-3.72	2.2247	percent effect
R4A_0000384_001	K26373640	SPE_K26373640	IKK-2-inhibitor	NC(=O)c1sc(-c2ccsc2)cc1N	BMUACLADCKCNKZ-UHFFFAOYSA-N	BMUACLADCKCNKZ	UHFFFAOYSA-N	10		-1.58	-4.92445	percent effect
R4A_0000385_001	A16700644	SPE_A16700644	ISOXSUPRINE HYDROCHLORIDE	CC(COc1ccccc1)NC(C)[C@H](O)c1ccc(O)cc1	BMUKKTUHUDJSNZ-JRSKDTKFSA-N	BMUKKTUHUDJSNZ	JRSKDTKFSA-N	10		2.04	-2.70822	percent effect
R4A_0000386_001	K32031961	SPE_K32031961	TC-LPA5-4	COc1cccc(-n2nc(C(=O)O)cc2-c2ccc(C3CCCCC3)c(Cl)c2)c1	BNALUYKEGYUHQC-UHFFFAOYSA-N	BNALUYKEGYUHQC	UHFFFAOYSA-N	10		-0.33	0.603029	percent effect
R4A_0000387_001	K37355418	SPE_K37355418	Efaproxiral sodium	Cc1cc(C)cc(NC(=O)Cc2ccc(OC(C)(C)C(=O)[O-])cc2)c1	BNFRJXLZYUTIII-UHFFFAOYSA-M	BNFRJXLZYUTIII	UHFFFAOYSA-M	10		9.78	3.79175	percent effect
R4A_0000388_001	A61194565	SPE_A61194565	BENSERAZIDE HYDROCHLORIDE	NC(CO)C(=O)NNCc1ccc(O)c(O)c1O	BNQDCRGUHNALGH-UHFFFAOYSA-N	BNQDCRGUHNALGH	UHFFFAOYSA-N	10		0.53	17.8836	percent effect
R4A_0000389_001	K79759585	SPE_K79759585	SILDENAFIL CITRATE	CCCc1nn(C)c2c(=O)[nH]c(-c3cc(S(=O)(=O)N4CCN(C)CC4)ccc3OCC)nc12	BNRNXUUZRGQAQC-UHFFFAOYSA-N	BNRNXUUZRGQAQC	UHFFFAOYSA-N	10		1.5	-6.5381	percent effect
R4A_0000390_001	K96758128	SPE_K96758128	WAY-213613	N[C@@H](CC(=O)Nc1ccc(Oc2cc(F)c(F)cc2Br)cc1)C(=O)O	BNYDDAAZMBUFRG-ZDUSSCGKSA-N	BNYDDAAZMBUFRG	ZDUSSCGKSA-N	10		-6.52	-4.27954	percent effect
R4A_0000391_001	A66869276	SPE_A66869276	Diflorasone diacetate	CC(=O)OCC(=O)[C@@]1(OC(C)=O)[C@@H](C)CC2C3C[C@H](F)C4=CC(=O)C=C[C@]4(C)[C@@]3(F)[C@@H](O)C[C@@]21C	BOBLHFUVNSFZPJ-LIRARCAYSA-N	BOBLHFUVNSFZPJ	LIRARCAYSA-N	10		-3.46	-4.64682	percent effect
R4A_0000392_001	A38675539	SPE_A38675539	CYCLOTHIAZIDE	NS(=O)(=O)c1cc2c(cc1Cl)NC(C1CC3C=CC1C3)NS2(=O)=O	BOCUKUHCLICSIY-UHFFFAOYSA-N	BOCUKUHCLICSIY	UHFFFAOYSA-N	10		-2.34	-8.24488	percent effect
R4A_0000393_001	A56858165	SPE_A56858165	CEFADROXIL	CC1=C(C(=O)O)N2C(=O)[C@@H](NC(=O)C(N)c3ccc(O)cc3)[C@H]2SC1	BOEGTKLJZSQCCD-HUFXEGEASA-N	BOEGTKLJZSQCCD	HUFXEGEASA-N	10		-1.06	6.67309	percent effect
R4A_0000394_001	K97010173	SPE_K97010173	Deferasirox (Exjade)	O=C(O)c1ccc(-n2nc(-c3ccccc3O)nc2-c2ccccc2O)cc1	BOFQWVMAQOTZIW-UHFFFAOYSA-N	BOFQWVMAQOTZIW	UHFFFAOYSA-N	10		-0.76	-16.4028	percent effect
R4A_0000395_001	K69832040	SPE_K69832040	CHS-828	N#CN/C(=N\c1ccncc1)NCCCCCCOc1ccc(Cl)cc1	BOIPLTNGIAPDBY-UHFFFAOYSA-N	BOIPLTNGIAPDBY	UHFFFAOYSA-N	10		0.38	-3.72735	percent effect
R4A_0000396_001	A63236097	SPE_A63236097	Andrographolide	C=C1CC[C@H]2[C@@](C)(CC[C@@H](O)[C@@]2(C)CO)[C@@H]1C/C=C1/C(=O)OCC1O	BOJKULTULYSRAS-NXIQKPQYSA-N	BOJKULTULYSRAS	NXIQKPQYSA-N	10		7.42	-8.87175	percent effect
R4A_0000397_001	A84188517	SPE_A84188517	coenzyme-i	NC(=O)C1=CN([C@@H]2O[C@H](COP(=O)([O-])OP(=O)([O-])OC[C@H]3O[C@@H](n4cnc5c(N)ncnc54)[C@H](O)[C@@H]3O)[C@@H](O)[C@H]2O)C=CC1	BOPGDPNILDQYTO-NNYOXOHSSA-L	BOPGDPNILDQYTO	NNYOXOHSSA-L	10		-10.8	-8.33722	percent effect
R4A_0000398_001	A61154809	SPE_A61154809	GLICLAZIDE	Cc1ccc(S(=O)(=O)NC(=O)NN2CC3CCCC3C2)cc1	BOVGTQGAOIONJV-UHFFFAOYSA-N	BOVGTQGAOIONJV	UHFFFAOYSA-N	10		-6.34	-0.11656	percent effect
R4A_0000399_001	K66956375	SPE_K66956375	oleoylethanolamide	CCCCCCCC/C=C\CCCCCCCC(=O)NCCO	BOWVQLFMWHZBEF-KTKRTIGZSA-N	BOWVQLFMWHZBEF	KTKRTIGZSA-N	10		-1.1	-6.58291	percent effect
R4A_0000400_001	K28861668; K81614372	SPE_K28861668	A 922500	O=C(Nc1ccccc1)Nc1ccc(-c2ccc(C(=O)[C@@H]3CCC[C@H]3C(=O)O)cc2)cc1	BOZRFEQDOFSZBV-DHIUTWEWSA-N	BOZRFEQDOFSZBV	DHIUTWEWSA-N	10		-3.95	-17.3203	percent effect
R4A_0000400_001	K28861668; K81614372	SPE_K81614372	A-922500	O=C(Nc1ccccc1)Nc1ccc(-c2ccc(C(=O)[C@@H]3CCC[C@H]3C(=O)O)cc2)cc1	BOZRFEQDOFSZBV-DHIUTWEWSA-N	BOZRFEQDOFSZBV	DHIUTWEWSA-N	10		-1.59	17.5378	percent effect
R4A_0000401_001	A56592690	SPE_A56592690	PX-12	CCC(C)SSc1ncc[nH]1	BPBPYQWMFCTCNG-UHFFFAOYSA-N	BPBPYQWMFCTCNG	UHFFFAOYSA-N	10		-2.3	-2.51335	percent effect
R4A_0000402_001	K99922388	SPE_K99922388	DPO-1	CC(C)[C@@H]1CC[C@@H](C)C[C@@H]1P(=O)(c1ccccc1)c1ccccc1	BPCNGVCAHAIZEE-COPCDDAFSA-N	BPCNGVCAHAIZEE	COPCDDAFSA-N	10		20.34	-3.59432	percent effect
R4A_0000403_001	K32107296	SPE_K32107296	TEMOZOLOMIDE	Cn1nnc2c(C(N)=O)ncn2c1=O	BPEGJWRSRHCHSN-UHFFFAOYSA-N	BPEGJWRSRHCHSN	UHFFFAOYSA-N	10		2.92	11.0177	percent effect
R4A_0000404_001	K69636617	SPE_K69636617	Testolactone	C[C@]12CC[C@H]3[C@@H](CCC4=CC(=O)C=C[C@@]43C)[C@@H]1CCC(=O)O2	BPEWUONYVDABNZ-DZBHQSCQSA-N	BPEWUONYVDABNZ	DZBHQSCQSA-N	10		-2.34	-2.0532	percent effect
R4A_0000405_001		SPE_K71926323	MARBOFLOXACIN	CN1CCN(c2c(F)cc3c(=O)c(C(=O)O)cn4c3c2OCN4C)CC1	BPFYOAJNDMUVBL-UHFFFAOYSA-N	BPFYOAJNDMUVBL	UHFFFAOYSA-N	10		2.58	#N/A	percent effect
R4A_0000406_001	K21565985	SPE_K21565985	XYLAZINE	Cc1cccc(C)c1NC1=NCCCS1	BPICBUSOMSTKRF-UHFFFAOYSA-N	BPICBUSOMSTKRF	UHFFFAOYSA-N	10		1.07	1.577	percent effect
R4A_0000407_001	K60585088	SPE_K60585088	PARICALCITOL	C[C@@H](/C=C/[C@@H](C)[C@H]1CC[C@H]2/C(=C/C=C3C[C@@H](O)C[C@H](O)C3)CCC[C@@]21C)C(C)(C)O	BPKAHTKRCLCHEA-UBFJEZKGSA-N	BPKAHTKRCLCHEA	UBFJEZKGSA-N	10		-0.26	-1.95405	percent effect
R4A_0000408_001	K43966364	SPE_K43966364	PENICILLIN V POTASSIUM	CC1(C)S[C@@H]2[C@H](NC(=O)COc3ccccc3)C(=O)N2[C@H]1C(=O)[O-]	BPLBGHOLXOTWMN-MBNYWOFBSA-M	BPLBGHOLXOTWMN	MBNYWOFBSA-M	10		-2.47	-4.37528	percent effect
R4A_0000409_001	K78177893	SPE_K78177893	A-674563	Cc1n[nH]c2ccc(-c3cncc(OC[C@@H](N)Cc4ccccc4)c3)cc12	BPNUQXPIQBZCMR-IBGZPJMESA-N	BPNUQXPIQBZCMR	IBGZPJMESA-N	10		17.24	-1.35894	percent effect
R4A_0000410_001	K68633027	SPE_K68633027	SB-706375	COc1cc(Br)c(S(=O)(=O)Nc2ccc(C(F)(F)F)c(O[C@@H]3CCN(C)C3)c2)cc1OC	BPOWQJYAMDEAFF-CYBMUJFWSA-N	BPOWQJYAMDEAFF	CYBMUJFWSA-N	10		2.45	18.2115	percent effect
R4A_0000411_001	K47659338	SPE_K47659338	EMD-386088	Cc1[nH]c2ccc(Cl)cc2c1C1=CCNCC1	BPPGPYJBCVXILI-UHFFFAOYSA-N	BPPGPYJBCVXILI	UHFFFAOYSA-N	10		96.78	79.1434	percent effect
R4A_0000412_001	K82941592	SPE_K82941592	ROSUVASTATIN CALCIUM	CC(C)c1nc(N(C)S(C)(=O)=O)nc(-c2ccc(F)cc2)c1/C=C/[C@@H](O)C[C@@H](O)CC(=O)[O-]	BPRHUIZQVSMCRT-VEUZHWNKSA-M	BPRHUIZQVSMCRT	VEUZHWNKSA-M	10		-8.19	9.1661	percent effect
R4A_0000413_001	K32322923	SPE_K32322923	LPA2 antagonist 1	Cc1csc2c(N[C@@H](C)CN3CCN(S(=O)(=O)c4ccc(Cl)c(Cl)c4)CC3)ncnc12	BPRNMVDTWIHULJ-AWEZNQCLSA-N	BPRNMVDTWIHULJ	AWEZNQCLSA-N	10		-1.09	12.2963	percent effect
R4A_0000414_001	K54006094	SPE_K54006094	formoterol	COc1ccc(C[C@H](C)NC[C@@H](O)c2ccc(O)c(NC=O)c2)cc1	BPZSYCZIITTYBL-ORAYPTAESA-N	BPZSYCZIITTYBL	ORAYPTAESA-N	10		-1.1	-8.31197	percent effect
R4A_0000415_001	K35573744	SPE_K35573744	erbstatin-analog	COC(=O)/C=C/c1cc(O)ccc1O	BQCNSTFWSKOWMA-GORDUTHDSA-N	BQCNSTFWSKOWMA	GORDUTHDSA-N	10		0.44	2.44523	percent effect
R4A_0000416_001	K46647427	SPE_K46647427	L-838417	Cn1ncnc1COc1nn2c(-c3cc(F)ccc3F)nnc2cc1C(C)(C)C	BQDUNOMMYOKHEP-UHFFFAOYSA-N	BQDUNOMMYOKHEP	UHFFFAOYSA-N	10		-6.83	-14.7808	percent effect
R4A_0000417_001	A99388803	SPE_A99388803	metipranolol	CC(=O)Oc1c(C)cc(OCC(O)CNC(C)C)c(C)c1C	BQIPXWYNLPYNHW-UHFFFAOYSA-N	BQIPXWYNLPYNHW	UHFFFAOYSA-N	10		2.08	0.896628	percent effect
R4A_0000418_001		SPE_K38055836	ETHAMIVAN	CCN(CC)C(=O)c1ccc(O)c(OC)c1	BQJODPIMMWWMFC-UHFFFAOYSA-N	BQJODPIMMWWMFC	UHFFFAOYSA-N	10		-1.23	#N/A	percent effect
R4A_0000419_001	K20290250	SPE_K20290250	BIX 02188	CNC(=O)c1ccc2c(c1)NC(=O)/C2=C(\Nc1cccc(CN(C)C)c1)c1ccccc1	BQNHHYZMVCQLJG-VHXPQNKSSA-N	BQNHHYZMVCQLJG	VHXPQNKSSA-N	10		-0.44	-15.3854	percent effect
R4A_0000420_001	K88570498	SPE_K88570498	yoda-1	Clc1cccc(Cl)c1CSc1nnc(-c2cnccn2)s1	BQNXBSYSQXSXPT-UHFFFAOYSA-N	BQNXBSYSQXSXPT	UHFFFAOYSA-N	10		-6.45	-5.97707	percent effect
R4A_0000421_001	K48367671	SPE_K48367671	FEBUXOSTAT	Cc1nc(-c2ccc(OCC(C)C)c(C#N)c2)sc1C(=O)O	BQSJTQLCZDPROO-UHFFFAOYSA-N	BQSJTQLCZDPROO	UHFFFAOYSA-N	10		4.49	3.61655	percent effect
R4A_0000422_001	A50675490	SPE_A50675490	carazolol	CC(C)NCC(O)COc1cccc2[nH]c3ccccc3c12	BQXQGZPYHWWCEB-UHFFFAOYSA-N	BQXQGZPYHWWCEB	UHFFFAOYSA-N	10		28.99	8.58282	percent effect
R4A_0000423_001	K42019693	SPE_K42019693		Cc1ncc(CO)c(/C=N/NC(=O)c2ccncc2)c1O	BQYIXOPJPLGCRZ-REZTVBANSA-N	BQYIXOPJPLGCRZ	REZTVBANSA-N	10		-0.03	#N/A	percent effect
R4A_0000424_001	K48371964	SPE_K48371964	VU1545	O=C(Nc1cc(-c2ccccc2)nn1-c1ccccc1F)c1ccc([N+](=O)[O-])cc1	BRAZLURTFMCAHU-UHFFFAOYSA-N	BRAZLURTFMCAHU	UHFFFAOYSA-N	10		-0.13	-3.56479	percent effect
R4A_0000425_001	K45086103	SPE_K45086103	SULFAGUANIDINE	N=C(N)NS(=O)(=O)c1ccc(N)cc1	BRBKOPJOKNSWSG-UHFFFAOYSA-N	BRBKOPJOKNSWSG	UHFFFAOYSA-N	10		-0.19	3.28909	percent effect
R4A_0000426_001	K52751261	SPE_K52751261	TAK-715	CCc1nc(-c2cccc(C)c2)c(-c2cccnc2NC(=O)c2ccccc2)s1	BRYAJHADJWBFQY-UHFFFAOYSA-N	BRYAJHADJWBFQY	UHFFFAOYSA-N	10		-1.98	32.2734	percent effect
R4A_0000427_001	K47407372	SPE_K47407372	NIFENAZONE	Cc1c(NC(=O)c2cccnc2)c(=O)n(-c2ccccc2)n1C	BRZANEXCSZCZCI-UHFFFAOYSA-N	BRZANEXCSZCZCI	UHFFFAOYSA-N	10		-8.04	-10.0582	percent effect
R4A_0000428_001	A72212290	SPE_A72212290	Eprazinone 2HCl	CCOC(CN1CCN(CC(C)C(=O)c2ccccc2)CC1)c1ccccc1	BSHWLCACYCVCJE-UHFFFAOYSA-N	BSHWLCACYCVCJE	UHFFFAOYSA-N	10		6.42	-4.8658	percent effect
R4A_0000429_001	K03390685	SPE_K03390685	Cobimetinib	O=C(c1ccc(F)c(F)c1Nc1ccc(I)cc1F)N1CC(O)([C@@H]2CCCCN2)C1	BSMCAPRUBJMWDF-KRWDZBQOSA-N	BSMCAPRUBJMWDF	KRWDZBQOSA-N	10		78.8	6.88666	percent effect
R4A_0000430_001	A68942014	SPE_A68942014	amitifadine	Clc1ccc(C23CNCC2C3)cc1Cl	BSMNRYCSBFHEMQ-UHFFFAOYSA-N	BSMNRYCSBFHEMQ	UHFFFAOYSA-N	10		0.19	-4.89707	percent effect
R4A_0000431_001	K06496777	SPE_K06496777	AT-1015	O=CN1CCC(C(=O)NCCN2CCC(=C3c4ccccc4C=Cc4ccccc43)CC2)CC1	BSPMYKLEFGUTSI-UHFFFAOYSA-N	BSPMYKLEFGUTSI	UHFFFAOYSA-N	10		46.9	19.6852	percent effect
R4A_0000432_001	K11433652	SPE_K11433652	ASPIRIN	CC(=O)Oc1ccccc1C(=O)O	BSYNRYMUTXBXSQ-UHFFFAOYSA-N	BSYNRYMUTXBXSQ	UHFFFAOYSA-N	10		-1.07	-14.536	percent effect
R4A_0000433_001		SPE_K77245796	gamma-AMINOBUTYRIC ACID HYDROCHLORIDE	NCCCC(=O)O	BTCSSZJGUNDROE-UHFFFAOYSA-N	BTCSSZJGUNDROE	UHFFFAOYSA-N	10		-6.43	#N/A	percent effect
R4A_0000434_001	K16277217	SPE_K16277217	piperacetazine	CC(=O)c1ccc2c(c1)N(CCCN1CCC(CCO)CC1)c1ccccc1S2	BTFMCMVEUCGQDX-UHFFFAOYSA-N	BTFMCMVEUCGQDX	UHFFFAOYSA-N	10		50.35	36.5685	percent effect
R4A_0000435_001	K96550715	SPE_K96550715	LINAGLIPTIN	CC#CCN1C(N2CCC[C@@H](N)C2)=NC2C1C(=O)N(Cc1nc(C)c3ccccc3n1)C(=O)N2C	BTGFGXRESYKOCS-PPNDLDFTSA-N	BTGFGXRESYKOCS	PPNDLDFTSA-N	10		-1.31	-2.75837	percent effect
R4A_0000436_001	K02152879	SPE_K02152879	Sivelestat (sodium tetrahydrate)	CC(C)(C)C(=O)Oc1ccc(S(=O)(=O)Nc2ccccc2C(=O)NCC(=O)[O-])cc1	BTGNGJJLZOIYID-UHFFFAOYSA-M	BTGNGJJLZOIYID	UHFFFAOYSA-M	10		-1.15	5.26493	percent effect
R4A_0000437_001	K07691486	SPE_K07691486	Roscovitine (Seliciclib, CYC202)	CC[C@H](CO)Nc1nc(NCc2ccccc2)c2ncn(C(C)C)c2n1	BTIHMVBBUGXLCJ-OAHLLOKOSA-N	BTIHMVBBUGXLCJ	OAHLLOKOSA-N	10		2.12	#N/A	percent effect
R4A_0000438_001	K07359318	SPE_K07359318	BENFOTIAMINE	C/C(=C(/CCOP(=O)(O)O)SC(=O)c1ccccc1)N(C=O)Cc1cnc(C)nc1N	BTNNPSLJPBRMLZ-GHRIWEEISA-N	BTNNPSLJPBRMLZ	GHRIWEEISA-N	10		-10.35	-7.70213	percent effect
R4A_0000439_001	K66715657	SPE_K66715657	UH-232-(+)	CCCN(CCC)[C@@H]1CCc2c(OC)cccc2[C@@H]1C	BTOJYCTUJJHANF-WMLDXEAASA-N	BTOJYCTUJJHANF	WMLDXEAASA-N	10		0.14	-5.38184	percent effect
R4A_0000440_001	K84683831	SPE_K84683831	Radezolid	CC(=O)NC[C@H]1CN(c2ccc(-c3ccc(CNCc4cnn[nH]4)cc3)c(F)c2)C(=O)O1	BTTNOGHPGJANSW-IBGZPJMESA-N	BTTNOGHPGJANSW	IBGZPJMESA-N	10		-4.98	-14.5711	percent effect
R4A_0000441_001	K29673530	SPE_K29673530	Hypericin	Cc1cc(O)c2c(=O)c3c(O)cc(O)c4c5c(O)cc(O)c6c(=O)c7c(O)cc(C)c8c1c2c(c34)c(c78)c65	BTXNYTINYBABQR-UHFFFAOYSA-N	BTXNYTINYBABQR	UHFFFAOYSA-N	10		-11.69	-30.5842	percent effect
R4A_0000442_001	K24554037	SPE_K24554037	JW-67	O=C1Nc2ccccc2C12OCC1(CO2)COC2(OC1)C(=O)Nc1ccccc12	BTXRSHKJNDFHGA-UHFFFAOYSA-N	BTXRSHKJNDFHGA	UHFFFAOYSA-N	10		-0.48	-7.79494	percent effect
R4A_0000443_001	K61665160	SPE_K61665160	BYK-204165	Cn1cccc1/C=C1\C(=O)NC(=O)c2ccccc21	BTYSIDSTHDDAJW-LCYFTJDESA-N	BTYSIDSTHDDAJW	LCYFTJDESA-N	10		-1.64	-5.42273	percent effect
R4A_0000444_001	A79803969	SPE_A79803969	MEMANTINE HYDROCHLORIDE	CC12CC3CC(C)(C1)CC(N)(C3)C2	BUGYDGFZZOZRHP-UHFFFAOYSA-N	BUGYDGFZZOZRHP	UHFFFAOYSA-N	10		13.09	12.6061	percent effect
R4A_0000445_001	A92670106	SPE_A92670106	Tocainide	Cc1cccc(C)c1NC(=O)C(C)N	BUJAGSGYPOAWEI-UHFFFAOYSA-N	BUJAGSGYPOAWEI	UHFFFAOYSA-N	10		-5.92	-8.16504	percent effect
R4A_0000446_001	K61923022	SPE_K61923022	Brilanestrant	CC/C(=C(/c1ccc(/C=C/C(=O)O)cc1)c1ccc2[nH]ncc2c1)c1ccc(F)cc1Cl	BURHGPHDEVGCEZ-KJGLQBJMSA-N	BURHGPHDEVGCEZ	KJGLQBJMSA-N	10		-2	21.1474	percent effect
R4A_0000447_001	A65440446	SPE_A65440446	cimaterol	CC(C)NCC(O)c1ccc(N)c(C#N)c1	BUXRLJCGHZZYNE-UHFFFAOYSA-N	BUXRLJCGHZZYNE	UHFFFAOYSA-N	10		-4.02	3.92502	percent effect
R4A_0000448_001	K92000912	SPE_K92000912	AM-251	Cc1c(C(=O)NN2CCCCC2)nn(-c2ccc(Cl)cc2Cl)c1-c1ccc(I)cc1	BUZAJRPLUGXRAB-UHFFFAOYSA-N	BUZAJRPLUGXRAB	UHFFFAOYSA-N	10		-2.72	-3.06807	percent effect
R4A_0000449_001	K09735259	SPE_K09735259	Elbasvir	COC(=O)N[C@H](C(=O)N1CCC[C@H]1c1ncc(-c2ccc3c(c2)O[C@@H](c2ccccc2)n2c-3cc3cc(-c4cnc([C@@H]5CCCN5C(=O)[C@@H](NC(=O)OC)C(C)C)[nH]4)ccc32)[nH]1)C(C)C	BVAZQCUMNICBAQ-PZHYSIFUSA-N	BVAZQCUMNICBAQ	PZHYSIFUSA-N	10		3.24	-7.49049	percent effect
R4A_0000450_001	K13949769	SPE_K13949769	Tenovin-6	CN(C)CCCCC(=O)Nc1ccc(NC(=S)NC(=O)c2ccc(C(C)(C)C)cc2)cc1	BVJSXSQRIUSRCO-UHFFFAOYSA-N	BVJSXSQRIUSRCO	UHFFFAOYSA-N	10		146.84	7.57351	percent effect
R4A_0000451_001	K24526313	SPE_K24526313	levcromakalim	CC1(C)Oc2ccc(C#N)cc2[C@@H](N2CCCC2=O)[C@@H]1O.CC1(C)Oc2ccc(C#N)cc2[C@H](N2CCCC2=O)[C@H]1O	BVMDRSUIADWFLV-PNSAJKJISA-N	BVMDRSUIADWFLV	PNSAJKJISA-N	10		-2.09	-1.05744	percent effect
R4A_0000452_001	A50764878	SPE_A50764878	MDL-73005EF	O=C1CC2(CCCC2)CC(=O)N1CCNCC1COc2ccccc2O1	BVMYCHKQPGEOSI-UHFFFAOYSA-N	BVMYCHKQPGEOSI	UHFFFAOYSA-N	10		-1.2	-5.35851	percent effect
R4A_0000453_001	K17294426	SPE_K17294426	clebopride	COc1cc(N)c(Cl)cc1C(=O)NC1CCN(Cc2ccccc2)CC1	BVPWJMCABCPUQY-UHFFFAOYSA-N	BVPWJMCABCPUQY	UHFFFAOYSA-N	10		18.41	-11.826	percent effect
R4A_0000454_001	K20480395	SPE_K20480395	UF-010	CCCCNNC(=O)c1ccc(Br)cc1	BVQCFCYPFJOOAV-UHFFFAOYSA-N	BVQCFCYPFJOOAV	UHFFFAOYSA-N	10		-9.9	2.2453	percent effect
R4A_0000455_001	K19655798	SPE_K19655798	compound-401	O=c1cc(N2CCOCC2)nc2c3ccccc3ccn12	BVRDQVRQVGRNHG-UHFFFAOYSA-N	BVRDQVRQVGRNHG	UHFFFAOYSA-N	10		-0.21	-6.37075	percent effect
R4A_0000456_001	K56957086	SPE_K56957086	LAQ824 (Dacinostat)	O=C(/C=C/c1ccc(CN(CCO)CCc2c[nH]c3ccccc23)cc1)NO	BWDQBBCUWLSASG-MDZDMXLPSA-N	BWDQBBCUWLSASG	MDZDMXLPSA-N	10		-1.88	-2.76528	percent effect
R4A_0000457_001		SPE_K41051431	amdinocillin	CC1(C)S[C@@H]2[C@H](/N=C/N3CCCCCC3)C(=O)N2[C@H]1C(=O)O	BWWVAEOLVKTZFQ-ISVUSNJMSA-N	BWWVAEOLVKTZFQ	ISVUSNJMSA-N	10		2.81	#N/A	percent effect
R4A_0000458_001	K14618467	SPE_K14618467	IKK-16	O=C(c1ccc(Nc2nccc(-c3cc4ccccc4s3)n2)cc1)N1CCC(N2CCCC2)CC1	BWZJBXAPRCVCKQ-UHFFFAOYSA-N	BWZJBXAPRCVCKQ	UHFFFAOYSA-N	10		-0.03	-1.88222	percent effect
R4A_0000459_001	K96259238	SPE_K96259238	Y-320	Cc1c(C(=O)Nc2ccc(N3CCC(N4CCOCC4)CC3)c(C#N)c2)cnn1-c1ccc(Cl)cc1	BWZNJVZTAWBIFG-UHFFFAOYSA-N	BWZNJVZTAWBIFG	UHFFFAOYSA-N	10		3.85	-15.126	percent effect
R4A_0000460_001	K25140590	SPE_K25140590	CX-516	O=C(c1ccc2c(c1)OCO2)N1CCCCC1	BXBNADAPIHHXJQ-UHFFFAOYSA-N	BXBNADAPIHHXJQ	UHFFFAOYSA-N	10		-2.01	3.02745	percent effect
R4A_0000461_001	K41567533	SPE_K41567533	COUMOPHOS	CCOP(=S)(OCC)Oc1ccc2c(C)c(Cl)c(=O)oc2c1	BXNANOICGRISHX-UHFFFAOYSA-N	BXNANOICGRISHX	UHFFFAOYSA-N	10		0.54	-14.8434	percent effect
R4A_0000462_001	K76210423	SPE_K76210423	Resiquimod	CCOCc1nc2c(N)nc3ccccc3c2n1CC(C)(C)O	BXNMTOQRYBFHNZ-UHFFFAOYSA-N	BXNMTOQRYBFHNZ	UHFFFAOYSA-N	10		0.48	-5.82372	percent effect
R4A_0000463_001	K95941975	SPE_K95941975	piperazinedione	O=C1CNC(=O)CN1	BXRNXXXXHLBUKK-UHFFFAOYSA-N	BXRNXXXXHLBUKK	UHFFFAOYSA-N	10		-1.53	-1.31604	percent effect
R4A_0000464_001	K37203094	SPE_K37203094	1-Hexadecanol	CCCCCCCCCCCCCCCCO	BXWNKGSJHAJOGX-UHFFFAOYSA-N	BXWNKGSJHAJOGX	UHFFFAOYSA-N	10		-6.99	1.52343	percent effect
R4A_0000465_001	K99063460	SPE_K99063460	Didanosine (Videx)	O=c1[nH]cnc2c1ncn2[C@H]1CC[C@@H](CO)O1	BXZVVICBKDXVGW-NKWVEPMBSA-N	BXZVVICBKDXVGW	NKWVEPMBSA-N	10		-8.37	0.331071	percent effect
R4A_0000466_001	A82396632	SPE_A82396632	MICONAZOLE NITRATE	Clc1ccc(COC(Cn2ccnc2)c2ccc(Cl)cc2Cl)c(Cl)c1	BYBLEWFAAKGYCD-UHFFFAOYSA-N	BYBLEWFAAKGYCD	UHFFFAOYSA-N	10		5.2	3.31112	percent effect
R4A_0000467_001	A64553394	SPE_A64553394	SDZ-201 106 (+/-)	N#Cc1cc2c(OCC(O)CN3CCN(C(c4ccccc4)c4ccccc4)CC3)cccc2[nH]1	BYBYHCOEAFHGJL-UHFFFAOYSA-N	BYBYHCOEAFHGJL	UHFFFAOYSA-N	10		25.12	-1.19284	percent effect
R4A_0000468_001	K19515365	SPE_K19515365	bendazac	O=C(O)COc1nn(Cc2ccccc2)c2ccccc12	BYFMCKSPFYVMOU-UHFFFAOYSA-N	BYFMCKSPFYVMOU	UHFFFAOYSA-N	10		0	5.0358	percent effect
R4A_0000469_001	K41143549	SPE_K41143549	N20C	NC(=O)CNCCC(c1ccccc1)c1ccccc1	BYGXICRJQZKUPA-UHFFFAOYSA-N	BYGXICRJQZKUPA	UHFFFAOYSA-N	10		-0.08	-3.27814	percent effect
R4A_0000470_001	K91868854	SPE_K91868854	2-[1-(4-piperonyl)piperazinyl]benzothiazole	c1ccc2sc(N3CCN(Cc4ccc5c(c4)OCO5)CC3)nc2c1	BYHKGNWKJMGHGE-UHFFFAOYSA-N	BYHKGNWKJMGHGE	UHFFFAOYSA-N	10		-3.98	-9.43172	percent effect
R4A_0000471_001	A28856712	SPE_A28856712	TETRAHYDROZOLINE HYDROCHLORIDE	c1ccc2c(c1)CCCC2C1=NCCN1	BYJAVTDNIXVSPW-UHFFFAOYSA-N	BYJAVTDNIXVSPW	UHFFFAOYSA-N	10		-2.4	-5.33253	percent effect
R4A_0000472_001	K57569181	SPE_K57569181	PENTOXIFYLLINE	CC(=O)CCCCn1c(=O)c2c(ncn2C)n(C)c1=O	BYPFEZZEUUWMEJ-UHFFFAOYSA-N	BYPFEZZEUUWMEJ	UHFFFAOYSA-N	10		-6.36	0.697189	percent effect
R4A_0000473_001	A40940854	SPE_A40940854	Ibuproxam	CC(C)Cc1ccc(C(C)C(=O)NO)cc1	BYPIURIATSUHDW-UHFFFAOYSA-N	BYPIURIATSUHDW	UHFFFAOYSA-N	10		-0.01	0.91716	percent effect
R4A_0000474_001	K88186167	SPE_K88186167	GW-4064	CC(C)c1onc(-c2c(Cl)cccc2Cl)c1COc1ccc(/C=C/c2cccc(C(=O)O)c2)c(Cl)c1	BYTNEISLBIENSA-MDZDMXLPSA-N	BYTNEISLBIENSA	MDZDMXLPSA-N	10		-2.39	-1.89061	percent effect
R4A_0000475_001	K30126819	SPE_K30126819	DIMESNA	O=S(=O)([O-])CCSSCCS(=O)(=O)[O-]	BYUKOOOZTSTOOH-UHFFFAOYSA-L	BYUKOOOZTSTOOH	UHFFFAOYSA-L	10		-11.73	-11.2224	percent effect
R4A_0000476_001	K59745944	SPE_K59745944	PHT-427	CCCCCCCCCCCCc1ccc(S(=O)(=O)Nc2nncs2)cc1	BYWWNRBKPCPJMG-UHFFFAOYSA-N	BYWWNRBKPCPJMG	UHFFFAOYSA-N	10		-1.38	-4.05846	percent effect
R4A_0000477_001	K37952347	SPE_K37952347	L-732,138	CC(=O)N[C@H](Cc1c[nH]c2ccccc12)C(=O)OCc1cc(C(F)(F)F)cc(C(F)(F)F)c1	BYYQYXVAWXAYQC-LJQANCHMSA-N	BYYQYXVAWXAYQC	LJQANCHMSA-N	10		-3.02	#N/A	percent effect
R4A_0000478_001	K58501140	SPE_K58501140	TAK-875	Cc1cc(OCCCS(C)(=O)=O)cc(C)c1-c1cccc(COc2ccc3c(c2)OC[C@H]3CC(=O)O)c1	BZCALJIHZVNMGJ-HSZRJFAPSA-N	BZCALJIHZVNMGJ	HSZRJFAPSA-N	10		-1.57	-4.31648	percent effect
R4A_0000479_001	K72259270	SPE_K72259270	Dyclonine (hydrochloride)	CCCCOc1ccc(C(=O)CCN2CCCCC2)cc1	BZEWSEKUUPWQDQ-UHFFFAOYSA-N	BZEWSEKUUPWQDQ	UHFFFAOYSA-N	10		4.72	-4.46832	percent effect
R4A_0000480_001	K43457670	SPE_K43457670	ACETAZOLAMIDE	CC(=O)Nc1nnc(S(N)(=O)=O)s1	BZKPWHYZMXOIDC-UHFFFAOYSA-N	BZKPWHYZMXOIDC	UHFFFAOYSA-N	10		1.15	-0.473579	percent effect
R4A_0000481_001	K53720352	SPE_K53720352	cinalukast	CCC(CC)(CC(=O)Nc1cccc(/C=C/c2nc(C3CCC3)cs2)c1)C(=O)O	BZMKNPGKXJAIDV-VAWYXSNFSA-N	BZMKNPGKXJAIDV	VAWYXSNFSA-N	10		-1.87	2.19484	percent effect
R4A_0000482_001		SPE_K30019776	DEXFOSFOSERINE HYDROCHLORIDE	N[C@@H](COP(=O)(O)O)C(=O)O	BZQFBWGGLXLEPQ-REOHCLBHSA-N	BZQFBWGGLXLEPQ	REOHCLBHSA-N	10		-6.25	#N/A	percent effect
R4A_0000483_001	A24857382	SPE_A24857382	N-acetyl-tyrosine	CC(=O)NC(Cc1ccc(O)cc1)C(=O)O	CAHKINHBCWCHCF-UHFFFAOYSA-N	CAHKINHBCWCHCF	UHFFFAOYSA-N	10		-5.32	3.74459	percent effect
R4A_0000484_001	K72748448	SPE_K72748448	APcK-110	COc1cc(OC)cc(-c2ccc3c(-c4ccc(F)cc4)n[nH]c3n2)c1	CAMGZGMEPKFVMF-UHFFFAOYSA-N	CAMGZGMEPKFVMF	UHFFFAOYSA-N	10		-1.32	-3.50427	percent effect
R4A_0000485_001	K22009844	SPE_K22009844		NC(=O)OCCCc1ccccc1	CAMYKONBWHRPDD-UHFFFAOYSA-N	CAMYKONBWHRPDD	UHFFFAOYSA-N	10		-6.09	#N/A	percent effect
R4A_0000486_001	K01942991	SPE_K01942991	oxotremorine-m	C[N+](C)(C)CC#CCN1CCCC1=O	CANZROMYQDHYHR-UHFFFAOYSA-N	CANZROMYQDHYHR	UHFFFAOYSA-N	10		-1.83	-2.5653	percent effect
R4A_0000487_001	K98251413	SPE_K98251413	IOX2	O=C(O)CNC(=O)c1c(O)c2ccccc2n(Cc2ccccc2)c1=O	CAOSCCRYLYQBES-UHFFFAOYSA-N	CAOSCCRYLYQBES	UHFFFAOYSA-N	10		3.5	-5.93538	percent effect
R4A_0000488_001	A70814879	SPE_A70814879	ABC294640	O=C(NCc1ccncc1)C12CC3CC(C1)CC(c1ccc(Cl)cc1)(C3)C2	CAOTVXGYTWCKQE-UHFFFAOYSA-N	CAOTVXGYTWCKQE	UHFFFAOYSA-N	10		3.36	3.67381	percent effect
R4A_0000489_001	A26095496	SPE_A26095496	clobetasol-propionate	CCC(=O)O[C@]1(C(=O)CCl)[C@@H](C)C[C@H]2[C@@H]3CCC4=CC(=O)C=C[C@]4(C)[C@@]3(F)[C@@H](O)C[C@@]21C	CBGUOGMQLZIXBE-XGQKBEPLSA-N	CBGUOGMQLZIXBE	XGQKBEPLSA-N	10		-4.27	-0.160274	percent effect
R4A_0000490_001	A82772293	SPE_A82772293	MEPAZINE	CN1CCCC(CN2c3ccccc3Sc3ccccc32)C1	CBHCDHNUZWWAPP-UHFFFAOYSA-N	CBHCDHNUZWWAPP	UHFFFAOYSA-N	10		42.25	97.4653	percent effect
R4A_0000491_001	K07487750	SPE_K07487750	WHI-P154	COc1cc2ncnc(Nc3ccc(O)c(Br)c3)c2cc1OC	CBIAKDAYHRWZCU-UHFFFAOYSA-N	CBIAKDAYHRWZCU	UHFFFAOYSA-N	10		4.01	-4.52279	percent effect
R4A_0000492_001	K90948141	SPE_K90948141	indiplon	CC(=O)N(C)c1cccc(-c2ccnc3c(C(=O)c4cccs4)cnn23)c1	CBIAWPMZSFFRGN-UHFFFAOYSA-N	CBIAWPMZSFFRGN	UHFFFAOYSA-N	10		-1.02	-12.2789	percent effect
R4A_0000493_001	K82104468	SPE_K82104468	ETHYL VANILLIN	CCOc1cc(C=O)ccc1O	CBOQJANXLMLOSS-UHFFFAOYSA-N	CBOQJANXLMLOSS	UHFFFAOYSA-N	10		-6.4	-3.78926	percent effect
R4A_0000494_001		SPE_K15327298	fmoc-l-leucine	CC(C)C[C@H](NC(=O)OCC1c2ccccc2-c2ccccc21)C(=O)O	CBPJQFCAFFNICX-IBGZPJMESA-N	CBPJQFCAFFNICX	IBGZPJMESA-N	10		-1.06	#N/A	percent effect
R4A_0000494_002	K65275554	SPE_K65275554	NPC-15199	CC(C)C[C@@H](NC(=O)OCC1c2ccccc2-c2ccccc21)C(=O)O	CBPJQFCAFFNICX-LJQANCHMSA-N	CBPJQFCAFFNICX	LJQANCHMSA-N	10		-9.45	-3.39847	percent effect
R4A_0000495_001		SPE_K53205568	AFALANINE	CC(=O)N[C@@H](Cc1ccccc1)C(=O)O	CBQJSKKFNMDLON-JTQLQIEISA-N	CBQJSKKFNMDLON	JTQLQIEISA-N	10		2.94	#N/A	percent effect
R4A_0000496_001	K33226500	SPE_K33226500	Indinavir	CC(C)(C)NC(=O)[C@@H]1CN(Cc2cccnc2)CCN1C[C@@H](O)C[C@@H](Cc1ccccc1)C(=O)N[C@H]1c2ccccc2C[C@H]1O	CBVCZFGXHXORBI-PXQQMZJSSA-N	CBVCZFGXHXORBI	PXQQMZJSSA-N	10		-2.01	-4.40171	percent effect
R4A_0000497_001	K04691817	SPE_K04691817	AGI-6780	O=C(Nc1cccc(C(F)(F)F)c1)Nc1cc(S(=O)(=O)NC2CC2)ccc1-c1ccsc1	CCAWRGNYALGPQH-UHFFFAOYSA-N	CCAWRGNYALGPQH	UHFFFAOYSA-N	10		12.86	9.91731	percent effect
R4A_0000498_001	K52618540	SPE_K52618540	INOSITOL	O[C@H]1[C@H](O)[C@@H](O)[C@H](O)[C@@H](O)[C@H]1O	CDAISMWEOUEBRE-GPIVLXJGSA-N	CDAISMWEOUEBRE	GPIVLXJGSA-N	10		-4.17	4.13048	percent effect
R4A_0000499_001	K70463136	SPE_K70463136	BAY 87-2243	Cc1cc(-c2nc(-c3ccc(OC(F)(F)F)cc3)no2)nn1Cc1ccnc(N2CCN(C3CC3)CC2)c1	CDJNNOJINJAXPV-UHFFFAOYSA-N	CDJNNOJINJAXPV	UHFFFAOYSA-N	10		-1.58	-7.30092	percent effect
R4A_0000500_001	K20141153	SPE_K20141153	ATOMOXETINE HYDROCHLORIDE	C[N+]1(c2ccc(O)cc2)CCCCC1	CDLHVDKBJIMUEX-UHFFFAOYSA-O	CDLHVDKBJIMUEX	UHFFFAOYSA-O	10		6.82	0.213491	percent effect
R4A_0000501_001	A37704979	SPE_A37704979	SB-203580	CS(=O)c1ccc(-c2nc(-c3ccc(F)cc3)c(-c3ccncc3)[nH]2)cc1	CDMGBJANTYXAIV-UHFFFAOYSA-N	CDMGBJANTYXAIV	UHFFFAOYSA-N	10		-1.65	-5.90755	percent effect
R4A_0000502_001	A30984645	SPE_A30984645	GDC-0834 (Racemate)	Cc1c(NC(=O)c2cc3c(s2)CCCC3)cccc1-c1cn(C)c(=O)c(Nc2ccc(C3C(=O)N(C)CCN3C)cc2)n1	CDOOFZZILLRUQH-UHFFFAOYSA-N	CDOOFZZILLRUQH	UHFFFAOYSA-N	10		-0.03	-0.671814	percent effect
R4A_0000503_001	A43082461	SPE_A43082461	linalool	C=CC(C)(O)CCC=C(C)C	CDOSHBSSFJOMGT-UHFFFAOYSA-N	CDOSHBSSFJOMGT	UHFFFAOYSA-N	10		-8.91	-7.69727	percent effect
R4A_0000504_001	K04853698	SPE_K04853698	LDN193189 (Hydrochloride)	c1ccc2c(-c3cnn4cc(-c5ccc(N6CCNCC6)cc5)cnc34)ccnc2c1	CDOVNWNANFFLFJ-UHFFFAOYSA-N	CDOVNWNANFFLFJ	UHFFFAOYSA-N	10		-16.59	-8.38089	percent effect
R4A_0000505_001		SPE_A16311756	profenamine	CCN(CC)C(C)CN1c2ccccc2Sc2ccccc21	CDOZDBSBBXSXLB-UHFFFAOYSA-N	CDOZDBSBBXSXLB	UHFFFAOYSA-N	10		63.93	#N/A	percent effect
R4A_0000506_001	K21894922	SPE_K21894922	TC-S-7009	O=[N+]([O-])c1c(Nc2cc(F)cc(Cl)c2)ccc2nonc12	CDQUJZKBRAFWNG-UHFFFAOYSA-N	CDQUJZKBRAFWNG	UHFFFAOYSA-N	10		-6.04	-2.5987	percent effect
R4A_0000507_001	K91509126	SPE_K91509126	piceatannol	Oc1cc(O)cc(/C=C/c2ccc(O)c(O)c2)c1	CDRPUGZCRXZLFL-OWOJBTEDSA-N	CDRPUGZCRXZLFL	OWOJBTEDSA-N	10		-1.23	9.23491	percent effect
R4A_0000508_001	K96720755	SPE_K96720755	relcovaptan	COc1ccc(S(=O)(=O)N2c3ccc(Cl)cc3[C@](O)(c3ccccc3Cl)[C@@H]2C(=O)N2CCC[C@H]2C(N)=O)cc1OC	CEBYCSRFKCEUSW-NAYZPBBASA-N	CEBYCSRFKCEUSW	NAYZPBBASA-N	10		-3.08	5.10024	percent effect
R4A_0000509_001	K65924316	SPE_K65924316	JNJ 26854165 (Serdemetan)	c1ccc2c(CCNc3ccc(Nc4ccncc4)cc3)c[nH]c2c1	CEGSUKYESLWKJP-UHFFFAOYSA-N	CEGSUKYESLWKJP	UHFFFAOYSA-N	10		73.97	88.3822	percent effect
R4A_0000510_001	K90524085	SPE_K90524085	MY-5445	Clc1cccc(Nc2nnc(-c3ccccc3)c3ccccc23)c1	CEHQLKSLMFIHBF-UHFFFAOYSA-N	CEHQLKSLMFIHBF	UHFFFAOYSA-N	10		-0.95	-1.28127	percent effect
R4A_0000511_001	K71731651	SPE_K71731651	PNU-120596	COc1cc(OC)c(NC(=O)Nc2cc(C)on2)cc1Cl	CEIIEALEIHQDBX-UHFFFAOYSA-N	CEIIEALEIHQDBX	UHFFFAOYSA-N	10		-2.8	-0.606	percent effect
R4A_0000512_001	K65904673	SPE_K65904673	Tandospirone	O=C1[C@H]2[C@@H]3CC[C@@H](C3)[C@H]2C(=O)N1CCCCN1CCN(c2ncccn2)CC1	CEIJFEGBUDEYSX-FZDBZEDMSA-N	CEIJFEGBUDEYSX	FZDBZEDMSA-N	10		-0.39	3.28961	percent effect
R4A_0000513_001		SPE_K76375510	TROCLOSENE SODIUM	O=c1[n-]c(=O)n(Cl)c(=O)n1Cl	CEJLBZWIKQJOAT-UHFFFAOYSA-M	CEJLBZWIKQJOAT	UHFFFAOYSA-M	10		-11.2	#N/A	percent effect
R4A_0000514_001	A43671941	SPE_A43671941	oxprenolol	C=CCOc1ccccc1OCC(O)CNC(C)C	CEMAWMOMDPGJMB-UHFFFAOYSA-N	CEMAWMOMDPGJMB	UHFFFAOYSA-N	10		7.84	-8.70128	percent effect
R4A_0000515_001	A95340155	SPE_A95340155	Methyclothiazide	CN1C(CCl)Nc2cc(Cl)c(S(N)(=O)=O)cc2S1(=O)=O	CESYKOGBSMNBPD-UHFFFAOYSA-N	CESYKOGBSMNBPD	UHFFFAOYSA-N	10		-4.62	-2.04978	percent effect
R4A_0000516_001	K80194255	SPE_K80194255	BW-A4C	CC(=O)N(O)C/C=C/c1cccc(Oc2ccccc2)c1	CEUDWZXMLMKPNN-SOFGYWHQSA-N	CEUDWZXMLMKPNN	SOFGYWHQSA-N	10		-9.75	-3.7915	percent effect
R4A_0000517_001	K70358946	SPE_K70358946	ARIPIPRAZOLE	O=C1CCc2ccc(OCCCCN3CCN(c4cccc(Cl)c4Cl)CC3)cc2N1	CEUORZQYGODEFX-UHFFFAOYSA-N	CEUORZQYGODEFX	UHFFFAOYSA-N	10		-3.7	1.33279	percent effect
R4A_0000518_001	K38473998	SPE_K38473998	Cilomilast (SB-207499)	COc1ccc(C2(C#N)CCC(C(=O)O)CC2)cc1OC1CCCC1	CFBUZOUXXHZCFB-UHFFFAOYSA-N	CFBUZOUXXHZCFB	UHFFFAOYSA-N	10		0.09	-16.9843	percent effect
R4A_0000519_001	K36368047	SPE_K36368047	Plicamycin (Mithramycin)	CO[C@H](C(=O)[C@@H](O)[C@@H](C)O)[C@@H]1Cc2cc3cc(O[C@H]4C[C@@H](O[C@H]5C[C@@H](O)[C@H](O)[C@@H](C)O5)[C@@H](O)[C@@H](C)O4)c(C)c(O)c3c(O)c2C(=O)[C@H]1O[C@H]1C[C@@H](O[C@H]2C[C@@H](O[C@H]3C[C@](C)(O)[C@H](O)[C@@H](C)O3)[C@H](O)[C@@H](C)O2)[C@H](O)[C@@H](C)O1	CFCUWKMKBJTWLW-BGLFSJPPSA-N	CFCUWKMKBJTWLW	BGLFSJPPSA-N	10		29.37	8.3886	percent effect
R4A_0000520_001	K06181161	SPE_K06181161	CARBETAPENTANE CITRATE	CCN(CC)CCOCCOC(=O)C1(c2ccccc2)CCCC1	CFJMRBQWBDQYMK-UHFFFAOYSA-N	CFJMRBQWBDQYMK	UHFFFAOYSA-N	10		6.63	11.2636	percent effect
R4A_0000521_001	K89056082	SPE_K89056082	CHLOROCRESOL	Cc1cc(O)ccc1Cl	CFKMVGJGLGKFKI-UHFFFAOYSA-N	CFKMVGJGLGKFKI	UHFFFAOYSA-N	10		-1.11	-13.1656	percent effect
R4A_0000522_001	K87156652	SPE_K87156652	CARBIMAZOLE	CCOC(=O)n1ccn(C)c1=S	CFOYWRHIYXMDOT-UHFFFAOYSA-N	CFOYWRHIYXMDOT	UHFFFAOYSA-N	10		-1.98	-10.8237	percent effect
R4A_0000523_001	K11927976	SPE_K11927976	ER-27319 maleate	Cc1ccc2c(=O)c3ccccc3n(CCCN)c2c1C	CFPDEQBPNROZDC-UHFFFAOYSA-N	CFPDEQBPNROZDC	UHFFFAOYSA-N	10		13.54	-11.2276	percent effect
R4A_0000524_001	K47887731	SPE_K47887731	Nitenpyram	CCN(Cc1ccc(Cl)nc1)/C(=C/[N+](=O)[O-])NC	CFRPSFYHXJZSBI-DHZHZOJOSA-N	CFRPSFYHXJZSBI	DHZHZOJOSA-N	10		0.71	-9.28873	percent effect
R4A_0000525_001	K82823076	SPE_K82823076	Ro-15-4513	CCOC(=O)c1ncn2c1CN(C)C(=O)c1cc(N=[N+]=[N-])ccc1-2	CFSOJZTUTOQNIA-UHFFFAOYSA-N	CFSOJZTUTOQNIA	UHFFFAOYSA-N	10		-4.86	-6.47648	percent effect
R4A_0000526_001	K07972848	SPE_K07972848	Omipalisib (GSK2126458, GSK458)	COc1ncc(-c2ccc3nccc(-c4ccnnc4)c3c2)cc1NS(=O)(=O)c1ccc(F)cc1F	CGBJSGAELGCMKE-UHFFFAOYSA-N	CGBJSGAELGCMKE	UHFFFAOYSA-N	10		-1.24	#N/A	percent effect
R4A_0000527_001	K91159026	SPE_K91159026	Telcagepant	O=C(N[C@@H]1CC[C@@H](c2cccc(F)c2F)CN(CC(F)(F)F)C1=O)N1CCC(n2c(=O)[nH]c3ncccc32)CC1	CGDZXLJGHVKVIE-DNVCBOLYSA-N	CGDZXLJGHVKVIE	DNVCBOLYSA-N	10		-1.74	-4.38628	percent effect
R4A_0000528_001	K57222227	SPE_K57222227	INDOMETHACIN	COc1ccc2c(c1)c(CC(=O)O)c(C)n2C(=O)c1ccc(Cl)cc1	CGIGDMFJXJATDK-UHFFFAOYSA-N	CGIGDMFJXJATDK	UHFFFAOYSA-N	10		-2.48	-9.57423	percent effect
R4A_0000529_001	A90926615	SPE_A90926615	Adrafinil	O=C(CS(=O)C(c1ccccc1)c1ccccc1)NO	CGNMLOKEMNBUAI-UHFFFAOYSA-N	CGNMLOKEMNBUAI	UHFFFAOYSA-N	10		-2.43	-4.82614	percent effect
R4A_0000530_001	K46843573	SPE_K46843573	Zotarolimus	COC1C[C@@H]2CC[C@@H](C)[C@@](O)(O2)C(=O)C(=O)N2CCCC[C@H]2C(=O)O[C@H]([C@H](C)C[C@@H]2CC[C@H](n3cnnn3)[C@H](OC)C2)CC(=O)[C@H](C)/C=C(\C)[C@@H](O)[C@@H](OC)C(=O)[C@H](C)C[C@H](C)/C=C/C=C/C=C/1C	CGTADGCBEXYWNE-GZWJDKFASA-N	CGTADGCBEXYWNE	GZWJDKFASA-N	10		-4.35	7.9168	percent effect
R4A_0000531_001		SPE_A34462049	tigecycline	CN(C)c1cc(NC(=O)CNC(C)(C)C)c(O)c2c1C[C@H]1C[C@H]3[C@H](N(C)C)C(=O)C(C(N)=O)C(=O)[C@@]3(O)C(=O)C1C2=O	CGZOGNUFXMNYEI-UDUHKTKDSA-N	CGZOGNUFXMNYEI	UDUHKTKDSA-N	10		5.49	#N/A	percent effect
R4A_0000532_001	K62737565	SPE_K62737565	GABAPENTIN	CCOc1ccc(NC(=N)NC(=N)N)cc1	CHEQLSSMGDBGBI-UHFFFAOYSA-N	CHEQLSSMGDBGBI	UHFFFAOYSA-N	10		8.91	3.17967	percent effect
R4A_0000533_001	K74305673	SPE_K74305673	IKK-2-inhibitor-V	O=C(Nc1cc(C(F)(F)F)cc(C(F)(F)F)c1)c1cc(Cl)ccc1O	CHILCFMQWMQVAL-UHFFFAOYSA-N	CHILCFMQWMQVAL	UHFFFAOYSA-N	10		0.83	-13.6451	percent effect
R4A_0000534_001	K98054437	SPE_K98054437	Epalrestat	CC(/C=C1\SC(=S)N(CC(=O)O)C1=O)=C\c1ccccc1	CHNUOJQWGUIOLD-NFZZJPOKSA-N	CHNUOJQWGUIOLD	NFZZJPOKSA-N	10		-0.12	-10.7517	percent effect
R4A_0000535_001	A29111201	SPE_A29111201	ETHISTERONE	C#CC1(O)CCC2C3CCC4=CC(=O)CCC4(C)C3CCC21C	CHNXZKVNWQUJIB-UHFFFAOYSA-N	CHNXZKVNWQUJIB	UHFFFAOYSA-N	10		-7.32	1.13213	percent effect
R4A_0000536_001	K44091134	SPE_K44091134	fluprazine	NC(=O)NCCN1CCN(c2cccc(C(F)(F)F)c2)CC1	CHQKHXJPWDSTPY-UHFFFAOYSA-N	CHQKHXJPWDSTPY	UHFFFAOYSA-N	10		3.97	-1.72687	percent effect
R4A_0000537_001	K58726989	SPE_K58726989	HTH-01-015	Cc1nc(Nc2cnn(C3CCNCC3)c2)nc2c1N(C)C(=O)c1cc3ccccc3cc1N2C	CHSDJDLAKKAWCI-UHFFFAOYSA-N	CHSDJDLAKKAWCI	UHFFFAOYSA-N	10		103.21	-5.674	percent effect
R4A_0000538_001	K61585876	SPE_K61585876	3-carboxy-4-hydroxyphenylglycine-(S)	N[C@H](C(=O)O)c1ccc(O)c(C(=O)O)c1	CHZBCZTXSTWCIG-ZETCQYMHSA-N	CHZBCZTXSTWCIG	ZETCQYMHSA-N	10		-2.54	-9.61551	percent effect
R4A_0000538_001	K61585876	SPE_K61585876	3-carboxy-4-hydroxyphenylglycine-(S)	N[C@H](C(=O)O)c1ccc(O)c(C(=O)O)c1	CHZBCZTXSTWCIG-ZETCQYMHSA-N	CHZBCZTXSTWCIG	ZETCQYMHSA-N	10		-2.54	-9.61551	percent effect
R4A_0000538_002	K76592088	SPE_K76592088	3-carboxy-4-hydroxyphenylglycine-(R)	N[C@@H](C(=O)O)c1ccc(O)c(C(=O)O)c1	CHZBCZTXSTWCIG-SSDOTTSWSA-N	CHZBCZTXSTWCIG	SSDOTTSWSA-N	10		-1.84	-1.97411	percent effect
R4A_0000539_001	A70407468	SPE_A70407468	PSB-36	CCCCn1c(=O)c2[nH]c(C34CC5CC(CC3C5)C4)nc2n(CCCO)c1=O	CIBIXJYFYPFMTN-UHFFFAOYSA-N	CIBIXJYFYPFMTN	UHFFFAOYSA-N	10		0.45	0.520391	percent effect
R4A_0000540_001	K24715592	SPE_K24715592	ETHACRIDINE LACTATE	CCOc1ccc2nc3cc(N)ccc3c(N)c2c1	CIKWKGFPFXJVGW-UHFFFAOYSA-N	CIKWKGFPFXJVGW	UHFFFAOYSA-N	10		-10.8	8.14649	percent effect
R4A_0000541_001	K97025174	SPE_K97025174	Capadenoson	N#Cc1c(N)nc(SCc2csc(-c3ccc(Cl)cc3)n2)c(C#N)c1-c1ccc(OCCO)cc1	CITWCLNVRIKQAF-UHFFFAOYSA-N	CITWCLNVRIKQAF	UHFFFAOYSA-N	10		0.38	4.10004	percent effect
R4A_0000542_001	K17500877	SPE_K17500877	Bropirimine	Nc1nc(-c2ccccc2)c(Br)c(=O)[nH]1	CIUUIPMOFZIWIZ-UHFFFAOYSA-N	CIUUIPMOFZIWIZ	UHFFFAOYSA-N	10		-2.71	-0.756304	percent effect
R4A_0000543_001	A66861218	SPE_A66861218	BETAMETHASONE 17,21-DIPROPIONATE	CCC(=O)OCC(=O)[C@@]1(OC(=O)CC)[C@@H](C)CC2C3CCC4=CC(=O)C=C[C@]4(C)C3(F)[C@@H](O)C[C@@]21C	CIWBQSYVNNPZIQ-YMSYXYNZSA-N	CIWBQSYVNNPZIQ	YMSYXYNZSA-N	10		-3.71	#N/A	percent effect
R4A_0000544_001	A08112603	SPE_A08112603	ASCORBIC ACID	O=C1O[C@H](C(O)CO)C(O)=C1O	CIWBSHSKHKDKBQ-DOAHDZERSA-N	CIWBSHSKHKDKBQ	DOAHDZERSA-N	10		-4.03	-2.98352	percent effect
R4A_0000545_001	A22305049	SPE_A22305049	BENFLUOREX HYDROCHLORIDE	CC(Cc1cccc(C(F)(F)F)c1)NCCOC(=O)c1ccccc1	CJAVTWRYCDNHSM-UHFFFAOYSA-N	CJAVTWRYCDNHSM	UHFFFAOYSA-N	10		6.92	-5.95864	percent effect
R4A_0000546_001	K84986517	SPE_K84986517	Darunavir Ethanolate (Prezista)	CC(C)CN(C[C@@H](O)[C@H](Cc1ccccc1)NC(=O)O[C@H]1CO[C@H]2OCC[C@@H]12)S(=O)(=O)c1ccc(N)cc1	CJBJHOAVZSMMDJ-HEXNFIEUSA-N	CJBJHOAVZSMMDJ	HEXNFIEUSA-N	10		-0.86	-1.57809	percent effect
R4A_0000547_001	K48578705	SPE_K48578705	METHYLDOPA	C[C@](N)(Cc1ccc(O)c(O)c1)C(=O)O	CJCSPKMFHVPWAR-JTQLQIEISA-N	CJCSPKMFHVPWAR	JTQLQIEISA-N	10		-2.15	-10.4057	percent effect
R4A_0000548_001	A48300215	SPE_A48300215	AJMALINE	CC[C@H]1C2CC3[C@@H]4N(C)c5ccccc5[C@]45C[C@@H](C2C5O)N3[C@@H]1O	CJDRUOGAGYHKKD-FYGXBCQKSA-N	CJDRUOGAGYHKKD	FYGXBCQKSA-N	10		-3.79	-2.74983	percent effect
R4A_0000549_001	A94624445	SPE_A94624445	BUCLADESINE SODIUM	CCCC(=O)Nc1ncnc2c1ncn2C1O[C@@H]2COP(=O)([O-])O[C@H]2[C@H]1OC(=O)CCC	CJGYSWNGNKCJSB-ZBSNKJFMSA-M	CJGYSWNGNKCJSB	ZBSNKJFMSA-M	10		-5.79	-12.6738	percent effect
R4A_0000550_001	K58568447	SPE_K58568447	K02288	COc1cc(-c2cc(-c3cccc(O)c3)cnc2N)cc(OC)c1OC	CJLMANFTWLNAKC-UHFFFAOYSA-N	CJLMANFTWLNAKC	UHFFFAOYSA-N	10		0.12	5.29326	percent effect
R4A_0000551_001	K53517854	SPE_K53517854	FLUVOXAMINE MALEATE	COCCCC/C(=N\OCCN)c1ccc(C(F)(F)F)cc1	CJOFXWAVKWHTFT-XSFVSMFZSA-N	CJOFXWAVKWHTFT	XSFVSMFZSA-N	10		48.93	35.0717	percent effect
R4A_0000552_001	K04704168	SPE_K04704168	CLEMIZOLE HYDROCHLORIDE	Clc1ccc(Cn2c(CN3CCCC3)nc3ccccc32)cc1	CJXAEXPPLWQRFR-UHFFFAOYSA-N	CJXAEXPPLWQRFR	UHFFFAOYSA-N	10		8.68	18.0367	percent effect
R4A_0000553_001	K44043890	SPE_K44043890	PK-THPP	CCCC(=O)C1CCN(c2ncnc3c2CN(C(=O)c2ccc(-c4ccccc4)cc2)CC3)CC1	CJZGRIRZVHNUSM-UHFFFAOYSA-N	CJZGRIRZVHNUSM	UHFFFAOYSA-N	10		-1.76	5.33378	percent effect
R4A_0000554_001	K12539416	SPE_K12539416	Sulbutiamine	C/C(=C(/CCOC(=O)C(C)C)SS/C(CCOC(=O)C(C)C)=C(\C)N(C=O)Cc1cnc(C)nc1N)N(C=O)Cc1cnc(C)nc1N	CKHJPWQVLKHBIH-GPAWKIAZSA-N	CKHJPWQVLKHBIH	GPAWKIAZSA-N	10		-2.27	-5.16323	percent effect
R4A_0000555_001	K24187789	SPE_K24187789	VU0238429	COc1ccc(CN2C(=O)C(=O)c3cc(OC(F)(F)F)ccc32)cc1	CKLGZXFOLMHCMC-UHFFFAOYSA-N	CKLGZXFOLMHCMC	UHFFFAOYSA-N	10		1.71	-7.24276	percent effect
R4A_0000556_001		SPE_K97163964	L-Aspartic-Acid	N[C@@H](CC(=O)O)C(=O)O	CKLJMWTZIZZHCS-REOHCLBHSA-N	CKLJMWTZIZZHCS	REOHCLBHSA-N	10		6.71	#N/A	percent effect
R4A_0000557_001	K86972824	SPE_K86972824	OLTIPRAZ	Cc1c(-c2cnccn2)ssc1=S	CKNAQFVBEHDJQV-UHFFFAOYSA-N	CKNAQFVBEHDJQV	UHFFFAOYSA-N	10		-6.92	-11.8267	percent effect
R4A_0000558_001	K12609457	SPE_K12609457	EXALAMIDE	CCCCCCOc1ccccc1C(N)=O	CKSJXOVLXUMMFF-UHFFFAOYSA-N	CKSJXOVLXUMMFF	UHFFFAOYSA-N	10		-5.88	-6.4247	percent effect
R4A_0000559_001	K91822704	SPE_K91822704	2'-Deoxycytidine (hydrochloride)	Nc1ccn([C@H]2C[C@H](O)[C@@H](CO)O2)c(=O)n1	CKTSBUTUHBMZGZ-SHYZEUOFSA-N	CKTSBUTUHBMZGZ	SHYZEUOFSA-N	10		-1.56	0.471003	percent effect
R4A_0000560_001	A80280426	SPE_A80280426	2-(2,8-diisopropyl-3-thioxo-2,3-dihydro-4H-1,4-benzoxazin-4-yl)acetic acid	CC(C)c1cccc2c1OC(C(C)C)C(=S)N2CC(=O)O	CLDJCRWXLDLJLO-UHFFFAOYSA-N	CLDJCRWXLDLJLO	UHFFFAOYSA-N	10		-9.41	#N/A	percent effect
R4A_0000561_001	K49461364	SPE_K49461364	TCS-21311	CC(C)(O)C(=O)N1CCN(c2ccc(C(F)(F)F)c(C3=C(c4c[nH]c5ccccc45)C(=O)NC3=O)c2)CC1	CLGRAWDGLMENOD-UHFFFAOYSA-N	CLGRAWDGLMENOD	UHFFFAOYSA-N	10		11.33	-6.79034	percent effect
R4A_0000562_001	K87021635	SPE_K87021635	CZC-54252	COc1cc(N2CCOCC2)ccc1Nc1ncc(Cl)c(Nc2ccccc2NS(C)(=O)=O)n1	CLGWUCNXOBLWFM-UHFFFAOYSA-N	CLGWUCNXOBLWFM	UHFFFAOYSA-N	10		51.43	-8.87397	percent effect
R4A_0000563_001	K41853443	SPE_K41853443	1,3-dipropyl-8-phenylxanthine	CCCn1c(=O)c2nc(-c3ccccc3)[nH]c2n(CCC)c1=O	CLIGSMOZKDCDRZ-UHFFFAOYSA-N	CLIGSMOZKDCDRZ	UHFFFAOYSA-N	10		-7.21	#N/A	percent effect
R4A_0000564_001	A06016120	SPE_A06016120	Bacitracin (Zinc)	CCC(C)C(N)C1=NC(C(=O)N[C@@H](CC(C)C)C(=O)N[C@H](CCC(=O)[O-])C(=O)N[C@H](C(=O)N[C@H]2CCCCNC(=O)[C@H](CC(N)=O)NC(=O)[C@@H](CC(=O)[O-])NC(=O)[C@@H](Cc3cnc[nH]3)NC(=O)[C@@H](Cc3ccccc3)NC(=O)[C@@H]([C@H](C)CC)NC(=O)[C@@H](CCCN)NC2=O)[C@@H](C)CC)CS1	CLKOFPXJLQSYAH-BCQJLZSDSA-L	CLKOFPXJLQSYAH	BCQJLZSDSA-L	10		-3.81	-5.43301	percent effect
R4A_0000565_001	A67036568	SPE_A67036568	RBC8	COc1ccc(OC)c(C2C(C#N)=C(N)Oc3[nH]nc(-c4ccc5ccccc5c4)c32)c1	CLMQBVUFKIKYLU-UHFFFAOYSA-N	CLMQBVUFKIKYLU	UHFFFAOYSA-N	10		-0.98	-6.10734	percent effect
R4A_0000566_001	A25619068	SPE_A25619068	Fadrozole hydrochloride	N#Cc1ccc(C2CCCc3cncn32)cc1	CLPFFLWZZBQMAO-UHFFFAOYSA-N	CLPFFLWZZBQMAO	UHFFFAOYSA-N	10		4.29	-7.46756	percent effect
R4A_0000567_001	K79584249	SPE_K79584249	NVP-CGM097	COc1cc2c(cc1OC(C)C)[C@H](c1ccc(Cl)cc1)N(c1ccc(N(C)C[C@H]3CC[C@H](N4CCN(C)C(=O)C4)CC3)cc1)C(=O)C2	CLRSLRWKONPSRQ-IIPSPAQQSA-N	CLRSLRWKONPSRQ	IIPSPAQQSA-N	10		19.8	-4.11867	percent effect
R4A_0000568_001	K04185004	SPE_K04185004	BENOXINATE HYDROCHLORIDE	CCCCOc1cc(C(=O)OCCN(CC)CC)ccc1N	CMHHMUWAYWTMGS-UHFFFAOYSA-N	CMHHMUWAYWTMGS	UHFFFAOYSA-N	10		18.9	-6.04822	percent effect
R4A_0000569_001	K67680372	SPE_K67680372	CI-966	O=C(O)C1=CCCN(CCOC(c2ccc(C(F)(F)F)cc2)c2ccc(C(F)(F)F)cc2)C1	CMHQDSBIBSKHFP-UHFFFAOYSA-N	CMHQDSBIBSKHFP	UHFFFAOYSA-N	10		-1.72	7.56728	percent effect
R4A_0000570_001	A56085258	SPE_A56085258	Encorafenib (LGX818)	COC(=O)N[C@@H](C)CNc1nccc(-c2cn(C(C)C)nc2-c2cc(Cl)cc(NS(C)(=O)=O)c2F)n1	CMJCXYNUCSMDBY-ZDUSSCGKSA-N	CMJCXYNUCSMDBY	ZDUSSCGKSA-N	10		6.64	-9.29573	percent effect
R4A_0000571_001	K92377961	SPE_K92377961	Catharanthine	CCC1=C[C@@H]2C[N@@]3CCc4c([nH]c5ccccc45)[C@@](C(=O)OC)(C2)[C@@H]13	CMKFQVZJOWHHDV-NQZBTDCJSA-N	CMKFQVZJOWHHDV	NQZBTDCJSA-N	10		6.61	-4.92906	percent effect
R4A_0000572_001	K64622987	SPE_K64622987	Torcetrapib (CP-529414)	CCOC(=O)N1c2ccc(C(F)(F)F)cc2[C@@H](N(Cc2cc(C(F)(F)F)cc(C(F)(F)F)c2)C(=O)OC)C[C@H]1CC	CMSGWTNRGKRWGS-NQIIRXRSSA-N	CMSGWTNRGKRWGS	NQIIRXRSSA-N	10		-11.23	0.675103	percent effect
R4A_0000573_001	A09722536	SPE_A09722536	CYCLOPHOSPHAMIDE	O=P1(N(CCCl)CCCl)NCCCO1	CMSMOCZEIVJLDB-UHFFFAOYSA-N	CMSMOCZEIVJLDB	UHFFFAOYSA-N	10		-2.34	0.849972	percent effect
R4A_0000574_001	K59197931	SPE_K59197931	NAPROXEN	COc1ccc2cc([C@H](C)C(=O)O)ccc2c1	CMWTZPSULFXXJA-VIFPVBQESA-N	CMWTZPSULFXXJA	VIFPVBQESA-N	10		-1.35	-3.30733	percent effect
R4A_0000575_001	K55192287	SPE_K55192287	Ro 48-8071 (fumarate)	C=CCN(C)CCCCCCOc1ccc(C(=O)c2ccc(Br)cc2)c(F)c1	CMYCCJYVZIMDFU-UHFFFAOYSA-N	CMYCCJYVZIMDFU	UHFFFAOYSA-N	10		92.87	102.365	percent effect
R4A_0000576_001	K90747162	SPE_K90747162	KG-5	CSc1nc(N)cc(Oc2ccc(-c3nnc(Nc4cccc(C(F)(F)F)c4)[nH]3)cc2)n1	CMYHZFCJPORPHY-UHFFFAOYSA-N	CMYHZFCJPORPHY	UHFFFAOYSA-N	10		-0.92	-9.24873	percent effect
R4A_0000577_001	K28542495	SPE_K28542495	BENZYDAMINE HYDROCHLORIDE	CN(C)CCCOc1nn(Cc2ccccc2)c2ccccc12	CNBGNNVCVSKAQZ-UHFFFAOYSA-N	CNBGNNVCVSKAQZ	UHFFFAOYSA-N	10		51.25	65.2434	percent effect
R4A_0000578_001	K10596918	SPE_K10596918	DC-260126	CCCCc1ccc(NS(=O)(=O)c2ccc(F)cc2)cc1	CNGHPXKWPGIDSK-UHFFFAOYSA-N	CNGHPXKWPGIDSK	UHFFFAOYSA-N	10		-5.44	-4.03486	percent effect
R4A_0000579_001	K77641333	SPE_K77641333	NAPHAZOLINE HYDROCHLORIDE	c1ccc2c(CC3=NCCN3)cccc2c1	CNIIGCLFLJGOGP-UHFFFAOYSA-N	CNIIGCLFLJGOGP	UHFFFAOYSA-N	10		0.03	2.43775	percent effect
R4A_0000580_001	K03083257	SPE_K03083257	1-Octacosanol	CCCCCCCCCCCCCCCCCCCCCCCCCCCCO	CNNRPFQICPFDPO-UHFFFAOYSA-N	CNNRPFQICPFDPO	UHFFFAOYSA-N	10		5.71	-15.2216	percent effect
R4A_0000581_001	K84748119	SPE_K84748119	Vicriviroc (maleate)	COC[C@@H](c1ccc(C(F)(F)F)cc1)N1CCN(C2(C)CCN(C(=O)c3c(C)ncnc3C)CC2)C[C@@H]1C	CNPVJJQCETWNEU-CYFREDJKSA-N	CNPVJJQCETWNEU	CYFREDJKSA-N	10		2.88	1.99834	percent effect
R4A_0000582_001	K87512222	SPE_K87512222	Taltobulin (trifluoroacetate)	CN[C@H](C(=O)N[C@H](C(=O)N(C)[C@H](/C=C(\C)C(=O)O)C(C)C)C(C)(C)C)C(C)(C)c1ccccc1	CNTMOLDWXSVYKD-PSRNMDMQSA-N	CNTMOLDWXSVYKD	PSRNMDMQSA-N	10		0.85	7.40845	percent effect
R4A_0000583_001	K91234829	SPE_K91234829	napirimus	Cn1cc(C(=O)c2cccc3ccccc23)cc1C(=O)O	CNUPQURTHORUGH-UHFFFAOYSA-N	CNUPQURTHORUGH	UHFFFAOYSA-N	10		-1.38	-3.47292	percent effect
R4A_0000584_001	K29424831	SPE_K29424831	TCS-OX2-29	COc1cc2c(cc1OC)CN(C(=O)[C@@H](NCc1ccncc1)C(C)(C)C)CC2	COFVZFLCAOUMJT-OAQYLSRUSA-N	COFVZFLCAOUMJT	OAQYLSRUSA-N	10		6.96	-17.2581	percent effect
R4A_0000585_001	K37872686	SPE_K37872686	Tirofiban?HCl monohydrate	CCCCS(=O)(=O)N[C@@H](Cc1ccc(OCCCCC2CCNCC2)cc1)C(=O)O	COKMIXFXJJXBQG-NRFANRHFSA-N	COKMIXFXJJXBQG	NRFANRHFSA-N	10		0.26	#N/A	percent effect
R4A_0000586_001	K00911807	SPE_K00911807	D-PHENYLALANINE	N[C@H](Cc1ccccc1)C(=O)O	COLNVLDHVKWLRT-MRVPVSSYSA-N	COLNVLDHVKWLRT	MRVPVSSYSA-N	10		3.69	-2.93636	percent effect
R4A_0000587_001	K56634222	SPE_K56634222	2-iodohippuric-acid	O=C(O)CNC(=O)c1ccccc1I	CORFWQGVBFFZHF-UHFFFAOYSA-N	CORFWQGVBFFZHF	UHFFFAOYSA-N	10		-3.23	14.3263	percent effect
R4A_0000588_001	K23204545	SPE_K23204545	BUSULFAN	CS(=O)(=O)OCCCCOS(C)(=O)=O	COVZYZSDYWQREU-UHFFFAOYSA-N	COVZYZSDYWQREU	UHFFFAOYSA-N	10		-2.03	3.58102	percent effect
R4A_0000589_001	K24548560	SPE_K24548560	EVANS BLUE	Cc1cc(-c2ccc(/N=N/c3ccc4c(S(=O)(=O)[O-])cc(S(=O)(=O)[O-])c(N)c4c3O)c(C)c2)ccc1/N=N/c1ccc2c(S(=O)(=O)[O-])cc(S(=O)(=O)[O-])c(N)c2c1O	COXVTLYNGOIATD-HVMBLDELSA-J	COXVTLYNGOIATD	HVMBLDELSA-J	10		10.1	-9.01845	percent effect
R4A_0000590_001	K86003836	SPE_K86003836	FLUBENDAZOLE	COC(=O)Nc1nc2cc(C(=O)c3ccc(F)cc3)ccc2[nH]1	CPEUVMUXAHMANV-UHFFFAOYSA-N	CPEUVMUXAHMANV	UHFFFAOYSA-N	10		-4.81	-3.47373	percent effect
R4A_0000591_001	K38323065	SPE_K38323065	PHENACETIN	CCOc1ccc(NC(C)=O)cc1	CPJSUEIXXCENMM-UHFFFAOYSA-N	CPJSUEIXXCENMM	UHFFFAOYSA-N	10		-5.26	-10.3765	percent effect
R4A_0000592_001	K13032584	SPE_K13032584	PROCARBAZINE HYDROCHLORIDE	CNNCc1ccc(C(=O)NC(C)C)cc1	CPTBDICYNRMXFX-UHFFFAOYSA-N	CPTBDICYNRMXFX	UHFFFAOYSA-N	10		5.6	-6.0322	percent effect
R4A_0000593_001	K08924299	SPE_K08924299	Palonosetron HCl	O=C1c2cccc3c2[C@H](CCC3)CN1[C@@H]1CN2CCC1CC2	CPZBLNMUGSZIPR-NVXWUHKLSA-N	CPZBLNMUGSZIPR	NVXWUHKLSA-N	10		-0.94	0.425342	percent effect
R4A_0000594_001	M19407551	SPE_M19407551	tropisetron	CN1[C@H]2CC[C@@H]1C[C@@H](OC(=O)c1c[nH]c3ccccc13)C2.CN1[C@H]2CC[C@@H]1C[C@H](OC(=O)c1c[nH]c3ccccc13)C2	CQDDGMICHZFTFU-SCIQOOLUSA-N	CQDDGMICHZFTFU	SCIQOOLUSA-N	10		19.11	2.62265	percent effect
R4A_0000595_001	K21906513	SPE_K21906513	UNC669	O=C(c1cncc(Br)c1)N1CCC(N2CCCC2)CC1	CQERVFFAOOUFEQ-UHFFFAOYSA-N	CQERVFFAOOUFEQ	UHFFFAOYSA-N	10		1.83	-15.7918	percent effect
R4A_0000596_001	K54093161	SPE_K54093161		O=c1c2c[nH]c3ccccc3c-2nn1-c1ccc(Cl)cc1	CQINXWYVIOMBEI-UHFFFAOYSA-N	CQINXWYVIOMBEI	UHFFFAOYSA-N	10		-10.31	#N/A	percent effect
R4A_0000597_001	K89517477	SPE_K89517477	TC-S-7004	COc1ncc2cc(C(=O)Nc3cc(C(=O)NCc4cccc(Cl)c4)ccc3Cl)c(=O)[nH]c2n1	CQKBSRPVZZLCJE-UHFFFAOYSA-N	CQKBSRPVZZLCJE	UHFFFAOYSA-N	10		-7.54	-0.459368	percent effect
R4A_0000598_001	K44408410	SPE_K44408410	2-methoxyestradiol	COc1cc2c(cc1O)CC[C@@H]1[C@@H]2CC[C@]2(C)[C@@H](O)CC[C@@H]12	CQOQDQWUFQDJMK-SSTWWWIQSA-N	CQOQDQWUFQDJMK	SSTWWWIQSA-N	10		3.54	-8.09176	percent effect
R4A_0000599_001	A96051074	SPE_A96051074	Carnosine	NCCC(=O)N[C@@H](Cc1cnc[nH]1)C(=O)O	CQOVPNPJLQNMDC-ZETCQYMHSA-N	CQOVPNPJLQNMDC	ZETCQYMHSA-N	10		-4.18	-9.56559	percent effect
R4A_0000600_001	K08493205	SPE_K08493205	SALICYL ALCOHOL	OCc1ccccc1O	CQRYARSYNCAZFO-UHFFFAOYSA-N	CQRYARSYNCAZFO	UHFFFAOYSA-N	10		0.98	-12.8776	percent effect
R4A_0000601_001	K28121004	SPE_K28121004	N-acetylglycyl-D-glutamic-acid	CC(=O)NCC(=O)N[C@H](CCC(=O)O)C(=O)O	CQTYJLQESPLSOP-ZCFIWIBFSA-N	CQTYJLQESPLSOP	ZCFIWIBFSA-N	10		-1.79	-4.7743	percent effect
R4A_0000602_001	K88759641	SPE_K88759641	EMD-66684	CCCCc1nc2ccn(CC(=O)N(C)C)c(=O)c2n1Cc1ccc(-c2ccccc2-c2nnn[nH]2)cc1	CQVJTTOZTTVVBK-UHFFFAOYSA-N	CQVJTTOZTTVVBK	UHFFFAOYSA-N	10		-1.64	-2.64731	percent effect
R4A_0000603_001	K01638814	SPE_K01638814	rilmenidine	C1COC(NC(C2CC2)C2CC2)=N1	CQXADFVORZEARL-UHFFFAOYSA-N	CQXADFVORZEARL	UHFFFAOYSA-N	10		-9.1	-0.11725	percent effect
R4A_0000604_001	K17894950	SPE_K17894950	Indirubin	O=C1Nc2ccccc2/C1=C1\Nc2ccccc2C1=O	CRDNMYFJWFXOCH-BUHFOSPRSA-N	CRDNMYFJWFXOCH	BUHFOSPRSA-N	10		-4.5	4.7377	percent effect
R4A_0000605_001	M77041484	SPE_M77041484	TBOA-(DL)	N[C@@H](C(=O)O)[C@@H](OCc1ccccc1)C(=O)O.N[C@H](C(=O)O)[C@H](OCc1ccccc1)C(=O)O	CSEZCYBVEGIYNG-MFBWXLJUSA-N	CSEZCYBVEGIYNG	MFBWXLJUSA-N	10		-1.22	-4.23504	percent effect
R4A_0000606_001	K76239644	SPE_K76239644	BMS-690514	COc1cccc(Nc2ncnn3ccc(CN4CC[C@@H](N)[C@H](O)C4)c23)c1	CSGQVNMSRKWUSH-IAGOWNOFSA-N	CSGQVNMSRKWUSH	IAGOWNOFSA-N	10		58.99	-17.1206	percent effect
R4A_0000607_001	K61036791	SPE_K61036791	rucinol	CCCCc1ccc(O)cc1O	CSHZYWUPJWVTMQ-UHFFFAOYSA-N	CSHZYWUPJWVTMQ	UHFFFAOYSA-N	10		-3.79	2.20133	percent effect
R4A_0000608_001	K24312986	SPE_K24312986	Tecovirimat	O=C(NN1C(=O)[C@H]2[C@H]3C=C[C@H]([C@@H]4C[C@H]34)[C@H]2C1=O)c1ccc(C(F)(F)F)cc1	CSKDFZIMJXRJGH-VWLPUNTISA-N	CSKDFZIMJXRJGH	VWLPUNTISA-N	10		-0.89	2.15605	percent effect
R4A_0000609_001	K48141473	SPE_K48141473	Cebranopadol	CN(C)[C@]1(c2ccccc2)CC[C@]2(CC1)OCCc1c3cc(F)ccc3[nH]c12	CSMVOZKEWSOFER-RQNOJGIXSA-N	CSMVOZKEWSOFER	RQNOJGIXSA-N	10		-1.94	9.39423	percent effect
R4A_0000610_001	A73566563	SPE_A73566563	tiprenolol	CSc1ccccc1OCC(O)CNC(C)C	CSUNLSYSEQIDMO-UHFFFAOYSA-N	CSUNLSYSEQIDMO	UHFFFAOYSA-N	10		0.09	-4.44788	percent effect
R4A_0000611_001	K41918892	SPE_K41918892	A-769662	N#Cc1c(O)c2c(-c3ccc(-c4ccccc4O)cc3)csc2[nH]c1=O	CTESJDQKVOEUOY-UHFFFAOYSA-N	CTESJDQKVOEUOY	UHFFFAOYSA-N	10		-2.22	-3.93536	percent effect
R4A_0000612_001	K13238168	SPE_K13238168	haloprogin	Clc1cc(Cl)c(OCC#CI)cc1Cl	CTETYYAZBPJBHE-UHFFFAOYSA-N	CTETYYAZBPJBHE	UHFFFAOYSA-N	10		7.92	-5.97564	percent effect
R4A_0000613_001	K51911221	SPE_K51911221	nemorubicin	COc1cccc2c1C(=O)c1c(O)c3c(c(O)c1C2=O)C[C@@](O)(C(=O)CO)C[C@@H]3OC1C[C@H](N2CCO[C@H](OC)C2)C(O)[C@H](C)O1	CTMCWCONSULRHO-LKRQHRPYSA-N	CTMCWCONSULRHO	LKRQHRPYSA-N	10		0.2	-9.85237	percent effect
R4A_0000614_001		SPE_K75911534	SU14813	Cc1[nH]c(/C=C2\C(=O)Nc3ccc(F)cc32)c(C)c1C(=O)NC[C@H](O)CN1CCOCC1	CTNPALGJUAXMMC-PMFHANACSA-N	CTNPALGJUAXMMC	PMFHANACSA-N	10		-7.3	#N/A	percent effect
R4A_0000615_001	K46982791	SPE_K46982791	CLOXYQUIN	Oc1ccc(Cl)c2cccnc12	CTQMJYWDVABFRZ-UHFFFAOYSA-N	CTQMJYWDVABFRZ	UHFFFAOYSA-N	10		1.97	-12.8572	percent effect
R4A_0000616_001	K04196797	SPE_K04196797	OXCARBAZEPINE	NC(=O)N1c2ccccc2CC(=O)c2ccccc21	CTRLABGOLIVAIY-UHFFFAOYSA-N	CTRLABGOLIVAIY	UHFFFAOYSA-N	10		11.45	-6.92081	percent effect
R4A_0000617_001	K25863791	SPE_K25863791	Antagonist-G	CSCC[C@H](NC(=O)[C@H](CC(C)C)NC(=O)[C@@H](Cc1c[nH]c2ccccc12)NC(=O)[C@H](Cc1ccccc1)N(C)C(=O)[C@@H](Cc1c[nH]c2ccccc12)NC(=O)[C@@H](N)CCCN=C(N)N)C(N)=O	CUCSSYAUKKIDJV-FAXBSAIASA-N	CUCSSYAUKKIDJV	FAXBSAIASA-N	10		-1.85	6.14156	percent effect
R4A_0000618_001	K31309378	SPE_K31309378	Lucitanib	CNC(=O)c1cccc2cc(Oc3ccnc4cc(OCC5(N)CC5)c(OC)cc34)ccc12	CUDVHEFYRIWYQD-UHFFFAOYSA-N	CUDVHEFYRIWYQD	UHFFFAOYSA-N	10		24.5	9.0271	percent effect
R4A_0000619_001	A21607826	SPE_A21607826	medetomidine	Cc1cccc(C(C)c2cnc[nH]2)c1C	CUHVIMMYOGQXCV-UHFFFAOYSA-N	CUHVIMMYOGQXCV	UHFFFAOYSA-N	10		9.89	0.499864	percent effect
R4A_0000619_001	A21607826	SPE_A21607826	medetomidine	Cc1cccc(C(C)c2cnc[nH]2)c1C	CUHVIMMYOGQXCV-UHFFFAOYSA-N	CUHVIMMYOGQXCV	UHFFFAOYSA-N	10		9.89	0.499864	percent effect
R4A_0000619_002	K18423410	SPE_K18423410	dexmedetomidine	Cc1cccc([C@H](C)c2cnc[nH]2)c1C	CUHVIMMYOGQXCV-NSHDSACASA-N	CUHVIMMYOGQXCV	NSHDSACASA-N	10		2.46	-15.576	percent effect
R4A_0000620_001	K56156805	SPE_K56156805	Benznidazole	O=C(Cn1ccnc1[N+](=O)[O-])NCc1ccccc1	CULUWZNBISUWAS-UHFFFAOYSA-N	CULUWZNBISUWAS	UHFFFAOYSA-N	10		0.3	-7.43073	percent effect
R4A_0000621_001	K31491153	SPE_K31491153	1-phenylbiguanide	N=C(N)NC(=N)Nc1ccccc1	CUQCMXFWIMOWRP-UHFFFAOYSA-N	CUQCMXFWIMOWRP	UHFFFAOYSA-N	10		-1.65	-9.37517	percent effect
R4A_0000622_001	K68507560	SPE_K68507560	DICYCLOMINE HYDROCHLORIDE	CCN(CC)CCOC(=O)C1(C2CCCCC2)CCCCC1	CURUTKGFNZGFSE-UHFFFAOYSA-N	CURUTKGFNZGFSE	UHFFFAOYSA-N	10		7.59	6.31195	percent effect
R4A_0000623_001	A60832661	SPE_A60832661	CPP	O=C(O)C1CN(CCCP(=O)(O)O)CCN1	CUVGUPIVTLGRGI-UHFFFAOYSA-N	CUVGUPIVTLGRGI	UHFFFAOYSA-N	10		-1.3	-0.284598	percent effect
R4A_0000624_001		SPE_K76139886	compound-58112	COc1cccc(CN2C[Si](C)(C)O[Si](C)(C)C2)c1	CUYLJVJMQPPTOS-UHFFFAOYSA-N	CUYLJVJMQPPTOS	UHFFFAOYSA-N	10		-1.81	#N/A	percent effect
R4A_0000625_001	K44942188	SPE_K44942188	Fomocain	c1ccc(OCc2ccc(CCCN3CCOCC3)cc2)cc1	CVHGCWVMTZWGAY-UHFFFAOYSA-N	CVHGCWVMTZWGAY	UHFFFAOYSA-N	10		14.29	0.66918	percent effect
R4A_0000626_001	K46493214	SPE_K46493214	saccharin	O=C1NS(=O)(=O)c2ccccc21	CVHZOJJKTDOEJC-UHFFFAOYSA-N	CVHZOJJKTDOEJC	UHFFFAOYSA-N	10		-3.49	4.34871	percent effect
R4A_0000627_001	K37602296	SPE_K37602296	NS-309	O=C1Nc2c(ccc(Cl)c2Cl)/C1=N/O	CVOUSAVHMDXCKG-UHFFFAOYSA-N	CVOUSAVHMDXCKG	UHFFFAOYSA-N	10		10.36	-2.63338	percent effect
R4A_0000628_001	K19615002	SPE_K19615002	creatine	CN(CC(=O)O)C(=N)N	CVSVTCORWBXHQV-UHFFFAOYSA-N	CVSVTCORWBXHQV	UHFFFAOYSA-N	10		-3.9	-10.6399	percent effect
R4A_0000629_001	K93918653	SPE_K93918653	Quizartinib (AC220)	CC(C)(C)c1cc(NC(=O)Nc2ccc(-c3cn4c(n3)sc3cc(OCCN5CCOCC5)ccc34)cc2)no1	CVWXJKQAOSCOAB-UHFFFAOYSA-N	CVWXJKQAOSCOAB	UHFFFAOYSA-N	10		0.02	-14.3377	percent effect
R4A_0000630_001	K54208592	SPE_K54208592	CARBARIL	CNC(=O)Oc1cccc2ccccc12	CVXBEEMKQHEXEN-UHFFFAOYSA-N	CVXBEEMKQHEXEN	UHFFFAOYSA-N	10		4.48	2.66113	percent effect
R4A_0000631_001	K13511380	SPE_K13511380	Naringin Dihydrochalcone (Naringin DC)	C[C@@H]1O[C@@H](O[C@H]2[C@H](Oc3cc(O)c(C(=O)CCc4ccc(O)cc4)c(O)c3)O[C@H](CO)[C@@H](O)[C@@H]2O)[C@H](O)[C@H](O)[C@H]1O	CWBZAESOUBENAP-QVNVHUMTSA-N	CWBZAESOUBENAP	QVNVHUMTSA-N	10		-7	-5.731	percent effect
R4A_0000632_001	K42191735	SPE_K42191735	BKM120 (NVP-BKM120)	Nc1cc(C(F)(F)F)c(-c2cc(N3CCOCC3)nc(N3CCOCC3)n2)cn1	CWHUFRVAEUJCEF-UHFFFAOYSA-N	CWHUFRVAEUJCEF	UHFFFAOYSA-N	10		6.83	-6.3802	percent effect
R4A_0000633_001	K36775483	SPE_K36775483	DMeOB	COc1cccc(/C=N/C=N/c2cccc(OC)c2)c1	CWHVUMNEZIBZFC-JYFOCSDGSA-N	CWHVUMNEZIBZFC	JYFOCSDGSA-N	10		-5.47	-5.43857	percent effect
R4A_0000634_001	K03019184	SPE_K03019184	AMD-3465	c1ccc(CNCc2ccc(CN3CCCNCCNCCCNCC3)cc2)nc1	CWJJHESJXJQCJA-UHFFFAOYSA-N	CWJJHESJXJQCJA	UHFFFAOYSA-N	10		-2	-0.190994	percent effect
R4A_0000635_001		SPE_K70924353	amtolmetin-guacil	COc1ccccc1OC(=O)CNC(=O)Cc1ccc(C(=O)c2ccc(C)cc2)n1C	CWJNMKKMGIAGDK-UHFFFAOYSA-N	CWJNMKKMGIAGDK	UHFFFAOYSA-N	10		-13.97	#N/A	percent effect
R4A_0000636_001		SPE_K59590127	chlorpropham	CC(C)OC(=O)Nc1cccc(Cl)c1	CWJSHJJYOPWUGX-UHFFFAOYSA-N	CWJSHJJYOPWUGX	UHFFFAOYSA-N	10		-2.26	#N/A	percent effect
R4A_0000637_001		SPE_K57718010	PENTYLENETETRAZOL	C1CCc2nnnn2CC1	CWRVKFFCRWGWCS-UHFFFAOYSA-N	CWRVKFFCRWGWCS	UHFFFAOYSA-N	10		-7.15	#N/A	percent effect
R4A_0000638_001	K47114202	SPE_K47114202	Chlorogenic acid	O=C(/C=C/c1ccc(O)c(O)c1)O[C@@H]1C[C@](O)(C(=O)O)C[C@@H](O)[C@H]1O	CWVRJTMFETXNAD-JUHZACGLSA-N	CWVRJTMFETXNAD	JUHZACGLSA-N	10		-3.46	-14.6552	percent effect
R4A_0000639_001	K82142815	SPE_K82142815	BETAMIPRON	O=C(O)CCNC(=O)c1ccccc1	CWXYHOHYCJXYFQ-UHFFFAOYSA-N	CWXYHOHYCJXYFQ	UHFFFAOYSA-N	10		-2.15	-2.91745	percent effect
R4A_0000640_001	K15507868	SPE_K15507868	tesaglitazar	CCO[C@@H](Cc1ccc(OCCc2ccc(OS(C)(=O)=O)cc2)cc1)C(=O)O	CXGTZJYQWSUFET-IBGZPJMESA-N	CXGTZJYQWSUFET	IBGZPJMESA-N	10		-5.22	-11.7338	percent effect
R4A_0000641_001	K01673854	SPE_K01673854	KH-CB19	CCOC(=O)c1c(/C(C#N)=C\N)c2ccc(Cl)c(Cl)c2n1C	CXJCGSPAPOTTSF-VURMDHGXSA-N	CXJCGSPAPOTTSF	VURMDHGXSA-N	10		-1.98	-4.46713	percent effect
R4A_0000642_001		SPE_K66672047	disodium sebacate	O=C([O-])CCCCCCCCC(=O)[O-]	CXMXRPHRNRROMY-UHFFFAOYSA-L	CXMXRPHRNRROMY	UHFFFAOYSA-L	10		-5.98	#N/A	percent effect
R4A_0000643_001	K55930204	SPE_K55930204	PHENYTOIN SODIUM	O=C1[N-]C(=O)C(c2ccccc2)(c2ccccc2)N1	CXOFVDLJLONNDW-UHFFFAOYSA-M	CXOFVDLJLONNDW	UHFFFAOYSA-M	10		-1.89	-8.23612	percent effect
R4A_0000644_001	K03449891	SPE_K03449891	Foretinib (GSK1363089, XL880)	COc1cc2c(Oc3ccc(NC(=O)C4(C(=O)Nc5ccc(F)cc5)CC4)cc3F)ccnc2cc1OCCCN1CCOCC1	CXQHYVUVSFXTMY-UHFFFAOYSA-N	CXQHYVUVSFXTMY	UHFFFAOYSA-N	10		80.07	#N/A	percent effect
R4A_0000645_001	K94649603	SPE_K94649603	Taxifolin (Dihydroquercetin)	O=C1c2c(O)cc(O)cc2O[C@H](c2ccc(O)c(O)c2)[C@H]1O	CXQWRCVTCMQVQX-LSDHHAIUSA-N	CXQWRCVTCMQVQX	LSDHHAIUSA-N	10		-4.56	-1.38266	percent effect
R4A_0000646_001	K70586315	SPE_K70586315	1-EBIO	CCn1c(=O)[nH]c2ccccc21	CXUCKELNYMZTRT-UHFFFAOYSA-N	CXUCKELNYMZTRT	UHFFFAOYSA-N	10		-2.45	-6.13243	percent effect
R4A_0000647_001	K38602774	SPE_K38602774	SULISOBENZONE	COc1cc(O)c(C(=O)c2ccccc2)cc1S(=O)(=O)O	CXVGEDCSTKKODG-UHFFFAOYSA-N	CXVGEDCSTKKODG	UHFFFAOYSA-N	10		-6.3	-11.2116	percent effect
R4A_0000648_001	A41555725	SPE_A41555725	CHLORTETRACYCLINE HYDROCHLORIDE	CN(C)[C@@H]1C(O)=C(C(N)=O)C(=O)[C@@]2(O)C(O)=C3C(=O)c4c(O)ccc(Cl)c4[C@@](C)(O)[C@H]3C[C@@H]12	CYDMQBQPVICBEU-XRNKAMNCSA-N	CYDMQBQPVICBEU	XRNKAMNCSA-N	10		4.03	-0.649333	percent effect
R4A_0000649_001		SPE_K19742012	sulfamoxole	Cc1nc(NS(=O)(=O)c2ccc(N)cc2)oc1C	CYFLXLSBHQBMFT-UHFFFAOYSA-N	CYFLXLSBHQBMFT	UHFFFAOYSA-N	10		-0.96	#N/A	percent effect
R4A_0000650_001	K89413285	SPE_K89413285	Remimazolam (benzenesulfonate)	COC(=O)CC[C@@H]1N=C(c2ccccn2)c2cc(Br)ccc2-n2c(C)cnc21	CYHWMBVXXDIZNZ-KRWDZBQOSA-N	CYHWMBVXXDIZNZ	KRWDZBQOSA-N	10		-1.29	-3.20583	percent effect
R4A_0000651_001	K33839500	SPE_K33839500	stobadine	Cc1ccc2c(c1)C1CN(C)CCC1N2	CYJQCYXRNNCURD-UHFFFAOYSA-N	CYJQCYXRNNCURD	UHFFFAOYSA-N	10		8.11	1.30826	percent effect
R4A_0000652_001	A15739803	SPE_A15739803	polythiazide	CN1C(CSCC(F)(F)F)Nc2cc(Cl)c(S(N)(=O)=O)cc2S1(=O)=O	CYLWJCABXYDINA-UHFFFAOYSA-N	CYLWJCABXYDINA	UHFFFAOYSA-N	10		0.28	0.385266	percent effect
R4A_0000653_001	K06405316	SPE_K06405316	CID-2745687	COC(=O)c1cnn(-c2ccc(F)cc2F)c1/C=N/NC(=S)NC(C)(C)C	CYNLZIBKERMMOA-AWQFTUOYSA-N	CYNLZIBKERMMOA	AWQFTUOYSA-N	10		-1.41	4.12357	percent effect
R4A_0000654_001	A19633847	SPE_A19633847	PERHEXILINE MALEATE	C1CCC(C(CC2CCCCN2)C2CCCCC2)CC1	CYXKNKQEMFBLER-UHFFFAOYSA-N	CYXKNKQEMFBLER	UHFFFAOYSA-N	10		37.99	0.858486	percent effect
R4A_0000655_001	K73276278	SPE_K73276278	MCOPPB	CC1(N2CCC(n3c([C@H]4CCCNC4)nc4ccccc43)CC2)CCCCCCC1	CYYNMPPFEJPBJD-NRFANRHFSA-N	CYYNMPPFEJPBJD	NRFANRHFSA-N	10		45.99	103.601	percent effect
R4A_0000656_001	K05658747	SPE_K05658747	Raltegravir (MK-0518)	Cc1nnc(C(=O)NC(C)(C)c2nc(C(=O)NCc3ccc(F)cc3)c(O)c(=O)n2C)o1	CZFFBEXEKNGXKS-UHFFFAOYSA-N	CZFFBEXEKNGXKS	UHFFFAOYSA-N	10		-6.05	-12.8099	percent effect
R4A_0000657_001	A62890442	SPE_A62890442	3-methyl-GABA	CC(CN)CC(=O)O	CZGLBWZXGIAIBU-UHFFFAOYSA-N	CZGLBWZXGIAIBU	UHFFFAOYSA-N	10		-2.76	-10.64	percent effect
R4A_0000658_001	K45503887	SPE_K45503887	Angiotensin II human	CC[C@H](C)[C@H](NC(=O)[C@H](Cc1ccc(O)cc1)NC(=O)[C@@H](NC(=O)[C@@H](CCCNC(=N)N)NC(=O)[C@@H](N)CC(=O)O)C(C)C)C(=O)N[C@@H](Cc1cnc[nH]1)C(=O)N1CCC[C@@H]1C(=O)N[C@H](Cc1ccccc1)C(=O)O	CZGUSIXMZVURDU-FCWOTDAASA-N	CZGUSIXMZVURDU	FCWOTDAASA-N	10		-2.78	#N/A	percent effect
R4A_0000659_001	K05858796	SPE_K05858796	Iinerixibat	CCCC[C@]1(CC)CS(=O)(=O)c2cc(CNC(CC(=O)O)CC(=O)O)c(OC)cc2[C@@H](c2ccccc2)N1	CZGVOBIGEBDYTP-VSGBNLITSA-N	CZGVOBIGEBDYTP	VSGBNLITSA-N	10		-0.48	-5.54708	percent effect
R4A_0000660_001	A90547603	SPE_A90547603	Eptifibatide	NC(=O)C1CSSCCC(=O)NC(CCCCN=C(N)N)C(=O)NCC(=O)NC(CC(=O)O)C(=O)NC(Cc2c[nH]c3ccccc23)C(=O)N2CCCC2C(=O)N1	CZKPOZZJODAYPZ-UHFFFAOYSA-N	CZKPOZZJODAYPZ	UHFFFAOYSA-N	10		-2.04	-6.42201	percent effect
R4A_0000661_001		SPE_K74724920	sucrose	OC[C@H]1O[C@H](O[C@]2(CO)O[C@H](CO)[C@@H](O)[C@@H]2O)[C@H](O)[C@@H](O)[C@@H]1O	CZMRCDWAGMRECN-UGDNZRGBSA-N	CZMRCDWAGMRECN	UGDNZRGBSA-N	10		-5.71	#N/A	percent effect
R4A_0000662_001	K27305650	SPE_K27305650	LY294002	O=c1cc(N2CCOCC2)oc2c(-c3ccccc3)cccc12	CZQHHVNHHHRRDU-UHFFFAOYSA-N	CZQHHVNHHHRRDU	UHFFFAOYSA-N	10		-6.91	-11.4659	percent effect
R4A_0000663_001	K71164191	SPE_K71164191	KD-023	CCCCCCCCCCCCCCOc1ccc(C(=O)O)o1	CZRCFAOMWRAFIC-UHFFFAOYSA-N	CZRCFAOMWRAFIC	UHFFFAOYSA-N	10		0.17	-4.15537	percent effect
R4A_0000664_001	K36804890	SPE_K36804890	NAB-2	Cc1ccc(C)c(-n2cnc3cc(C(=O)NCc4ccccc4Cl)ccc32)c1	CZSLEMCYYGEGKP-UHFFFAOYSA-N	CZSLEMCYYGEGKP	UHFFFAOYSA-N	10		-0.57	-2.10839	percent effect
R4A_0000665_001	K31329721	SPE_K31329721	centazolone	Nn1cnc2cc3ccccc3cc2c1=O	CZXUQBVMAUWSBX-UHFFFAOYSA-N	CZXUQBVMAUWSBX	UHFFFAOYSA-N	10		-3.79	-8.33426	percent effect
R4A_0000666_001	K89584803	SPE_K89584803	TC-S-7005	C[C@H](Nc1cc2c(-c3ccc4c(c3)OCO4)noc2cn1)c1ccccc1	DAAGOCSHXCDWDY-ZDUSSCGKSA-N	DAAGOCSHXCDWDY	ZDUSSCGKSA-N	10		5.45	-8.0717	percent effect
R4A_0000667_001	K64834129	SPE_K64834129	eterobarb	CCC1(c2ccccc2)C(=O)N(COC)C(=O)N(COC)C1=O	DACOQFZGGLCXMA-UHFFFAOYSA-N	DACOQFZGGLCXMA	UHFFFAOYSA-N	10		-0.57	5.08246	percent effect
R4A_0000668_001	K91333421	SPE_K91333421	Ro-67-7476	Cc1ccc(S(=O)(=O)N2CCC[C@H]2c2ccc(F)cc2)cc1	DAEHFYNGSSBGSS-KRWDZBQOSA-N	DAEHFYNGSSBGSS	KRWDZBQOSA-N	10		9.2	-9.42523	percent effect
R4A_0000669_001	A66920069	SPE_A66920069	fenigam	NCC(CC(=O)O)c1ccccc1	DAFOCGYVTAOKAJ-UHFFFAOYSA-N	DAFOCGYVTAOKAJ	UHFFFAOYSA-N	10		3.25	-12.5558	percent effect
R4A_0000670_001	M36487418	SPE_M36487418	Vilanterol (trifenatate)	OCc1cc([C@@H](O)CNCCCCCCOCCOCc2c(Cl)cccc2Cl)ccc1O	DAFYYTQWSAWIGS-DEOSSOPVSA-N	DAFYYTQWSAWIGS	DEOSSOPVSA-N	10		2.47	28.8033	percent effect
R4A_0000671_001	K84925803	SPE_K84925803	T-5224	O=C(O)CCc1cc(C(=O)c2ccc(OC3CCCC3)cc2O)ccc1OCc1ccc2c(O)noc2c1	DALCQQSLNPLQFZ-UHFFFAOYSA-N	DALCQQSLNPLQFZ	UHFFFAOYSA-N	10		0.52	-3.28504	percent effect
R4A_0000672_001	K24452555	SPE_K24452555	methylprednisolone-aceponate	CCC(=O)O[C@]1(C(=O)COC(C)=O)CC[C@H]2[C@@H]3C[C@H](C)C4=CC(=O)C=C[C@]4(C)[C@H]3[C@@H](O)C[C@@]21C	DALKLAYLIPSCQL-YPYQNWSCSA-N	DALKLAYLIPSCQL	YPYQNWSCSA-N	10		-5.06	-5.73215	percent effect
R4A_0000673_001	K92577649	SPE_K92577649	GBR-13069	Fc1ccc(C(OCCN2CCN(C/C=C/c3ccccc3)CC2)c2ccc(F)cc2)cc1	DASHZBBQOARCMQ-QPJJXVBHSA-N	DASHZBBQOARCMQ	QPJJXVBHSA-N	10		20.57	90.8332	percent effect
R4A_0000674_001	K21372554	SPE_K21372554	Cefetamet pivoxil (hydrochloride)	CO/N=C(\C(=O)N[C@@H]1C(=O)N2C(C(=O)OCOC(=O)C(C)(C)C)=C(C)CS[C@H]12)c1csc(N)n1	DASYMCLQENWCJG-XUKDPADISA-N	DASYMCLQENWCJG	XUKDPADISA-N	10		-0.22	-0.106952	percent effect
R4A_0000675_001	A08715367	SPE_A08715367	L-Theanine	CCNC(=O)CC[C@@H](N)C(=O)O	DATAGRPVKZEWHA-RXMQYKEDSA-N	DATAGRPVKZEWHA	RXMQYKEDSA-N	10		-4.2	-3.61712	percent effect
R4A_0000676_001	K95237249	SPE_K95237249	PROBENECID	CCCN(CCC)S(=O)(=O)c1ccc(C(=O)O)cc1	DBABZHXKTCFAPX-UHFFFAOYSA-N	DBABZHXKTCFAPX	UHFFFAOYSA-N	10		-3.55	0.643039	percent effect
R4A_0000677_001		SPE_A83081521	FINASTERIDE	CC(C)(C)NC(=O)[C@H]1CCC2C3CCC4NC(=O)C=C[C@]4(C)C3CC[C@@]21C	DBEPLOCGEIEOCV-BYQKQGHSSA-N	DBEPLOCGEIEOCV	BYQKQGHSSA-N	10		-3.73	#N/A	percent effect
R4A_0000678_001	K58626373	SPE_K58626373	dexfenfluramine	CCN[C@@H](C)Cc1cccc(C(F)(F)F)c1	DBGIVFWFUFKIQN-VIFPVBQESA-N	DBGIVFWFUFKIQN	VIFPVBQESA-N	10		3.76	10.3958	percent effect
R4A_0000679_001		SPE_A39791822	HYDROXYPROGESTERONE	CC(=O)[C@@]1(O)CCC2C3CCC4=CC(=O)CC[C@]4(C)C3CC[C@@]21C	DBPWSSGDRRHUNT-AYUYWISESA-N	DBPWSSGDRRHUNT	AYUYWISESA-N	10		0.05	#N/A	percent effect
R4A_0000680_001	K33814251	SPE_K33814251	Lubiprostone	CCCCC(F)(F)C(=O)CC[C@H]1[C@H](O)CC(=O)[C@@H]1CCCCCCC(=O)O	DBVFKLAGQHYVGQ-BFYDXBDKSA-N	DBVFKLAGQHYVGQ	BFYDXBDKSA-N	10		-4.09	-5.51246	percent effect
R4A_0000681_001	K37949327	SPE_K37949327	ETIDRONATE DISODIUM	CC(O)(P(=O)([O-])O)P(=O)([O-])O	DBVJJBKOTRCVKF-UHFFFAOYSA-L	DBVJJBKOTRCVKF	UHFFFAOYSA-L	10		-0.98	-0.633855	percent effect
R4A_0000682_001	A79431551	SPE_A79431551	3-Deazaadenosine	Nc1nccc2c1ncn2[C@@H]1O[C@H](CO)C(O)C1O	DBZQFUNLCALWDY-JXACCQRMSA-N	DBZQFUNLCALWDY	JXACCQRMSA-N	10		0.15	0.181841	percent effect
R4A_0000683_001	K46731503	SPE_K46731503	Fesoterodine Fumarate	CC(C)C(=O)Oc1ccc(CO)cc1[C@H](CCN(C(C)C)C(C)C)c1ccccc1	DCCSDBARQIPTGU-HSZRJFAPSA-N	DCCSDBARQIPTGU	HSZRJFAPSA-N	10		7.66	1.52602	percent effect
R4A_0000684_001	K08252256	SPE_K08252256	DICLOFENAC SODIUM	O=C([O-])Cc1ccccc1Nc1c(Cl)cccc1Cl	DCOPUUMXTXDBNB-UHFFFAOYSA-M	DCOPUUMXTXDBNB	UHFFFAOYSA-M	10		-2.2	4.27998	percent effect
R4A_0000685_001	K69837166	SPE_K69837166	trap-101	CCn1c(=O)n(C2=C(CO)CN(CC3CCCCCCC3)CC2)c2ccccc21	DCRGHMJXEBSRQG-UHFFFAOYSA-N	DCRGHMJXEBSRQG	UHFFFAOYSA-N	10		3.61	5.33345	percent effect
R4A_0000686_001	K01080633	SPE_K01080633	DAA-1106	COc1ccc(OC)c(CN(C(C)=O)c2cc(F)ccc2Oc2ccccc2)c1	DCRZYADKQRHHSF-UHFFFAOYSA-N	DCRZYADKQRHHSF	UHFFFAOYSA-N	10		-2.6	-1.41172	percent effect
R4A_0000687_001	A12896037	SPE_A12896037	cisapride	COc1cc(N)c(Cl)cc1C(=O)N[C@@H]1CCN(CCCOc2ccc(F)cc2)C[C@@H]1OC	DCSUBABJRXZOMT-IRLDBZIGSA-N	DCSUBABJRXZOMT	IRLDBZIGSA-N	10		6.26	2.14343	percent effect
R4A_0000688_001	K06665116	SPE_K06665116	L-asparagine	NC(=O)C[C@H](N)C(=O)O	DCXYFEDJOCDNAF-REOHCLBHSA-N	DCXYFEDJOCDNAF	REOHCLBHSA-N	10		-8.16	-6.33432	percent effect
R4A_0000689_001	K29834313	SPE_K29834313	Myricitrin (Myricitrine)	C[C@@H]1O[C@@H](Oc2c(-c3cc(O)c(O)c(O)c3)oc3cc(O)cc(O)c3c2=O)[C@H](O)[C@H](O)[C@H]1O	DCYOADKBABEMIQ-OWMUPTOHSA-N	DCYOADKBABEMIQ	OWMUPTOHSA-N	10		-3.84	-19.3097	percent effect
R4A_0000690_001	K66998413	SPE_K66998413	EB-47	Nc1ncnc2c1ncn2[C@H]1O[C@@H](C(=O)N2CCN(CC(=O)Nc3cccc4c3CNC4=O)CC2)[C@H](O)[C@@H]1O	DDFLFKTXUWPNMV-LFALDJFMSA-N	DDFLFKTXUWPNMV	LFALDJFMSA-N	10		-2	-8.38207	percent effect
R4A_0000691_001	A17009129	SPE_A17009129	Isavuconazole	C[C@@H](c1nc(-c2ccc(C#N)cc2)cs1)[C@](O)(Cn1cncn1)c1cc(F)ccc1F	DDFOUSQFMYRUQK-RCDICMHDSA-N	DDFOUSQFMYRUQK	RCDICMHDSA-N	10		-5.39	-1.03469	percent effect
R4A_0000692_001	A70998768	SPE_A70998768	pinaverium	COc1cc(Br)c(C[N+]2(CCOCCC3CC[C@H]4C[C@@H]3C4(C)C)CCOCC2)cc1OC	DDHUTBKXLWCZCO-GFUWAVFVSA-N	DDHUTBKXLWCZCO	GFUWAVFVSA-N	10		-2.75	-11.2485	percent effect
R4A_0000693_001	K04923131	SPE_K04923131	GSK-3-inhibitor-IX	O=C1Nc2cc(Br)ccc2/C1=C1/Nc2ccccc2/C1=N\O	DDLZLOKCJHBUHD-WAVHTBQISA-N	DDLZLOKCJHBUHD	WAVHTBQISA-N	10		-9.29	-14.176	percent effect
R4A_0000694_001	K53318339	SPE_K53318339	VINPOCETINE	CCOC(=O)C1=C[C@]2(CC)CCCN3CCc4c(n1c1ccccc41)[C@@H]32	DDNCQMVWWZOMLN-IRLDBZIGSA-N	DDNCQMVWWZOMLN	IRLDBZIGSA-N	10		-9.49	-10.5358	percent effect
R4A_0000695_001	K13495773	SPE_K13495773	Creatinine	CN1CC(=O)NC1=N	DDRJAANPRJIHGJ-UHFFFAOYSA-N	DDRJAANPRJIHGJ	UHFFFAOYSA-N	10		-2.8	4.92184	percent effect
R4A_0000696_001	K46585355	SPE_K46585355	acetylsalicylsalicylic-acid	CC(=O)Oc1ccccc1C(=O)Oc1ccccc1C(=O)O	DDSFKIFGAPZBSR-UHFFFAOYSA-N	DDSFKIFGAPZBSR	UHFFFAOYSA-N	10		-8.73	-11.1239	percent effect
R4A_0000697_001	K64857848	SPE_K64857848	ERK5-IN-1	COc1cc(N2CCN(C)CC2)ccc1Nc1ncc2c(n1)N(C)c1ccccc1C(=O)N2C	DDTPGANIPBKTNU-UHFFFAOYSA-N	DDTPGANIPBKTNU	UHFFFAOYSA-N	10		52.43	-3.36319	percent effect
R4A_0000698_001	K12423485	SPE_K12423485	GRISEOFULVIN	COC1=CC(=O)C[C@@H](C)[C@]12Oc1c(Cl)c(OC)cc(OC)c1C2=O	DDUHZTYCFQRHIY-RBHXEPJQSA-N	DDUHZTYCFQRHIY	RBHXEPJQSA-N	10		3.46	-6.39144	percent effect
R4A_0000699_001	K43621685	SPE_K43621685	CP 673451	COCCOc1ccc2c(c1)ncn2-c1ccc2cccc(N3CCC(N)CC3)c2n1	DEEOXSOLTLIWMG-UHFFFAOYSA-N	DEEOXSOLTLIWMG	UHFFFAOYSA-N	10		62.46	10.421	percent effect
R4A_0000700_001	A80213327	SPE_A80213327	NSC-23766	CCN(CC)CCCC(C)Nc1nc(C)cc(Nc2ccc3nc(C)cc(N)c3c2)n1	DEFBCZWQLILOJF-UHFFFAOYSA-N	DEFBCZWQLILOJF	UHFFFAOYSA-N	10		2.84	-3.26695	percent effect
R4A_0000701_001	K81645907	SPE_K81645907	CAPTAMINE	CN(C)CCS	DENMGZODXQRYAR-UHFFFAOYSA-N	DENMGZODXQRYAR	UHFFFAOYSA-N	10		1.7	-0.74273	percent effect
R4A_0000702_001	A64173453	SPE_A64173453	Octreotide (acetate)	CC(O)C(CO)NC(=O)C1CSSCC(NC(=O)C(N)Cc2ccccc2)C(=O)NC(Cc2ccccc2)C(=O)NC(Cc2c[nH]c3ccccc23)C(=O)NC(CCCCN)C(=O)NC(C(C)O)C(=O)N1	DEQANNDTNATYII-UHFFFAOYSA-N	DEQANNDTNATYII	UHFFFAOYSA-N	10		-2.71	-17.3292	percent effect
R4A_0000703_001	K97440753	SPE_K97440753	dihydroergocristine	CC(C)[C@@]1(NC(=O)[C@@H]2C[C@@H]3c4cccc5[nH]cc(c45)C[C@H]3N(C)C2)O[C@@]2(O)[C@@H]3CCCN3C(=O)[C@H](Cc3ccccc3)N2C1=O	DEQITUUQPICUMR-HJPBWRTMSA-N	DEQITUUQPICUMR	HJPBWRTMSA-N	10		11.59	1.22483	percent effect
R4A_0000704_001	K64191834	SPE_K64191834	CBS, N-Cyclohexyl-2-benzothiazolesulfenamide	c1ccc2sc(SNC3CCCCC3)nc2c1	DEQZTKGFXNUBJL-UHFFFAOYSA-N	DEQZTKGFXNUBJL	UHFFFAOYSA-N	10		-0.51	#N/A	percent effect
R4A_0000705_001	K21361524	SPE_K21361524	Selinexor (KPT-330)	O=C(/C=C\n1cnc(-c2cc(C(F)(F)F)cc(C(F)(F)F)c2)n1)NNc1cnccn1	DEVSOMFAQLZNKR-RJRFIUFISA-N	DEVSOMFAQLZNKR	RJRFIUFISA-N	10		17.48	2.7376	percent effect
R4A_0000706_001	K67578145	SPE_K67578145	GDC-0879	OCCn1cc(-c2ccc3c(c2)CC/C3=N\O)c(-c2ccncc2)n1	DEZZLWQELQORIU-RELWKKBWSA-N	DEZZLWQELQORIU	RELWKKBWSA-N	10		-1.63	-2.24277	percent effect
R4A_0000707_001	K73235735	SPE_K73235735	AZD9496	C[C@@H]1Cc2c([nH]c3ccccc23)[C@@H](c2c(F)cc(/C=C/C(=O)O)cc2F)N1CC(C)(C)F	DFBDRVGWBHBJNR-BBNFHIFMSA-N	DFBDRVGWBHBJNR	BBNFHIFMSA-N	10		-1.72	-1.61484	percent effect
R4A_0000708_001	K81258678	SPE_K81258678	Triptolide	CC(C)[C@]12O[C@H]1[C@@H]1O[C@@]13[C@@]1(C)CCC4=C(COC4=O)[C@@H]1C[C@@H]1O[C@@]13[C@@H]2O	DFBIRQPKNDILPW-CIVMWXNOSA-N	DFBIRQPKNDILPW	CIVMWXNOSA-N	10		17.58	-5.52998	percent effect
R4A_0000709_001	A29520968	SPE_A29520968	acifran	CC1(c2ccccc2)OC(C(=O)O)=CC1=O	DFDGRKNOFOJBAJ-UHFFFAOYSA-N	DFDGRKNOFOJBAJ	UHFFFAOYSA-N	10		-2.07	-3.1771	percent effect
R4A_0000710_001	K26556907	SPE_K26556907	benzofenac	O=C(O)Cc1ccc(OCc2ccccc2)c(Cl)c1	DFHBBMJTBBLQSA-UHFFFAOYSA-N	DFHBBMJTBBLQSA	UHFFFAOYSA-N	10		2.22	2.18957	percent effect
R4A_0000711_001	K98572433	SPE_K98572433	AZD8931	CNC(=O)CN1CCC(Oc2cc3c(Nc4cccc(Cl)c4F)ncnc3cc2OC)CC1	DFJSJLGUIXFDJP-UHFFFAOYSA-N	DFJSJLGUIXFDJP	UHFFFAOYSA-N	10		27.22	-2.10354	percent effect
R4A_0000712_001	K59036917	SPE_K59036917	ML161	CCCC(=O)Nc1cccc(NC(=O)c2ccccc2Br)c1	DFOVLSMXPWPCFH-UHFFFAOYSA-N	DFOVLSMXPWPCFH	UHFFFAOYSA-N	10		-1.39	-11.9127	percent effect
R4A_0000713_001	K28912512	SPE_K28912512	NIACINAMIDE	NC(=O)c1cccnc1	DFPAKSUCGFBDDF-UHFFFAOYSA-N	DFPAKSUCGFBDDF	UHFFFAOYSA-N	10		-7.2	-9.96862	percent effect
R4A_0000714_001	K80718324	SPE_K80718324	Naringin (Naringoside)	C[C@@H]1O[C@@H](O[C@H]2[C@H](Oc3cc(O)c4c(c3)O[C@H](c3ccc(O)cc3)CC4=O)O[C@H](CO)[C@@H](O)[C@@H]2O)[C@H](O)[C@H](O)[C@H]1O	DFPMSGMNTNDNHN-ZPHOTFPESA-N	DFPMSGMNTNDNHN	ZPHOTFPESA-N	10		3.7	-8.6129	percent effect
R4A_0000715_001	K15691453	SPE_K15691453	Fiboflapon sodium	CCOc1ccc(-c2ccc(Cn3c(CC(C)(C)C(=O)[O-])c(SC(C)(C)C)c4cc(OCc5ccc(C)cn5)ccc43)cc2)cn1	DFQGDHBGRSTTHX-UHFFFAOYSA-M	DFQGDHBGRSTTHX	UHFFFAOYSA-M	10		0.09	2.96978	percent effect
R4A_0000716_001	K49519092	SPE_K49519092	immethridine	c1cc(Cc2cnc[nH]2)ccn1	DFVSGZHJSIEEQQ-UHFFFAOYSA-N	DFVSGZHJSIEEQQ	UHFFFAOYSA-N	10		-3.63	-8.63711	percent effect
R4A_0000717_001	K64990520	SPE_K64990520	Apocynin (Acetovanillone)	COc1cc(C(C)=O)ccc1O	DFYRUELUNQRZTB-UHFFFAOYSA-N	DFYRUELUNQRZTB	UHFFFAOYSA-N	10		-3.65	-9.13606	percent effect
R4A_0000718_001	K49031386	SPE_K49031386	Hyodeoxycholic acid (HDCA)	C[C@H](CCC(=O)O)[C@H]1CC[C@H]2[C@@H]3C[C@H](O)[C@@H]4C[C@H](O)CC[C@]4(C)[C@H]3CC[C@@]21C	DGABKXLVXPYZII-SIBKNCMHSA-N	DGABKXLVXPYZII	SIBKNCMHSA-N	10		1.59	-3.74678	percent effect
R4A_0000719_001	A72075775	SPE_A72075775	iopromide	COCC(=O)Nc1c(I)c(C(=O)NCC(O)CO)c(I)c(C(=O)N(C)CC(O)CO)c1I	DGAIEPBNLOQYER-UHFFFAOYSA-N	DGAIEPBNLOQYER	UHFFFAOYSA-N	10		-10.12	-11.0057	percent effect
R4A_0000720_001	K71534238	SPE_K71534238	GW-9508	O=C(O)CCc1ccc(NCc2cccc(Oc3ccccc3)c2)cc1	DGENZVKCTGIDRZ-UHFFFAOYSA-N	DGENZVKCTGIDRZ	UHFFFAOYSA-N	10		-4.86	-13.6365	percent effect
R4A_0000721_001	A44863528	SPE_A44863528	PROGLUMIDE SODIUM	CCCN(CCC)C(=O)C(CCC(=O)[O-])NC(=O)c1ccccc1	DGMKFQYCZXERLX-UHFFFAOYSA-M	DGMKFQYCZXERLX	UHFFFAOYSA-M	10		-3.27	3.82673	percent effect
R4A_0000722_001	K26325692	SPE_K26325692	S1RA (hydrochloride)	Cc1cc(OCCN2CCOCC2)nn1-c1ccc2ccccc2c1	DGPGXHRHNRYVDH-UHFFFAOYSA-N	DGPGXHRHNRYVDH	UHFFFAOYSA-N	10		-0.96	0.162738	percent effect
R4A_0000723_001	K78978711	SPE_K78978711	KHS-101	CC(C)CNc1ccnc(NCc2csc(-c3ccccc3)n2)n1	DGRJOOOHPBSAHD-UHFFFAOYSA-N	DGRJOOOHPBSAHD	UHFFFAOYSA-N	10		46.93	-3.4399	percent effect
R4A_0000724_001	K03294269	SPE_K03294269	NU6027	Nc1nc(N)c(N=O)c(OCC2CCCCC2)n1	DGWXOLHKVGDQLN-UHFFFAOYSA-N	DGWXOLHKVGDQLN	UHFFFAOYSA-N	10		-4.05	14.6519	percent effect
R4A_0000725_001	A29289453	SPE_A29289453	PCA-4248	COC(=O)C1=C(C)NC(C)=C(C(=O)OCCSc2ccccc2)C1C	DHCNAWNKZMNTIS-UHFFFAOYSA-N	DHCNAWNKZMNTIS	UHFFFAOYSA-N	10		-2.59	-3.21124	percent effect
R4A_0000726_001	K96319534	SPE_K96319534	phentermine	CC(C)(N)Cc1ccccc1	DHHVAGZRUROJKS-UHFFFAOYSA-N	DHHVAGZRUROJKS	UHFFFAOYSA-N	10		-1.25	-6.80859	percent effect
R4A_0000727_001	K57243773	SPE_K57243773	FRAX486	CCn1c(=O)c(-c2ccc(Cl)cc2Cl)cc2cnc(Nc3ccc(N4CCNCC4)c(F)c3)nc21	DHKFOIHIUYFSOF-UHFFFAOYSA-N	DHKFOIHIUYFSOF	UHFFFAOYSA-N	10		-0.74	-2.51691	percent effect
R4A_0000728_001	K59866480	SPE_K59866480	cyclovalone	COc1cc(/C=C2\CCC/C(=C\c3ccc(O)c(OC)c3)C2=O)ccc1O	DHKKONBXGAAFTB-OTYYAQKOSA-N	DHKKONBXGAAFTB	OTYYAQKOSA-N	10		-5.15	11.8128	percent effect
R4A_0000729_001	K72369578	SPE_K72369578	Glycine	NCC(=O)O	DHMQDGOQFOQNFH-UHFFFAOYSA-N	DHMQDGOQFOQNFH	UHFFFAOYSA-N	10		-0.53	-2.64358	percent effect
R4A_0000730_001	K41599323	SPE_K41599323	Lonafarnib (SCH66336)	NC(=O)N1CCC(CC(=O)N2CCC([C@H]3c4ncc(Br)cc4CCc4cc(Cl)cc(Br)c43)CC2)CC1	DHMTURDWPRKSOA-RUZDIDTESA-N	DHMTURDWPRKSOA	RUZDIDTESA-N	10		-1.91	-0.710384	percent effect
R4A_0000731_001	K75615183	SPE_K75615183	Talipexole dihydrochloride	C=CCN1CCc2nc(N)sc2CC1	DHSSDEDRBUKTQY-UHFFFAOYSA-N	DHSSDEDRBUKTQY	UHFFFAOYSA-N	10		-2.1	-1.29809	percent effect
R4A_0000732_001	K62370608	SPE_K62370608	Cilastatin Sodium	CC1(C)C[C@@H]1C(=O)N/C(=C\CCCCSC[C@H](N)C(=O)[O-])C(=O)O	DHSUYTOATWAVLW-WFVMDLQDSA-M	DHSUYTOATWAVLW	WFVMDLQDSA-M	10		-1.62	-0.77714	percent effect
R4A_0000733_001		SPE_K80684056	cantharidin	C[C@]12C(=O)OC(=O)[C@@]1(C)[C@@H]1CC[C@H]2O1	DHZBEENLJMYSHQ-XCVPVQRUSA-N	DHZBEENLJMYSHQ	XCVPVQRUSA-N	10		7.41	#N/A	percent effect
R4A_0000734_001	K36965586	SPE_K36965586	m-Chlorophenylbiguanide	N=C(N)NC(=N)Nc1cccc(Cl)c1	DIHXJZHAIHGSAW-UHFFFAOYSA-N	DIHXJZHAIHGSAW	UHFFFAOYSA-N	10		6.24	0.840172	percent effect
R4A_0000735_001	K38350380	SPE_K38350380	FK 3311	CC(=O)c1ccc(NS(C)(=O)=O)c(Oc2ccc(F)cc2F)c1	DIIYLGZNZGPXRR-UHFFFAOYSA-N	DIIYLGZNZGPXRR	UHFFFAOYSA-N	10		-1.81	-9.73804	percent effect
R4A_0000736_001	K41809988	SPE_K41809988	OXIDOPAMINE HYDROCHLORIDE	NCCc1cc(O)c(O)cc1O	DIVDFFZHCJEHGG-UHFFFAOYSA-N	DIVDFFZHCJEHGG	UHFFFAOYSA-N	10		-5.61	-6.62599	percent effect
R4A_0000737_001	A09472452	SPE_A09472452	flecainide	O=C(NCC1CCCCN1)c1cc(OCC(F)(F)F)ccc1OCC(F)(F)F	DJBNUMBKLMJRSA-UHFFFAOYSA-N	DJBNUMBKLMJRSA	UHFFFAOYSA-N	10		-0.31	-7.2519	percent effect
R4A_0000738_001		SPE_K49372556	mofezolac	COc1ccc(-c2noc(CC(=O)O)c2-c2ccc(OC)cc2)cc1	DJEIHHYCDCTAAH-UHFFFAOYSA-N	DJEIHHYCDCTAAH	UHFFFAOYSA-N	10		-3.22	#N/A	percent effect
R4A_0000739_001	A17407635	SPE_A17407635	alclometasone-dipropionate	CCC(=O)OCC(=O)C1(OC(=O)CC)[C@H](C)C[C@H]2[C@H]3[C@H]([C@@H](O)C[C@@]21C)[C@@]1(C)C=CC(=O)C=C1C[C@H]3Cl	DJHCCTTVDRAMEH-LSTGEUPGSA-N	DJHCCTTVDRAMEH	LSTGEUPGSA-N	10		-10.28	-7.23974	percent effect
R4A_0000740_001	K68982262	SPE_K68982262	A-987306	Nc1nc2c(c(N3CCNCC3)n1)CCC1=C2[C@@H]2CCCC[C@@H]2O1	DJKJVWJQAVGLHJ-YPMHNXCESA-N	DJKJVWJQAVGLHJ	YPMHNXCESA-N	10		70.68	52.2407	percent effect
R4A_0000741_001	K11073688	SPE_K11073688		CC(=O)Nc1ccc(C(=O)NC(C)(C)C)cc1	DJKNRCWSXSZACF-UHFFFAOYSA-N	DJKNRCWSXSZACF	UHFFFAOYSA-N	10		-9.36	#N/A	percent effect
R4A_0000742_001	K43890836	SPE_K43890836	gemcadiol	CC(C)(CO)CCCCCCC(C)(C)CO	DJKWDKJYFYUEBQ-UHFFFAOYSA-N	DJKWDKJYFYUEBQ	UHFFFAOYSA-N	10		-4.7	-1.34211	percent effect
R4A_0000743_001	K94083718	SPE_K94083718	OICR-9429	CN1CCN(c2ccc(-c3cccc(CN4CCOCC4)c3)cc2NC(=O)c2c[nH]c(=O)cc2C(F)(F)F)CC1	DJOVLOYCGXNVPI-UHFFFAOYSA-N	DJOVLOYCGXNVPI	UHFFFAOYSA-N	10		-0.45	37.6247	percent effect
R4A_0000744_001	K63736853	SPE_K63736853	ACIPIMOX	Cc1cnc(C(=O)O)c[n+]1[O-]	DJQOOSBJCLSSEY-UHFFFAOYSA-N	DJQOOSBJCLSSEY	UHFFFAOYSA-N	10		-1.43	-5.73115	percent effect
R4A_0000745_001	K73132780	SPE_K73132780	PYRONARIDINE TETRAPHOSPHATE	COc1ccc2nc3cc(Cl)ccc3c(Nc3cc(CN4CCCC4)c(O)c(CN4CCCC4)c3)c2n1	DJUFPMUQJKWIJB-UHFFFAOYSA-N	DJUFPMUQJKWIJB	UHFFFAOYSA-N	10		-2.34	-8.84684	percent effect
R4A_0000746_001	K55468218	SPE_K55468218	spiperone	O=C(CCCN1CCC2(CC1)C(=O)NCN2c1ccccc1)c1ccc(F)cc1	DKGZKTPJOSAWFA-UHFFFAOYSA-N	DKGZKTPJOSAWFA	UHFFFAOYSA-N	10		20.33	13.1644	percent effect
R4A_0000747_001		SPE_K75864342	menatetrenone	CC(C)=CCC/C(C)=C/CC/C(C)=C/CC/C(C)=C/CC1=C(C)C(=O)c2ccccc2C1=O	DKHGMERMDICWDU-GHDNBGIDSA-N	DKHGMERMDICWDU	GHDNBGIDSA-N	10		-5.99	#N/A	percent effect
R4A_0000748_001	A97730597	SPE_A97730597	hexylcaine	CC(CNC1CCCCC1)OC(=O)c1ccccc1	DKLKMKYDWHYZTD-UHFFFAOYSA-N	DKLKMKYDWHYZTD	UHFFFAOYSA-N	10		-7.2	-6.97806	percent effect
R4A_0000749_001	K84810405	SPE_K84810405	Almorexant (hydrochloride)	CNC(=O)[C@@H](c1ccccc1)N1CCc2cc(OC)c(OC)cc2[C@@H]1CCc1ccc(C(F)(F)F)cc1	DKMACHNQISHMDN-RPLLCQBOSA-N	DKMACHNQISHMDN	RPLLCQBOSA-N	10		1.25	-0.884553	percent effect
R4A_0000750_001	K92984783	SPE_K92984783	melperone	CC1CCN(CCCC(=O)c2ccc(F)cc2)CC1	DKMFBWQBDIGMHM-UHFFFAOYSA-N	DKMFBWQBDIGMHM	UHFFFAOYSA-N	10		-2.94	-0.755162	percent effect
R4A_0000751_001	K20722021	SPE_K20722021	CEP-32496	COc1cc2ncnc(Oc3cccc(NC(=O)Nc4cc(C(C)(C)C(F)(F)F)on4)c3)c2cc1OC	DKNUPRMJNUQNHR-UHFFFAOYSA-N	DKNUPRMJNUQNHR	UHFFFAOYSA-N	10		-6.16	-8.85288	percent effect
R4A_0000752_001	K70330367	SPE_K70330367	AMANTADINE HYDROCHLORIDE	NC12CC3CC(CC(C3)C1)C2	DKNWSYNQZKUICI-UHFFFAOYSA-N	DKNWSYNQZKUICI	UHFFFAOYSA-N	10		6.37	-6.24464	percent effect
R4A_0000753_001	K66097663	SPE_K66097663	TMC353121	Cc1ccc(CCCO)c(NCc2ccc3nc(NCCCN4CCOCC4)n(Cc4nc(C)ccc4O)c3c2)c1	DKORMNNYNRPTBJ-UHFFFAOYSA-N	DKORMNNYNRPTBJ	UHFFFAOYSA-N	10		37.52	54.8488	percent effect
R4A_0000754_001	K37720887	SPE_K37720887	SB-525334	Cc1cccc(-c2nc(C(C)(C)C)[nH]c2-c2ccc3nccnc3c2)n1	DKPQHFZUICCZHF-UHFFFAOYSA-N	DKPQHFZUICCZHF	UHFFFAOYSA-N	10		-5.96	-4.85751	percent effect
R4A_0000755_001	K34843150	SPE_K34843150	Aprocitentan	NS(=O)(=O)Nc1ncnc(OCCOc2ncc(Br)cn2)c1-c1ccc(Br)cc1	DKULOVKANLVDEA-UHFFFAOYSA-N	DKULOVKANLVDEA	UHFFFAOYSA-N	10		-0.48	-2.00517	percent effect
R4A_0000756_001	K50000283	SPE_K50000283	PHA-767491	O=C1NCCc2[nH]c(-c3ccncc3)cc21	DKXHSOUZPMHNIZ-UHFFFAOYSA-N	DKXHSOUZPMHNIZ	UHFFFAOYSA-N	10		0.77	-8.11684	percent effect
R4A_0000757_001	A97739905	SPE_A97739905	KETOPROFEN	CC(C(=O)O)c1cccc(C(=O)c2ccccc2)c1	DKYWVDODHFEZIM-UHFFFAOYSA-N	DKYWVDODHFEZIM	UHFFFAOYSA-N	10		-3.44	4.57469	percent effect
R4A_0000758_001	K53417444	SPE_K53417444	OTSSP167 (hydrochloride)	CC(=O)c1cnc2ccc(-c3cc(Cl)c(O)c(Cl)c3)nc2c1N[C@H]1CC[C@H](CN(C)C)CC1	DKZYXHCYPUVGAF-JCNLHEQBSA-N	DKZYXHCYPUVGAF	JCNLHEQBSA-N	10		-0.83	-1.00179	percent effect
R4A_0000759_001	K39171998	SPE_K39171998	STF-118804	Cc1ccc(S(=O)(=O)Cc2nc(-c3ccc(C(=O)NCc4cccnc4)cc3)oc2C)cc1	DLFCEZOMHBPDGI-UHFFFAOYSA-N	DLFCEZOMHBPDGI	UHFFFAOYSA-N	10		-2.5	2.59964	percent effect
R4A_0000760_001	K09774593	SPE_K09774593	S-Trityl-L-cysteine	N[C@H](CSC(c1ccccc1)(c1ccccc1)c1ccccc1)C(=O)O	DLMYFMLKORXJPO-HXUWFJFHSA-N	DLMYFMLKORXJPO	HXUWFJFHSA-N	10		-1.96	-6.10139	percent effect
R4A_0000761_001	K27853494	SPE_K27853494	1S,2R-PHENYLPROPANOLAMINE HYDROCHLORIDE	C[C@@H](N)[C@@H](O)c1ccccc1	DLNKOYKMWOXYQA-VXNVDRBHSA-N	DLNKOYKMWOXYQA	VXNVDRBHSA-N	10		-1.41	#N/A	percent effect
R4A_0000762_001	K36862742	SPE_K36862742	HYDROFLUMETHIAZIDE	NS(=O)(=O)c1cc2c(cc1C(F)(F)F)NCNS2(=O)=O	DMDGGSIALPNSEE-UHFFFAOYSA-N	DMDGGSIALPNSEE	UHFFFAOYSA-N	10		-2.43	-7.8262	percent effect
R4A_0000763_001	K86718786	SPE_K86718786	SGC-707	O=C(NCC(=O)N1CCCC1)Nc1ccc2cnccc2c1	DMIDPTCQPIJYFE-UHFFFAOYSA-N	DMIDPTCQPIJYFE	UHFFFAOYSA-N	10		-2.35	-0.0855003	percent effect
R4A_0000764_001	A18115130	SPE_A18115130	MEROPENEM	C[C@@H](O)[C@H]1C(=O)N2C(C(=O)O)=C(SC3CN[C@H](C(=O)N(C)C)C3)[C@H](C)[C@H]12	DMJNNHOOLUXYBV-JSEGGCCYSA-N	DMJNNHOOLUXYBV	JSEGGCCYSA-N	10		-1.56	-18.8327	percent effect
R4A_0000765_001	K39983086	SPE_K39983086	Loteprednol etabonate	CCOC(=O)O[C@]1(C(=O)OCCl)CC[C@H]2[C@@H]3CCC4=CC(=O)C=C[C@]4(C)[C@H]3[C@@H](O)C[C@@]21C	DMKSVUSAATWOCU-HROMYWEYSA-N	DMKSVUSAATWOCU	HROMYWEYSA-N	10		-0.35	-14.0502	percent effect
R4A_0000766_001	K49669041	SPE_K49669041	BX-912	O=C(Nc1cccc(Nc2ncc(Br)c(NCCc3cnc[nH]3)n2)c1)N1CCCC1	DMMILYKXNCVKOJ-UHFFFAOYSA-N	DMMILYKXNCVKOJ	UHFFFAOYSA-N	10		-3.46	-10.1237	percent effect
R4A_0000767_001	K35626314	SPE_K35626314	Oliceridine (hydrochloride)	COc1ccsc1CNCC[C@@]1(c2ccccn2)CCOC2(CCCC2)C1	DMNOVGJWPASQDL-OAQYLSRUSA-N	DMNOVGJWPASQDL	OAQYLSRUSA-N	10		-2.63	-3.6553	percent effect
R4A_0000768_001	K68822425	SPE_K68822425	Midecamycin	CCC(=O)O[C@H]1[C@H](C)O[C@@H](O[C@@H]2[C@@H](C)O[C@@H](O[C@@H]3[C@@H](OC)[C@H](OC(=O)CC)CC(=O)O[C@H](C)C/C=C/C=C/[C@H](O)[C@H](C)C[C@@H]3CC=O)[C@H](O)[C@H]2N(C)C)C[C@@]1(C)O	DMUAPQTXSSNEDD-QALJCMCCSA-N	DMUAPQTXSSNEDD	QALJCMCCSA-N	10		1.99	2.51093	percent effect
R4A_0000769_001	K50495309	SPE_K50495309	SRC-kinase-inhibitor-I	COc1cc2ncnc(Nc3ccc(Oc4ccccc4)cc3)c2cc1OC	DMWVGXGXHPOEPT-UHFFFAOYSA-N	DMWVGXGXHPOEPT	UHFFFAOYSA-N	10		-0.42	-8.16927	percent effect
R4A_0000770_001	K22025381	SPE_K22025381	U-18666A	CCN(CC)CCO[C@H]1CC[C@@]2(C)C(=CC[C@H]3[C@@H]4CCC(=O)[C@@]4(C)CC[C@@H]32)C1	DMZCCFMMPHJWQY-BKWLFHPQSA-N	DMZCCFMMPHJWQY	BKWLFHPQSA-N	10		61.01	-1.16016	percent effect
R4A_0000771_001	K37687387	SPE_K37687387	RU-28318	CCC[C@@H]1CC2=CC(=O)CC[C@]2(C)[C@H]2CC[C@@]3(C)[C@@H](CC[C@@]3(O)CCC(=O)[O-])[C@@H]21	DNHCHRGCTVRAFT-JEHIOXJOSA-M	DNHCHRGCTVRAFT	JEHIOXJOSA-M	10		-2.26	-7.02652	percent effect
R4A_0000772_001	K46741531	SPE_K46741531	Cafestol	C[C@@]12CCc3occc3[C@H]1CC[C@@]13C[C@@H](CC[C@H]12)[C@@](O)(CO)C3	DNJVYWXIDISQRD-HWUKTEKMSA-N	DNJVYWXIDISQRD	HWUKTEKMSA-N	10		-0.51	3.24033	percent effect
R4A_0000773_001	K93258693	SPE_K93258693	GW-9662	O=C(Nc1ccccc1)c1cc([N+](=O)[O-])ccc1Cl	DNTSIBUQMRRYIU-UHFFFAOYSA-N	DNTSIBUQMRRYIU	UHFFFAOYSA-N	10		-4.43	-7.86071	percent effect
R4A_0000774_001	K16732600	SPE_K16732600	MK 0893	COc1ccc2cc(-c3cc(-c4cc(Cl)cc(Cl)c4)nn3[C@@H](C)c3ccc(C(=O)NCCC(=O)O)cc3)ccc2c1	DNTVJEMGHBIUMW-IBGZPJMESA-N	DNTVJEMGHBIUMW	IBGZPJMESA-N	10		-0.13	-0.284385	percent effect
R4A_0000775_001	K47761761	SPE_K47761761	PD-168077	Cc1cccc(C(=O)NCN2CCN(c3ccccc3C#N)CC2)c1	DNULYRGWTFLJQL-UHFFFAOYSA-N	DNULYRGWTFLJQL	UHFFFAOYSA-N	10		-0.58	-6.51603	percent effect
R4A_0000776_001	K09161066	SPE_K09161066	Ergosterol	CC(C)[C@@H](C)/C=C/[C@@H](C)[C@H]1CC[C@H]2C3=CC=C4C[C@@H](O)CC[C@]4(C)[C@H]3CC[C@@]21C	DNVPQKQSNYMLRS-APGDWVJJSA-N	DNVPQKQSNYMLRS	APGDWVJJSA-N	10		-5.48	-4.60173	percent effect
R4A_0000777_001	K73157543	SPE_K73157543	PHENYL AMINOSALICYLATE	Nc1ccc(C(=O)Oc2ccccc2)c(O)c1	DNVVZWSVACQWJE-UHFFFAOYSA-N	DNVVZWSVACQWJE	UHFFFAOYSA-N	10		-2.08	-14.5119	percent effect
R4A_0000778_001	K54606188	SPE_K54606188	(+)-JQ1	Cc1sc2c(c1C)C(c1ccc(Cl)cc1)=N[C@@H](CC(=O)OC(C)(C)C)c1nnc(C)n1-2	DNVXATUJJDPFDM-KRWDZBQOSA-N	DNVXATUJJDPFDM	KRWDZBQOSA-N	10		13.17	-3.96	percent effect
R4A_0000779_001	K38966689	SPE_K38966689	UAMC-00039	N[C@@H](CCNCc1ccc(Cl)cc1)C(=O)N1CCCCC1	DNVZYSMOLXCOLY-HNNXBMFYSA-N	DNVZYSMOLXCOLY	HNNXBMFYSA-N	10		48.51	86.2034	percent effect
R4A_0000780_001	A37959677	SPE_A37959677	ESTRONE	C[C@]12CCC3c4ccc(O)cc4CCC3C1CCC2=O	DNXHEGUUPJUMQT-GUZDXLFXSA-N	DNXHEGUUPJUMQT	GUZDXLFXSA-N	10		-1.87	-10.7066	percent effect
R4A_0000781_001	K31313613	SPE_K31313613	BS-181	CC(C)c1cnn2c(NCc3ccccc3)cc(NCCCCCCN)nc12	DNYBIOICMDTDAP-UHFFFAOYSA-N	DNYBIOICMDTDAP	UHFFFAOYSA-N	10		53.63	63.7972	percent effect
R4A_0000782_001	K18552138	SPE_K18552138	Micronomicin Sulfate	CNC[C@@H]1CC[C@@H](N)[C@H](O[C@@H]2[C@@H](N)C[C@@H](N)[C@H](O[C@H]3OC[C@](C)(O)[C@H](NC)[C@H]3O)[C@H]2O)O1	DNYGXMICFMACRA-QQGCHOBISA-N	DNYGXMICFMACRA	QQGCHOBISA-N	10		2.29	-0.377458	percent effect
R4A_0000783_001	K03164761	SPE_K03164761	Thiazovivin	O=C(NCc1ccccc1)c1csc(Nc2ccncn2)n1	DOBKQCZBPPCLEG-UHFFFAOYSA-N	DOBKQCZBPPCLEG	UHFFFAOYSA-N	10		-3.53	7.16184	percent effect
R4A_0000784_001	K82236179	SPE_K82236179	DICUMAROL	O=c1oc2ccccc2c(O)c1Cc1c(O)c2ccccc2oc1=O	DOBMPNYZJYQDGZ-UHFFFAOYSA-N	DOBMPNYZJYQDGZ	UHFFFAOYSA-N	10		-5.4	-1.84103	percent effect
R4A_0000785_001	K92517771	SPE_K92517771	Acalisib	C[C@H](Nc1ncnc2[nH]cnc12)c1nc2ccc(F)cc2c(=O)n1-c1ccccc1	DOCINCLJNAXZQF-LBPRGKRZSA-N	DOCINCLJNAXZQF	LBPRGKRZSA-N	10		-2.32	1.43487	percent effect
R4A_0000786_001	K15025317	SPE_K15025317	BAY-11-7082	Cc1ccc(S(=O)(=O)/C=C/C#N)cc1	DOEWDSDBFRHVAP-KRXBUXKQSA-N	DOEWDSDBFRHVAP	KRXBUXKQSA-N	10		-2.85	-2.63933	percent effect
R4A_0000787_001	A29731977	SPE_A29731977	HYDROXYPROGESTERONE CAPROATE	CCCCCC(=O)O[C@]1(C(C)=O)CCC2C3CCC4=CC(=O)CC[C@]4(C)C3CC[C@@]21C	DOMWKUIIPQCAJU-JKPPDDDBSA-N	DOMWKUIIPQCAJU	JKPPDDDBSA-N	10		-1.89	-5.01743	percent effect
R4A_0000788_001	K68132782	SPE_K68132782	TERBINAFINE HYDROCHLORIDE	CN(C/C=C/C#CC(C)(C)C)Cc1cccc2ccccc12	DOMXUEMWDBAQBQ-WEVVVXLNSA-N	DOMXUEMWDBAQBQ	WEVVVXLNSA-N	10		6.44	11.5484	percent effect
R4A_0000789_001	K20463415	SPE_K20463415	Prexasertib (dihydrochloride)	COc1cccc(OCCCN)c1-c1cc(Nc2cnc(C#N)cn2)n[nH]1	DOTGPNHGTYJDEP-UHFFFAOYSA-N	DOTGPNHGTYJDEP	UHFFFAOYSA-N	10		5.84	-0.975628	percent effect
R4A_0000790_001	K20313525	SPE_K20313525	rosmarinic-acid	O=C(/C=C/c1ccc(O)c(O)c1)O[C@H](Cc1ccc(O)c(O)c1)C(=O)O	DOUMFZQKYFQNTF-WUTVXBCWSA-N	DOUMFZQKYFQNTF	WUTVXBCWSA-N	10		-3.9	-8.80421	percent effect
R4A_0000791_001	K26657438	SPE_K26657438	IMIQUIMOD HYDROCHLORIDE	CC(C)Cn1cnc2c(N)nc3ccccc3c21	DOUYETYNHWVLEO-UHFFFAOYSA-N	DOUYETYNHWVLEO	UHFFFAOYSA-N	10		1.88	-5.49124	percent effect
R4A_0000792_001	K69211575	SPE_K69211575	XD-14	CCc1c(C(=O)Nc2cc(S(=O)(=O)N(CC)CC)ccc2O)[nH]c(C)c1C(C)=O	DPBKLIVPNYGQQG-UHFFFAOYSA-N	DPBKLIVPNYGQQG	UHFFFAOYSA-N	10		21.87	-7.93201	percent effect
R4A_0000793_001	K09132007	SPE_K09132007	D-4476	NC(=O)c1ccc(-c2nc(-c3ccc4c(c3)OCCO4)c(-c3ccccn3)[nH]2)cc1	DPDZHVCKYBCJHW-UHFFFAOYSA-N	DPDZHVCKYBCJHW	UHFFFAOYSA-N	10		-2.75	24.3312	percent effect
R4A_0000794_001	K60946979	SPE_K60946979	CGP-78608	C[C@@H](NCc1cc(Br)cc2[nH]c(=O)c(=O)[nH]c12)P(=O)(O)O	DPFHVUSPVHRVFL-YFKPBYRVSA-N	DPFHVUSPVHRVFL	YFKPBYRVSA-N	10		-1.62	-14.6539	percent effect
R4A_0000795_001	K50888640	SPE_K50888640	MDL-27531	Cn1c(-c2ccccc2)nnc1S(C)(=O)=O	DPGDRICHXKQXEN-UHFFFAOYSA-N	DPGDRICHXKQXEN	UHFFFAOYSA-N	10		-3.26	-4.41787	percent effect
R4A_0000796_001	K22064724	SPE_K22064724	Napabucasin	CC(=O)c1cc2c(o1)C(=O)c1ccccc1C2=O	DPHUWDIXHNQOSY-UHFFFAOYSA-N	DPHUWDIXHNQOSY	UHFFFAOYSA-N	10		-0.05	-2.82786	percent effect
R4A_0000797_001	K26989966	SPE_K26989966	UNC1999	CCCc1cc(C)[nH]c(=O)c1CNC(=O)c1cc(-c2ccc(N3CCN(C(C)C)CC3)nc2)cc2c1cnn2C(C)C	DPJNKUOXBZSZAI-UHFFFAOYSA-N	DPJNKUOXBZSZAI	UHFFFAOYSA-N	10		1.19	-2.51623	percent effect
R4A_0000798_001	K24556407	SPE_K24556407	ETP-46464	CC(C)(C#N)c1ccc(N2C(=O)OCc3cnc4ccc(-c5cnc6ccccc6c5)cc4c32)cc1	DPLMXAYKJZOTKO-UHFFFAOYSA-N	DPLMXAYKJZOTKO	UHFFFAOYSA-N	10		-10.48	0.910497	percent effect
R4A_0000799_001	M87846614	SPE_M87846614	GADOTERIDOL	CC(O)CN1CCN(CC(=O)[O-])CCN(CC(=O)[O-])CCN(CC(=O)[O-])CC1.[Gd+3]	DPNNNPAKRZOSMO-UHFFFAOYSA-K	DPNNNPAKRZOSMO	UHFFFAOYSA-K	10		-2.95	2.33327	percent effect
R4A_0000800_001	A69777949	SPE_A69777949	FLUMEQUINE	CC1CCc2cc(F)cc3c(=O)c(C(=O)O)cn1c23	DPSPPJIUMHPXMA-UHFFFAOYSA-N	DPSPPJIUMHPXMA	UHFFFAOYSA-N	10		-2.22	-3.43729	percent effect
R4A_0000801_001	K98353094	SPE_K98353094	MM-11253	CC1(C)CCC(C)(C)c2cc(C3(c4ccc5cc(C(=O)O)ccc5c4)SCCS3)ccc21	DPVGXUNWCVEIGT-UHFFFAOYSA-N	DPVGXUNWCVEIGT	UHFFFAOYSA-N	10		-1.71	-5.79262	percent effect
R4A_0000802_001	K83597974	SPE_K83597974	PARGYLINE HYDROCHLORIDE	C#CCN(C)Cc1ccccc1	DPWPWRLQFGFJFI-UHFFFAOYSA-N	DPWPWRLQFGFJFI	UHFFFAOYSA-N	10		-4.32	-2.76697	percent effect
R4A_0000803_001	K99308908	SPE_K99308908	A-939572	CNC(=O)c1cccc(NC(=O)N2CCC(Oc3ccccc3Cl)CC2)c1	DPYTYQFYDLYWHZ-UHFFFAOYSA-N	DPYTYQFYDLYWHZ	UHFFFAOYSA-N	10		-1.62	-0.974433	percent effect
R4A_0000804_001	A66559694	SPE_A66559694	NALTREXONE HYDROCHLORIDE	O=C1CC[C@@]2(O)[C@H]3Cc4ccc(O)c5c4C2(CCN3CC2CC2)[C@H]1O5	DQCKKXVULJGBQN-PODIIYFMSA-N	DQCKKXVULJGBQN	PODIIYFMSA-N	10		-5.93	-0.455168	percent effect
R4A_0000805_001	A49838158	SPE_A49838158	phenprocoumon	CCC(c1ccccc1)c1c(O)c2ccccc2oc1=O	DQDAYGNAKTZFIW-UHFFFAOYSA-N	DQDAYGNAKTZFIW	UHFFFAOYSA-N	10		-4.73	2.38537	percent effect
R4A_0000806_001	K46523383	SPE_K46523383	PRAMOXINE HYDROCHLORIDE	CCCCOc1ccc(OCCCN2CCOCC2)cc1	DQKXQSGTHWVTAD-UHFFFAOYSA-N	DQKXQSGTHWVTAD	UHFFFAOYSA-N	10		2.18	5.34783	percent effect
R4A_0000807_001	K32247306	SPE_K32247306	PRIMIDONE	CCC1(c2ccccc2)C(=O)NCNC1=O	DQMZLTXERSFNPB-UHFFFAOYSA-N	DQMZLTXERSFNPB	UHFFFAOYSA-N	10		-1.24	0.617583	percent effect
R4A_0000808_001	K68358632	SPE_K68358632	TCS-HDAC6-20b	CC(C)C(=O)SCCCCC[C@H](NC(=O)OC(C)(C)C)C(=O)NC12CC3CC(CC(C3)C1)C2	DQZMLPMCOMRJOR-MOVGKWKRSA-N	DQZMLPMCOMRJOR	MOVGKWKRSA-N	10		6.93	-2.39078	percent effect
R4A_0000809_001	K44849676	SPE_K44849676	capsazepine	Oc1cc2c(cc1O)CN(C(=S)NCCc1ccc(Cl)cc1)CCC2	DRCMAZOSEIMCHM-UHFFFAOYSA-N	DRCMAZOSEIMCHM	UHFFFAOYSA-N	10		-3.83	-5.94353	percent effect
R4A_0000810_001	A59435073	SPE_A59435073	Peficitinib (ASP015K, JNJ-54781532)	NC(=O)c1cnc2[nH]ccc2c1N[C@H]1C2CC3CC1C[C@](O)(C3)C2	DREIJXJRTLTGJC-CGINBCCASA-N	DREIJXJRTLTGJC	CGINBCCASA-N	10		-1.38	#N/A	percent effect
R4A_0000811_001		SPE_K74339692	Tamsulosin?HCl	CCOc1ccccc1OCCN[C@H](C)Cc1ccc(OC)c(S(N)(=O)=O)c1	DRHKJLXJIQTDTD-OAHLLOKOSA-N	DRHKJLXJIQTDTD	OAHLLOKOSA-N	10		20.27	#N/A	percent effect
R4A_0000812_001	K48535733	SPE_K48535733	VU0155069	C[C@@H](CN1CCC(n2c(=O)[nH]c3cc(Cl)ccc32)CC1)NC(=O)c1ccc2ccccc2c1	DRIMIUYGTDAQOX-KRWDZBQOSA-N	DRIMIUYGTDAQOX	KRWDZBQOSA-N	10		41.44	92.7152	percent effect
R4A_0000813_001	K64925568	SPE_K64925568	AMG 232	CC(C)[C@@H](CS(=O)(=O)C(C)C)N1C(=O)[C@@](C)(CC(=O)O)C[C@H](c2cccc(Cl)c2)[C@H]1c1ccc(Cl)cc1	DRLCSJFKKILATL-YWCVFVGNSA-N	DRLCSJFKKILATL	YWCVFVGNSA-N	10		-0.58	-6.39694	percent effect
R4A_0000814_001	K97530723	SPE_K97530723	melatonin	COc1ccc2[nH]cc(CCNC(C)=O)c2c1	DRLFMBDRBRZALE-UHFFFAOYSA-N	DRLFMBDRBRZALE	UHFFFAOYSA-N	10		-1.72	-3.0569	percent effect
R4A_0000815_001	K47031502	SPE_K47031502	Eupatilin	COc1ccc(-c2cc(=O)c3c(O)c(OC)c(O)cc3o2)cc1OC	DRRWBCNQOKKKOL-UHFFFAOYSA-N	DRRWBCNQOKKKOL	UHFFFAOYSA-N	10		-1.14	-10.6958	percent effect
R4A_0000816_001	K24968862	SPE_K24968862	TR-14035	COc1cccc(OC)c1-c1ccc(C[C@H](NC(=O)c2c(Cl)cccc2Cl)C(=O)O)cc1	DRSJLVGDSNWQBI-SFHVURJKSA-N	DRSJLVGDSNWQBI	SFHVURJKSA-N	10		-1.59	4.82377	percent effect
R4A_0000817_001	K87199310	SPE_K87199310	TC-G-1008	CNc1nc(NCc2ccc(NS(C)(=O)=O)cc2Cl)cc(-c2ccccn2)n1	DRSZMILOMUPIBJ-UHFFFAOYSA-N	DRSZMILOMUPIBJ	UHFFFAOYSA-N	10		4.77	0.469311	percent effect
R4A_0000818_001	K13050303	SPE_K13050303	Uridine	O=c1ccn([C@@H]2O[C@H](CO)[C@@H](O)[C@H]2O)c(=O)[nH]1	DRTQHJPVMGBUCF-XVFCMESISA-N	DRTQHJPVMGBUCF	XVFCMESISA-N	10		-9.17	-13.7971	percent effect
R4A_0000819_001	A69275535	SPE_A69275535	D-Pinitol	COC1[C@@H](O)[C@@H](O)C(O)[C@H](O)[C@H]1O	DSCFFEYYQKSRSV-FEPQRWDDSA-N	DSCFFEYYQKSRSV	FEPQRWDDSA-N	10		1.78	-10.193	percent effect
R4A_0000820_001	K72904818	SPE_K72904818	NNC-63-0532	COC(=O)CN1CN(c2ccccc2)C2(CCN(Cc3ccc4ccccc4c3)CC2)C1=O	DSEIKQVUTKGLGT-UHFFFAOYSA-N	DSEIKQVUTKGLGT	UHFFFAOYSA-N	10		-1.39	3.79444	percent effect
R4A_0000821_001	K84892605	SPE_K84892605	IOWH 032	O=C(NCc1ccc(Oc2ccccc2)cc1)c1nc(-c2cc(Br)c(O)c(Br)c2)no1	DSFNLJXHXBIKDS-UHFFFAOYSA-N	DSFNLJXHXBIKDS	UHFFFAOYSA-N	10		-10.99	-10.3768	percent effect
R4A_0000822_001		SPE_K87777313	irosustat	NS(=O)(=O)Oc1ccc2c3c(c(=O)oc2c1)CCCCC3	DSLPMJSGSBLWRE-UHFFFAOYSA-N	DSLPMJSGSBLWRE	UHFFFAOYSA-N	10		0.16	#N/A	percent effect
R4A_0000823_001	K29791386	SPE_K29791386	2,5-furandimethanol	OCc1ccc(CO)o1	DSLRVRBSNLHVBH-UHFFFAOYSA-N	DSLRVRBSNLHVBH	UHFFFAOYSA-N	10		0.61	#N/A	percent effect
R4A_0000824_001		SPE_K60150658	glucaric-acid	O=C([O-])[C@@H](O)[C@@H](O)[C@H](O)[C@@H](O)C(=O)[O-]	DSLZVSRJTYRBFB-LLEIAEIESA-L	DSLZVSRJTYRBFB	LLEIAEIESA-L	10		-1.82	#N/A	percent effect
R4A_0000825_001	A79726147	SPE_A79726147	CCG-1423	CC(ONC(=O)c1cc(C(F)(F)F)cc(C(F)(F)F)c1)C(=O)Nc1ccc(Cl)cc1	DSMXVSGJIDFLKP-UHFFFAOYSA-N	DSMXVSGJIDFLKP	UHFFFAOYSA-N	10		-9.45	-11.8377	percent effect
R4A_0000826_001	A46597779	SPE_A46597779	OG-L002	N[C@H]1C[C@@H]1c1ccc(-c2cccc(O)c2)cc1	DSOJSZXQRJGBCW-CABCVRRESA-N	DSOJSZXQRJGBCW	CABCVRRESA-N	10		37.06	-0.0421742	percent effect
R4A_0000827_001	K84895041	SPE_K84895041	BMY-45778	O=C(O)COc1cccc(-c2ocnc2-c2nc(-c3ccccc3)c(-c3ccccc3)o2)c1	DSRSEEYZGWTODH-UHFFFAOYSA-N	DSRSEEYZGWTODH	UHFFFAOYSA-N	10		-2.06	-10.0481	percent effect
R4A_0000828_001	K10034334; K15714472	SPE_K10034334	(+)-Camphor	CC1(C)[C@@H]2CC[C@@]1(C)C(=O)C2	DSSYKIVIOFKYAU-XCBNKYQSSA-N	DSSYKIVIOFKYAU	XCBNKYQSSA-N	10		-2.3	-13.8032	percent effect
R4A_0000828_001	K10034334; K15714472	SPE_K15714472	CAMPHOR	CC1(C)[C@@H]2CC[C@@]1(C)C(=O)C2	DSSYKIVIOFKYAU-XCBNKYQSSA-N	DSSYKIVIOFKYAU	XCBNKYQSSA-N	10		-1	-7.40093	percent effect
R4A_0000829_001	A63546914	SPE_A63546914	Ro-04-5595	COc1cc2c(cc1O)C(CCc1ccc(Cl)cc1)N(C)CC2	DSTWURHEHMZWEI-UHFFFAOYSA-N	DSTWURHEHMZWEI	UHFFFAOYSA-N	10		64.05	60.9777	percent effect
R4A_0000830_001	K06543683	SPE_K06543683	bisindolylmaleimide-ix	Cn1cc(C2=C(c3cn(CCCSC(=N)N)c4ccccc34)C(=O)NC2=O)c2ccccc21	DSXXEELGXBCYNQ-UHFFFAOYSA-N	DSXXEELGXBCYNQ	UHFFFAOYSA-N	10		15.79	0.370219	percent effect
R4A_0000831_001	A87435144	SPE_A87435144	AZD7545	CN(C)C(=O)c1ccc(S(=O)(=O)c2ccc(NC(=O)[C@@](C)(O)C(F)(F)F)c(Cl)c2)cc1	DTDZLJHKVNTQGZ-GOSISDBHSA-N	DTDZLJHKVNTQGZ	GOSISDBHSA-N	10		2.45	-13.1953	percent effect
R4A_0000832_001	A81370665	SPE_A81370665	BI-D1870	CC(C)CCN1c2nc(Nc3cc(F)c(O)c(F)c3)ncc2N(C)C(=O)C1C	DTEKTGDVSARYDS-UHFFFAOYSA-N	DTEKTGDVSARYDS	UHFFFAOYSA-N	10		17.47	-5.77616	percent effect
R4A_0000833_001	A83029242	SPE_A83029242	Prasugrel	CC(=O)Oc1cc2c(s1)CCN(C(C(=O)C1CC1)c1ccccc1F)C2	DTGLZDAWLRGWQN-UHFFFAOYSA-N	DTGLZDAWLRGWQN	UHFFFAOYSA-N	10		0.85	-4.75802	percent effect
R4A_0000834_001	K09946180	SPE_K09946180	CP-99994	COc1ccccc1CN[C@H]1CCCN[C@H]1c1ccccc1	DTQNEFOKTXXQKV-HKUYNNGSSA-N	DTQNEFOKTXXQKV	HKUYNNGSSA-N	10		18.77	2.30648	percent effect
R4A_0000835_001	K46290096	SPE_K46290096	Preladenant	COCCOc1ccc(N2CCN(CCn3ncc4c3nc(N)n3nc(-c5ccco5)nc43)CC2)cc1	DTYWJKSSUANMHD-UHFFFAOYSA-N	DTYWJKSSUANMHD	UHFFFAOYSA-N	10		0.68	-5.45892	percent effect
R4A_0000836_001	K23335153	SPE_K23335153	AMN-082	c1ccc(C(NCCNC(c2ccccc2)c2ccccc2)c2ccccc2)cc1	DTZDSNQYNPNCPK-UHFFFAOYSA-N	DTZDSNQYNPNCPK	UHFFFAOYSA-N	10		30.09	11.0859	percent effect
R4A_0000837_001		SPE_K33131085	gentiopicrin	C=C[C@@H]1C2=CCOC(=O)C2=CO[C@H]1O[C@@H]1O[C@H](CO)[C@@H](O)[C@H](O)[C@H]1O	DUAGQYUORDTXOR-GPQRQXLASA-N	DUAGQYUORDTXOR	GPQRQXLASA-N	10		-5.79	#N/A	percent effect
R4A_0000838_001	A58193911	SPE_A58193911	OXYPHENCYCLIMINE HYDROCHLORIDE	CN1CCCN=C1COC(=O)C(O)(c1ccccc1)C1CCCCC1	DUDKAZCAISNGQN-UHFFFAOYSA-N	DUDKAZCAISNGQN	UHFFFAOYSA-N	10		-2.78	2.46416	percent effect
R4A_0000839_001	A19585813	SPE_A19585813	METHYLPHENIDATE HYDROCHLORIDE	COC(=O)C(c1ccccc1)C1CCCCN1	DUGOZIWVEXMGBE-UHFFFAOYSA-N	DUGOZIWVEXMGBE	UHFFFAOYSA-N	10		10.33	-10.7824	percent effect
R4A_0000840_001	K41445866	SPE_K41445866	alfaxalone	CC(=O)[C@H]1CC[C@H]2[C@@H]3CC[C@H]4C[C@H](O)CC[C@]4(C)[C@H]3C(=O)C[C@]12C	DUHUCHOQIDJXAT-OLVMNOGESA-N	DUHUCHOQIDJXAT	OLVMNOGESA-N	10		0.24	-23.766	percent effect
R4A_0000841_001	K26756394	SPE_K26756394	VE-821	CS(=O)(=O)c1ccc(-c2cnc(N)c(C(=O)Nc3ccccc3)n2)cc1	DUIHHZKTCSNTGM-UHFFFAOYSA-N	DUIHHZKTCSNTGM	UHFFFAOYSA-N	10		-11.87	-17.4448	percent effect
R4A_0000842_001	K07656463	SPE_K07656463	AS-1269574	Cc1cc(NCCO)nc(-c2ccc(Br)cc2)n1	DUKPGOOUJNUIOI-UHFFFAOYSA-N	DUKPGOOUJNUIOI	UHFFFAOYSA-N	10		-1.67	-1.90362	percent effect
R4A_0000843_001	A41304429	SPE_A41304429	practolol	CC(=O)Nc1ccc(OCC(O)CNC(C)C)cc1	DURULFYMVIFBIR-UHFFFAOYSA-N	DURULFYMVIFBIR	UHFFFAOYSA-N	10		-0.54	-0.462016	percent effect
R4A_0000844_001	A48103086	SPE_A48103086	CYPROTERONE	CC(=O)[C@@]1(O)CCC2C3C=C(Cl)C4=CC(=O)[C@@H]5CC5[C@]4(C)C3CC[C@@]21C	DUSHUSLJJMDGTE-AVWUXPBGSA-N	DUSHUSLJJMDGTE	AVWUXPBGSA-N	10		-6.01	-7.26559	percent effect
R4A_0000845_001	K26501486	SPE_K26501486	SR-1078	O=C(Nc1ccc(C(O)(C(F)(F)F)C(F)(F)F)cc1)c1ccc(C(F)(F)F)cc1	DUXWIYXHHGNUJU-UHFFFAOYSA-N	DUXWIYXHHGNUJU	UHFFFAOYSA-N	10		-1.38	-8.00365	percent effect
R4A_0000846_001	K24603946	SPE_K24603946	5-hydroxymethyl tolterodine (PNU 200577)	CC(C)N(CC[C@H](c1ccccc1)c1cc(CO)ccc1O)C(C)C	DUXZAXCGJSBGDW-HXUWFJFHSA-N	DUXZAXCGJSBGDW	HXUWFJFHSA-N	10		9.49	1.52019	percent effect
R4A_0000847_001	K42805893	SPE_K42805893	Osimertinib	C=CC(=O)Nc1cc(Nc2nccc(-c3cn(C)c4ccccc34)n2)c(OC)cc1N(C)CCN(C)C	DUYJMQONPNNFPI-UHFFFAOYSA-N	DUYJMQONPNNFPI	UHFFFAOYSA-N	10		38.08	-1.02701	percent effect
R4A_0000848_001	K91701654	SPE_K91701654	U-0126	N#CC(=C(/N)Sc1ccccc1N)/C(C#N)=C(\N)Sc1ccccc1N	DVEXZJFMOKTQEZ-JYFOCSDGSA-N	DVEXZJFMOKTQEZ	JYFOCSDGSA-N	10		-4.66	-23.2269	percent effect
R4A_0000849_001	A09554849	SPE_A09554849	8-bromo-cAMP	Nc1ncnc2c1nc(Br)n2[C@@H]1O[C@@H]2COP(=O)([O-])O[C@H]2[C@H]1O	DVKQVRZMKBDMDH-UUOKFMHZSA-M	DVKQVRZMKBDMDH	UUOKFMHZSA-M	10		15.84	-1.94761	percent effect
R4A_0000850_001	A00559310	SPE_A00559310	W-54011	COc1ccc2c(c1)C(C(=O)N(Cc1ccc(N(C)C)cc1)c1ccc(C(C)C)cc1)CCC2	DVYASSBBADJRAS-UHFFFAOYSA-N	DVYASSBBADJRAS	UHFFFAOYSA-N	10		-2.28	-0.286127	percent effect
R4A_0000851_001	K78960041	SPE_K78960041	OXALIPLATIN	O=C([O-])C(=O)[O-].[NH-][C@@H]1CCCC[C@H]1[NH-].[Pt+4]	DWAFYCQODLXJNR-BNTLRKBRSA-L	DWAFYCQODLXJNR	BNTLRKBRSA-L	10		22.88	-7.49559	percent effect
R4A_0000852_001	K87932577	SPE_K87932577	CDK1-5-inhibitor	Nc1nnc2[nH]c3ccccc3nc1-2	DWHVZCLBMTZRQM-UHFFFAOYSA-N	DWHVZCLBMTZRQM	UHFFFAOYSA-N	10		-7.77	-2.99478	percent effect
R4A_0000853_001	K27061362	SPE_K27061362	AMG-337	COCCOc1cnc2ccn([C@H](C)c3nnc4c(F)cc(-c5cnn(C)c5)cn34)c(=O)c2c1	DWHXUGDWKAIASB-CQSZACIVSA-N	DWHXUGDWKAIASB	CQSZACIVSA-N	10		0.05	2.86449	percent effect
R4A_0000854_001	K47177710	SPE_K47177710	DAPT	C[C@H](NC(=O)Cc1cc(F)cc(F)c1)C(=O)N[C@H](C(=O)OC(C)(C)C)c1ccccc1	DWJXYEABWRJFSP-XOBRGWDASA-N	DWJXYEABWRJFSP	XOBRGWDASA-N	10		-3.76	-6.81925	percent effect
R4A_0000855_001	K41160163	SPE_K41160163	fenobam	CN1CC(=O)N=C1NC(=O)Nc1cccc(Cl)c1	DWPQODZAOSWNHB-UHFFFAOYSA-N	DWPQODZAOSWNHB	UHFFFAOYSA-N	10		-1.76	2.59196	percent effect
R4A_0000856_001		SPE_K99308954	SODIUM MONOFLUOROPHOSPHATE	O=P([O-])([O-])F	DWYMPOCYEZONEA-UHFFFAOYSA-L	DWYMPOCYEZONEA	UHFFFAOYSA-L	10		-5.08	#N/A	percent effect
R4A_0000857_001	K07955840	SPE_K07955840	PF-05212384 (PKI-587)	CN(C)C1CCN(C(=O)c2ccc(NC(=O)Nc3ccc(-c4nc(N5CCOCC5)nc(N5CCOCC5)n4)cc3)cc2)CC1	DWZAEMINVBZMHQ-UHFFFAOYSA-N	DWZAEMINVBZMHQ	UHFFFAOYSA-N	10		-2.9	9.7506	percent effect
R4A_0000858_001	K29328421	SPE_K29328421	GSK9027	O=S(=O)(Cc1ccccc1)Nc1ccc(-c2ccc3c(cnn3-c3ccc(F)cc3)c2)c(C(F)(F)F)c1	DXBJGDVBQPEMOB-UHFFFAOYSA-N	DXBJGDVBQPEMOB	UHFFFAOYSA-N	10		-1.55	-4.76711	percent effect
R4A_0000859_001	K97764662	SPE_K97764662	PD173074	CCN(CC)CCCCNc1ncc2cc(-c3cc(OC)cc(OC)c3)c(NC(=O)NC(C)(C)C)nc2n1	DXCUKNQANPLTEJ-UHFFFAOYSA-N	DXCUKNQANPLTEJ	UHFFFAOYSA-N	10		90.14	-2.46499	percent effect
R4A_0000860_001	K33583600	SPE_K33583600	Isoliquiritigenin	O=C(/C=C/c1ccc(O)cc1)c1ccc(O)cc1O	DXDRHHKMWQZJHT-FPYGCLRLSA-N	DXDRHHKMWQZJHT	FPYGCLRLSA-N	10		-6.35	-0.449071	percent effect
R4A_0000861_001	K77139516	SPE_K77139516	ESI-09	CC(C)(C)c1cc(C(=O)/C(C#N)=N/Nc2cccc(Cl)c2)no1	DXEATJQGQHDURZ-DEDYPNTBSA-N	DXEATJQGQHDURZ	DEDYPNTBSA-N	10		-1.63	-5.0684	percent effect
R4A_0000862_001	M29936662	SPE_M29936662	cis-ACPD	N[C@@]1(C(=O)O)CC[C@H](C(=O)O)C1.N[C@]1(C(=O)O)CC[C@@H](C(=O)O)C1	DXLSPTHQGVGVTN-ATXZCBKLSA-N	DXLSPTHQGVGVTN	ATXZCBKLSA-N	10		-0.35	7.81989	percent effect
R4A_0000863_001	A59337442	SPE_A59337442	Xamoterol fumarate	O=C(NCCNCC(O)COc1ccc(O)cc1)N1CCOCC1	DXPOSRCHIDYWHW-UHFFFAOYSA-N	DXPOSRCHIDYWHW	UHFFFAOYSA-N	10		-4.42	-11.5843	percent effect
R4A_0000864_001	A27828834	SPE_A27828834	HETACILLIN POTASSIUM	CC1(C)S[C@@H]2C(N3C(=O)[C@@H](c4ccccc4)NC3(C)C)C(=O)N2[C@H]1C(=O)[O-]	DXVUYOAEDJXBPY-HCYBMXRASA-M	DXVUYOAEDJXBPY	HCYBMXRASA-M	10		-1.52	-3.28738	percent effect
R4A_0000865_001	K78303961	SPE_K78303961	glycitein	COc1cc2c(=O)c(-c3ccc(O)cc3)coc2cc1O	DXYUAIFZCFRPTH-UHFFFAOYSA-N	DXYUAIFZCFRPTH	UHFFFAOYSA-N	10		3.49	-8.99898	percent effect
R4A_0000866_001	K45662124	SPE_K45662124	3'-fluorobenzylspiperone	O=C(CCCN1CCC2(CC1)C(=O)N(Cc1cccc(F)c1)CN2c1ccccc1)c1ccc(F)cc1	DXZKTRNEOISOCA-UHFFFAOYSA-N	DXZKTRNEOISOCA	UHFFFAOYSA-N	10		88.95	0.0466482	percent effect
R4A_0000867_001	A65872513	SPE_A65872513	Cefonicid (sodium)	O=C([O-])C1=C(CSc2nnnn2CS(=O)(=O)[O-])CS[C@@H]2[C@H](NC(=O)[C@H](O)c3ccccc3)C(=O)N12	DYAIAHUQIPBDIP-AXAPSJFSSA-L	DYAIAHUQIPBDIP	AXAPSJFSSA-L	10		0.51	-2.20362	percent effect
R4A_0000868_001	K87226815	SPE_K87226815	CYCLOSERINE (D)	N[C@@H]1CONC1=O	DYDCUQKUCUHJBH-UWTATZPHSA-N	DYDCUQKUCUHJBH	UWTATZPHSA-N	10		-0.5	3.41383	percent effect
R4A_0000869_001	K29359156	SPE_K29359156	EBSELEN	O=c1c2ccccc2[se]n1-c1ccccc1	DYEFUKCXAQOFHX-UHFFFAOYSA-N	DYEFUKCXAQOFHX	UHFFFAOYSA-N	10		-2.68	-7.32426	percent effect
R4A_0000870_001	K87454346	SPE_K87454346	NVP-TNKS656	COc1ccc(C(=O)C2CCN(CC(=O)N(Cc3nc4c(c(=O)[nH]3)COCC4)CC3CC3)CC2)cc1	DYGBNAYFDZEYBA-UHFFFAOYSA-N	DYGBNAYFDZEYBA	UHFFFAOYSA-N	10		0.39	-3.59773	percent effect
R4A_0000871_001	K47409078	SPE_K47409078	LH846	Cc1cc2sc(NC(=O)Cc3ccccc3)nc2cc1Cl	DYHAMRNAHTWYKY-UHFFFAOYSA-N	DYHAMRNAHTWYKY	UHFFFAOYSA-N	10		-2.21	0.437628	percent effect
R4A_0000872_001	K19002914	SPE_K19002914	EED226	CS(=O)(=O)c1ccc(-c2cnc(NCc3ccco3)n3cnnc23)cc1	DYIRSNMPIZZNBK-UHFFFAOYSA-N	DYIRSNMPIZZNBK	UHFFFAOYSA-N	10		-9.74	5.68419	percent effect
R4A_0000873_001	A58804007	SPE_A58804007	Lumefantrine	CCCCN(CCCC)CC(O)c1cc(Cl)cc2c1-c1ccc(Cl)cc1/C2=C/c1ccc(Cl)cc1	DYLGFOYVTXJFJP-MYYYXRDXSA-N	DYLGFOYVTXJFJP	MYYYXRDXSA-N	10		-0.63	11.3562	percent effect
R4A_0000874_001		SPE_K25075681	meclinertant	COc1cccc(OC)c1-c1cc(C(=O)NC2(C(=O)O)C3CC4CC(C3)CC2C4)nn1-c1ccnc2cc(Cl)ccc12	DYLJVOXRWLXDIG-UHFFFAOYSA-N	DYLJVOXRWLXDIG	UHFFFAOYSA-N	10		-10.31	#N/A	percent effect
R4A_0000875_001	K70601687	SPE_K70601687	Enasidenib	CC(C)(O)CNc1nc(Nc2ccnc(C(F)(F)F)c2)nc(-c2cccc(C(F)(F)F)n2)n1	DYLUUSLLRIQKOE-UHFFFAOYSA-N	DYLUUSLLRIQKOE	UHFFFAOYSA-N	10		-2.26	15.2619	percent effect
R4A_0000876_001	K22127577	SPE_K22127577	Crenolanib (CP-868596)	CC1(COc2ccc3c(c2)ncn3-c2ccc3cccc(N4CCC(N)CC4)c3n2)COC1	DYNHJHQFHQTFTP-UHFFFAOYSA-N	DYNHJHQFHQTFTP	UHFFFAOYSA-N	10		64.19	3.97297	percent effect
R4A_0000877_001	K75282704	SPE_K75282704	BL-5583	O=C(O)c1cc2ccccc2s1	DYSJMQABFPKAQM-UHFFFAOYSA-N	DYSJMQABFPKAQM	UHFFFAOYSA-N	10		-4.49	-5.76444	percent effect
R4A_0000878_001	K74371986	SPE_K74371986	NSI-189	CC(C)CCNc1ncccc1C(=O)N1CCN(Cc2ccccc2)CC1	DYTOQURYRYYNOR-UHFFFAOYSA-N	DYTOQURYRYYNOR	UHFFFAOYSA-N	10		1.41	-4.71479	percent effect
R4A_0000879_001	A98427211	SPE_A98427211	Suplatast (Tosylate)	CCOCC(O)COc1ccc(NC(=O)CC[S+](C)C)cc1	DYZJXZOQQRXDLE-UHFFFAOYSA-O	DYZJXZOQQRXDLE	UHFFFAOYSA-O	10		-1.75	-7.16539	percent effect
R4A_0000880_001	K67262033	SPE_K67262033	TAK-593	Cc1cc(C(=O)Nc2cc(Oc3ccc4nc(NC(=O)C5CC5)cn4n3)ccc2C)n(C)n1	DZFZXPPHBWCXPQ-UHFFFAOYSA-N	DZFZXPPHBWCXPQ	UHFFFAOYSA-N	10		0.15	-0.248707	percent effect
R4A_0000881_001	A38592941	SPE_A38592941	TIMONACIC	O=C(O)C1CSCN1	DZLNHFMRPBPULJ-UHFFFAOYSA-N	DZLNHFMRPBPULJ	UHFFFAOYSA-N	10		-4.52	0.471937	percent effect
R4A_0000882_001	K32405725	SPE_K32405725	Etomoxir	CCOC(=O)[C@@]1(CCCCCCOc2ccc(Cl)cc2)CO1	DZLOHEOHWICNIL-QGZVFWFLSA-N	DZLOHEOHWICNIL	QGZVFWFLSA-N	10		-2.5	-8.95611	percent effect
R4A_0000883_001	K16664969	SPE_K16664969	GTP-14564	c1ccc(-c2n[nH]c3c2oc2ccccc23)cc1	DZQLVVLATXPWBK-UHFFFAOYSA-N	DZQLVVLATXPWBK	UHFFFAOYSA-N	10		-1.91	-3.593	percent effect
R4A_0000884_001	K07612980	SPE_K07612980	SPARFLOXACIN	CC1CN(c2c(F)c(N)c3c(=O)c(C(=O)O)cn(C4CC4)c3c2F)C[C@H](C)N1	DZZWHBIBMUVIIW-IENPIDJESA-N	DZZWHBIBMUVIIW	IENPIDJESA-N	10		6.29	-16.2509	percent effect
R4A_0000885_001	K66615216	SPE_K66615216	MOXIFLOXACIN HYDROCHLORIDE	COc1c(N2C[C@@H]3CCCN[C@@H]3C2)c(F)cc2c(=O)c(C(=O)O)cn(C3CC3)c12	FABPRXSRWADJSP-MEDUHNTESA-N	FABPRXSRWADJSP	MEDUHNTESA-N	10		-10.5	-1.01207	percent effect
R4A_0000886_001	K42624714	SPE_K42624714	BML-284	COc1cccc(-c2cc(NCc3ccc4c(c3)OCO4)nc(N)n2)c1	FABQUVYDAXWUQP-UHFFFAOYSA-N	FABQUVYDAXWUQP	UHFFFAOYSA-N	10		4.88	-1.49689	percent effect
R4A_0000887_001	K03601870	SPE_K03601870	Ixabepilone	C/C(=C\c1csc(C)n1)[C@@H]1C[C@@H]2O[C@]2(C)CCC[C@H](C)[C@H](O)[C@@H](C)C(=O)C(C)(C)[C@@H](O)CC(=O)N1	FABUFPQFXZVHFB-PVYNADRNSA-N	FABUFPQFXZVHFB	PVYNADRNSA-N	10		-0.28	-10.6483	percent effect
R4A_0000888_001		SPE_K82846253	REPAGLINIDE	CCOc1cc(CC(=O)N[C@@H](CC(C)C)c2ccccc2N2CCCCC2)ccc1C(=O)O	FAEKWTJYAYMJKF-QHCPKHFHSA-N	FAEKWTJYAYMJKF	QHCPKHFHSA-N	10		-8.44	#N/A	percent effect
R4A_0000889_001	A84687895	SPE_A84687895	Nilvadipine (ARC029)	COC(=O)C1=C(C#N)NC(C)=C(C(=O)OC(C)C)C1c1cccc([N+](=O)[O-])c1	FAIIFDPAEUKBEP-UHFFFAOYSA-N	FAIIFDPAEUKBEP	UHFFFAOYSA-N	10		4.59	-1.9466	percent effect
R4A_0000890_001	K54529596	SPE_K54529596	CAPTOPRIL	C[C@H](CS)C(=O)N1CCC[C@H]1C(=O)O	FAKRSMQSSFJEIM-RQJHMYQMSA-N	FAKRSMQSSFJEIM	RQJHMYQMSA-N	10		-0.88	-3.13985	percent effect
R4A_0000891_001	A13133631	SPE_A13133631	FLUOROMETHOLONE	CC(=O)[C@@]1(O)CCC2C3C[C@H](C)C4=CC(=O)C=CC4(C)[C@@]3(F)[C@@H](O)C[C@@]21C	FAOZLTXFLGPHNG-KXWDGVDDSA-N	FAOZLTXFLGPHNG	KXWDGVDDSA-N	10		-4.53	-3.6793	percent effect
R4A_0000892_001	K36198571	SPE_K36198571	WAY-170523	Cc1cc(C)c(N(Cc2ccccc2)S(=O)(=O)c2ccc(OCCNC(=O)c3cc4ccccc4o3)cc2)c(C(=O)NO)c1	FARMEEAGJWMFSZ-UHFFFAOYSA-N	FARMEEAGJWMFSZ	UHFFFAOYSA-N	10		-1.97	-1.30023	percent effect
R4A_0000893_001	K06388322	SPE_K06388322	Pramipexole dihydrochloride monohydrate	CCCN[C@H]1CCc2nc(N)sc2C1	FASDKYOPVNHBLU-ZETCQYMHSA-N	FASDKYOPVNHBLU	ZETCQYMHSA-N	10		-2.93	-2.07543	percent effect
R4A_0000894_001	K06644925	SPE_K06644925	oleamide	CCCCCCCC/C=C\CCCCCCCC(N)=O	FATBGEAMYMYZAF-KTKRTIGZSA-N	FATBGEAMYMYZAF	KTKRTIGZSA-N	10		-1.41	-8.86339	percent effect
R4A_0000895_001	K36463073	SPE_K36463073	OC000459	Cc1c(Cc2ccc3ccccc3n2)c2cc(F)ccc2n1CC(=O)O	FATGTHLOZSXOBC-UHFFFAOYSA-N	FATGTHLOZSXOBC	UHFFFAOYSA-N	10		-5.37	2.01322	percent effect
R4A_0000896_001	A74328360	SPE_A74328360	Antimonyl (potassium tartrate trihydrate)	[Sb+3]	FAWGZAFXDJGWBB-UHFFFAOYSA-N	FAWGZAFXDJGWBB	UHFFFAOYSA-N	10		2.54	-5.66567	percent effect
R4A_0000897_001	K13571841	SPE_K13571841	Pepstatin A	CC(C)CC(=O)N[C@H](C(=O)N[C@H](C(=O)N[C@@H](CC(C)C)[C@@H](O)CC(=O)N[C@@H](C)C(=O)N[C@@H](CC(C)C)[C@@H](O)CC(=O)O)C(C)C)C(C)C	FAXGPCHRFPCXOO-LXTPJMTPSA-N	FAXGPCHRFPCXOO	LXTPJMTPSA-N	10		-0.89	#N/A	percent effect
R4A_0000898_001	K71512533	SPE_K71512533	SNS-314 methanesulfonate	O=C(Nc1cccc(Cl)c1)Nc1ncc(CCNc2ncnc3ccsc23)s1	FAYAUAZLLLJJGH-UHFFFAOYSA-N	FAYAUAZLLLJJGH	UHFFFAOYSA-N	10		-6.59	14.669	percent effect
R4A_0000899_001	K94177716	SPE_K94177716	Deflazacort (Calcort)	CC(=O)OCC(=O)[C@@]12N=C(C)O[C@@H]1C[C@H]1[C@@H]3CCC4=CC(=O)C=C[C@]4(C)[C@H]3[C@@H](O)C[C@@]12C	FBHSPRKOSMHSIF-GRMWVWQJSA-N	FBHSPRKOSMHSIF	GRMWVWQJSA-N	10		0.49	4.2642	percent effect
R4A_0000900_001	K67385813	SPE_K67385813	Epacadostat (INCB024360)	NS(=O)(=O)NCCNc1nonc1/C(=N\c1ccc(F)c(Br)c1)NO	FBKMWOJEPMPVTQ-UHFFFAOYSA-N	FBKMWOJEPMPVTQ	UHFFFAOYSA-N	10		-3.83	-16.0902	percent effect
R4A_0000901_001	K14711741	SPE_K14711741	PF-4708671	CCc1cncnc1N1CCN(Cc2nc3cc(C(F)(F)F)ccc3[nH]2)CC1	FBLPQCAQRNSVHB-UHFFFAOYSA-N	FBLPQCAQRNSVHB	UHFFFAOYSA-N	10		-0.72	13.9907	percent effect
R4A_0000902_001		SPE_K24723746	SOLIFENACIN SUCCINATE	O=C(O[C@H]1CN2CCC1CC2)N1CCc2ccccc2[C@@H]1c1ccccc1	FBOUYBDGKBSUES-VXKWHMMOSA-N	FBOUYBDGKBSUES	VXKWHMMOSA-N	10		59.22	#N/A	percent effect
R4A_0000903_001	K59456551	SPE_K59456551	METHOTREXATE HYDRATE	CN(Cc1cnc2nc(N)nc(N)c2n1)c1ccc(C(=O)NC(CCC(=O)O)C(=O)O)cc1	FBOZXECLQNJBKD-UHFFFAOYSA-N	FBOZXECLQNJBKD	UHFFFAOYSA-N	10		-3.08	2.30597	percent effect
R4A_0000904_001	K66035042	SPE_K66035042	MANNITOL	OC[C@H](O)[C@@H](O)[C@H](O)[C@H](O)CO	FBPFZTCFMRRESA-JGWLITMVSA-N	FBPFZTCFMRRESA	JGWLITMVSA-N	10		1.05	-3.23568	percent effect
R4A_0000905_001	K58810291	SPE_K58810291	clobetasone-butyrate	CCCC(=O)O[C@]1(C(=O)CCl)[C@@H](C)C[C@H]2[C@@H]3CCC4=CC(=O)C=C[C@]4(C)[C@@]3(F)C(=O)C[C@@]21C	FBRAWBYQGRLCEK-AVVSTMBFSA-N	FBRAWBYQGRLCEK	AVVSTMBFSA-N	10		-1.95	-2.54197	percent effect
R4A_0000906_001	K36201510	SPE_K36201510	Verbascoside	C[C@@H]1O[C@@H](O[C@@H]2[C@@H](O)[C@H](OCCc3ccc(O)c(O)c3)O[C@H](CO)[C@H]2OC(=O)/C=C/c2ccc(O)c(O)c2)[C@H](O)[C@H](O)[C@H]1O	FBSKJMQYURKNSU-ZLSOWSIRSA-N	FBSKJMQYURKNSU	ZLSOWSIRSA-N	10		0.72	-3.83478	percent effect
R4A_0000907_001	K85503079	SPE_K85503079	Perospirone	O=C1[C@H]2CCCC[C@H]2C(=O)N1CCCCN1CCN(c2nsc3ccccc23)CC1	FBVFZWUMDDXLLG-HDICACEKSA-N	FBVFZWUMDDXLLG	HDICACEKSA-N	10		14.6	1.90335	percent effect
R4A_0000908_001	A14440173	SPE_A14440173	LIPOAMIDE	NC(=O)CCCCC1CCSS1	FCCDDURTIIUXBY-UHFFFAOYSA-N	FCCDDURTIIUXBY	UHFFFAOYSA-N	10		8.62	-3.85396	percent effect
R4A_0000909_001	K27335680	SPE_K27335680	Rheic Acid	O=C(O)c1cc(O)c2c(c1)C(=O)c1cccc(O)c1C2=O	FCDLCPWAQCPTKC-UHFFFAOYSA-N	FCDLCPWAQCPTKC	UHFFFAOYSA-N	10		-2.48	-8.50056	percent effect
R4A_0000910_001	K15791587	SPE_K15791587	L-733060	FC(F)(F)c1cc(CO[C@H]2CCCN[C@H]2c2ccccc2)cc(C(F)(F)F)c1	FCDRFVCGMLUYPG-ROUUACIJSA-N	FCDRFVCGMLUYPG	ROUUACIJSA-N	10		40.11	115.78	percent effect
R4A_0000911_001	A65793993	SPE_A65793993	BTS-72664	CC(Oc1ccc(Cl)cc1)c1ccnc2ncnn12	FCEPUTGEUCVRRI-UHFFFAOYSA-N	FCEPUTGEUCVRRI	UHFFFAOYSA-N	10		-0.09	3.46719	percent effect
R4A_0000912_001	K29888499	SPE_K29888499	TRICHLORMETHINE HYDROCHLORIDE	ClCCN(CCCl)CCCl	FDAYLTPAFBGXAB-UHFFFAOYSA-N	FDAYLTPAFBGXAB	UHFFFAOYSA-N	10		0.63	#N/A	percent effect
R4A_0000913_001	K02594908	SPE_K02594908	SULFANILAMIDE	Nc1ccc(S(N)(=O)=O)cc1	FDDDEECHVMSUSB-UHFFFAOYSA-N	FDDDEECHVMSUSB	UHFFFAOYSA-N	10		-4.23	-2.21042	percent effect
R4A_0000914_001	K03739921	SPE_K03739921	Hypoxanthine	O=c1[nH]cnc2nc[nH]c12	FDGQSTZJBFJUBT-UHFFFAOYSA-N	FDGQSTZJBFJUBT	UHFFFAOYSA-N	10		-2.17	-19.3411	percent effect
R4A_0000915_001	K35520305	SPE_K35520305	DACARBAZINE	CN(C)/N=N/c1[nH]cnc1C(N)=O	FDKXTQMXEQVLRF-ZHACJKMWSA-N	FDKXTQMXEQVLRF	ZHACJKMWSA-N	10		0.56	-3.71519	percent effect
R4A_0000916_001	A09062839	SPE_A09062839	amyleine	CCC(C)(CN(C)C)OC(=O)c1ccccc1	FDMBBCOBEAVDAO-UHFFFAOYSA-N	FDMBBCOBEAVDAO	UHFFFAOYSA-N	10		-1.47	-2.658	percent effect
R4A_0000917_001	K60421517	SPE_K60421517	Olmutinib	C=CC(=O)Nc1cccc(Oc2nc(Nc3ccc(N4CCN(C)CC4)cc3)nc3ccsc23)c1	FDMQDKQUTRLUBU-UHFFFAOYSA-N	FDMQDKQUTRLUBU	UHFFFAOYSA-N	10		37.84	0.714902	percent effect
R4A_0000918_001	K53979406	SPE_K53979406	ALX-5407	CN(CC[C@@H](Oc1ccc(-c2ccccc2)cc1)c1ccc(F)cc1)CC(=O)O	FDORQEIHOKEJNX-HSZRJFAPSA-N	FDORQEIHOKEJNX	HSZRJFAPSA-N	10		0.25	-9.7546	percent effect
R4A_0000919_001	A06629414	SPE_A06629414	Silymarin (Silybin B)	COc1cc(C2Oc3ccc(C4Oc5cc(O)cc(O)c5C(=O)C4O)cc3OC2CO)ccc1O	FDQAOULAVFHKBX-UHFFFAOYSA-N	FDQAOULAVFHKBX	UHFFFAOYSA-N	10		-1.08	-4.68486	percent effect
R4A_0000920_001	K79425933	SPE_K79425933	benperidol	O=C(CCCN1CCC(n2c(=O)[nH]c3ccccc32)CC1)c1ccc(F)cc1	FEBOTPHFXYHVPL-UHFFFAOYSA-N	FEBOTPHFXYHVPL	UHFFFAOYSA-N	10		0.96	-4.05846	percent effect
R4A_0000921_001	K28822270	SPE_K28822270	Resminostat (RAS2410)	CN(C)Cc1ccc(S(=O)(=O)n2ccc(/C=C/C(=O)NO)c2)cc1	FECGNJPYVFEKOD-VMPITWQZSA-N	FECGNJPYVFEKOD	VMPITWQZSA-N	10		12.14	-3.70207	percent effect
R4A_0000922_001	K67304264	SPE_K67304264	SKA-31	Nc1nc2c(ccc3ccccc32)s1	FECQXVPRUCCUIL-UHFFFAOYSA-N	FECQXVPRUCCUIL	UHFFFAOYSA-N	10		-1.43	-7.80468	percent effect
R4A_0000923_001	K22631935	SPE_K22631935	neurodazine	COc1ccc(-c2nc(-c3ccc(-c4cccc(Cl)c4)o3)[nH]c2-c2ccc(OC)cc2)cc1	FEEOFPAEDSMOTO-UHFFFAOYSA-N	FEEOFPAEDSMOTO	UHFFFAOYSA-N	10		-2.28	-33.1795	percent effect
R4A_0000924_001	K54863166	SPE_K54863166	darusentan	COc1cc(OC)nc(O[C@H](C(=O)O)C(OC)(c2ccccc2)c2ccccc2)n1	FEJVSJIALLTFRP-LJQANCHMSA-N	FEJVSJIALLTFRP	LJQANCHMSA-N	10		-0.06	-10.5351	percent effect
R4A_0000925_001	A19736161	SPE_A19736161	ONDANSETRON HYDROCHLORIDE	Cc1nccn1CC1CCc2c(c3ccccc3n2C)C1=O	FELGMEQIXOGIFQ-UHFFFAOYSA-N	FELGMEQIXOGIFQ	UHFFFAOYSA-N	10		-1.72	0.637252	percent effect
R4A_0000926_001	K41024817	SPE_K41024817	4-Phenolsulfonic acid, sodium salt dihydrate	O=S(=O)([O-])c1ccc(O)cc1	FEPBITJSIHRMRT-UHFFFAOYSA-M	FEPBITJSIHRMRT	UHFFFAOYSA-M	10		-0.61	#N/A	percent effect
R4A_0000927_001	A73891132	SPE_A73891132	OXF-BD-02	Cc1noc(C)c1-c1cc(O)cc(C(O)c2ccccc2)c1	FEQUIPXIENTMJN-UHFFFAOYSA-N	FEQUIPXIENTMJN	UHFFFAOYSA-N	10		-0.42	-1.55168	percent effect
R4A_0000928_001	K05878375	SPE_K05878375	Sodium butyrate	CCCC(=O)[O-]	FERIUCNNQQJTOY-UHFFFAOYSA-M	FERIUCNNQQJTOY	UHFFFAOYSA-M	10		-6.95	-12.0118	percent effect
R4A_0000929_001	A65615053	SPE_A65615053	zacopride	COc1cc(N)c(Cl)cc1C(=O)NC1CN2CCC1CC2	FEROPKNOYKURCJ-UHFFFAOYSA-N	FEROPKNOYKURCJ	UHFFFAOYSA-N	10		-9.6	-14.0861	percent effect
R4A_0000930_001	K36474365	SPE_K36474365	TARTARIC ACID	O=C(O)C(O)C(O)C(=O)O	FEWJPZIEWOKRBE-UHFFFAOYSA-N	FEWJPZIEWOKRBE	UHFFFAOYSA-N	10		-3.63	5.61049	percent effect
R4A_0000931_001	K34415467	SPE_K34415467	TRIMETHOBENZAMIDE HYDROCHLORIDE	COc1cc(C(=O)NCc2ccc(OCCN(C)C)cc2)cc(OC)c1OC	FEZBIKUBAYAZIU-UHFFFAOYSA-N	FEZBIKUBAYAZIU	UHFFFAOYSA-N	10		-1.29	0.266391	percent effect
R4A_0000932_001	K01824921	SPE_K01824921	DPCPX	CCCn1c(=O)c2nc(C3CCCC3)[nH]c2n(CCC)c1=O	FFBDFADSZUINTG-UHFFFAOYSA-N	FFBDFADSZUINTG	UHFFFAOYSA-N	10		9.14	-0.717609	percent effect
R4A_0000933_001		SPE_A39515206	methionine	CSCCC(N)C(=O)O	FFEARJCKVFRZRR-UHFFFAOYSA-N	FFEARJCKVFRZRR	UHFFFAOYSA-N	10		-3.06	#N/A	percent effect
R4A_0000933_002	K41504985	SPE_K06502269	L-methionine	CSCC[C@H](N)C(=O)O	FFEARJCKVFRZRR-BYPYZUCNSA-N	FFEARJCKVFRZRR	BYPYZUCNSA-N	10		4.52	#N/A	percent effect
R4A_0000933_002	K41504985	SPE_K41504985	L-Methionine methylsulfonium iodide	CSCC[C@H](N)C(=O)O	FFEARJCKVFRZRR-BYPYZUCNSA-N	FFEARJCKVFRZRR	BYPYZUCNSA-N	10		-3.19	-5.34155	percent effect
R4A_0000934_001	K71799949	SPE_K71799949	CARBAMAZEPINE	NC(=O)N1c2ccccc2C=Cc2ccccc21	FFGPTBGBLSHEPO-UHFFFAOYSA-N	FFGPTBGBLSHEPO	UHFFFAOYSA-N	10		-1.44	3.00041	percent effect
R4A_0000935_001	K06328344	SPE_K06328344	Bremelanotide (Acetate)	CCCC[C@H](NC(C)=O)C(=O)N[C@H]1CC(=O)NCCCC[C@@H](C(=O)O)NC(=O)[C@H](Cc2c[nH]c3ccccc23)NC(=O)[C@H](CCCNC(=N)N)NC(=O)[C@@H](Cc2ccccc2)NC(=O)[C@H](Cc2cnc[nH]2)NC1=O	FFHBJDQSGDNCIV-MFVUMRCOSA-N	FFHBJDQSGDNCIV	MFVUMRCOSA-N	10		-3.41	-18.1818	percent effect
R4A_0000936_001	K67261995	SPE_K67261995	IODIPAMIDE	O=C(CCCCC(=O)Nc1c(I)cc(I)c(C(=O)O)c1I)Nc1c(I)cc(I)c(C(=O)O)c1I	FFINMCNLQNTKLU-UHFFFAOYSA-N	FFINMCNLQNTKLU	UHFFFAOYSA-N	10		-4.37	3.5786	percent effect
R4A_0000937_001	K15868788	SPE_K15868788	SDZ-205-557	CCN(CC)CCOC(=O)c1cc(Cl)c(N)cc1OC	FFNWMBDISAYHDC-UHFFFAOYSA-N	FFNWMBDISAYHDC	UHFFFAOYSA-N	10		-0.97	-3.68786	percent effect
R4A_0000938_001	K29562203	SPE_K29562203	SCH-202676	C/N=c1/nc(-c2ccccc2)n(-c2ccccc2)s1	FFUBTEITUNMMOK-NXVVXOECSA-N	FFUBTEITUNMMOK	NXVVXOECSA-N	10		-1.31	16.0867	percent effect
R4A_0000939_001	K67772619	SPE_K67772619	Rheochrysidin (Physcione)	COc1cc(O)c2c(c1)C(=O)c1cc(C)cc(O)c1C2=O	FFWOKTFYGVYKIR-UHFFFAOYSA-N	FFWOKTFYGVYKIR	UHFFFAOYSA-N	10		-10.61	-12.0808	percent effect
R4A_0000940_001	K11046126	SPE_K11046126	VUF 10166	CN1CCN(c2nc3ccccc3nc2Cl)CC1	FFXVTQDGTKEXHF-UHFFFAOYSA-N	FFXVTQDGTKEXHF	UHFFFAOYSA-N	10		5.5	-4.46174	percent effect
R4A_0000941_001	A34358106	SPE_A34358106	Sarpogrelate (hydrochloride)	COc1cccc(CCc2ccccc2OCC(CN(C)C)OC(=O)CCC(=O)O)c1	FFYNAVGJSYHHFO-UHFFFAOYSA-N	FFYNAVGJSYHHFO	UHFFFAOYSA-N	10		64.28	42.9744	percent effect
R4A_0000942_001	K75024268	SPE_K75024268	Lesinurad	O=C(O)CSc1nnc(Br)n1-c1ccc(C2CC2)c2ccccc12	FGQFOYHRJSUHMR-UHFFFAOYSA-N	FGQFOYHRJSUHMR	UHFFFAOYSA-N	10		6.9	-5.03005	percent effect
R4A_0000943_001	K25340465	SPE_K25340465	OSI-930	O=C(Nc1ccc(OC(F)(F)F)cc1)c1sccc1NCc1ccnc2ccccc12	FGTCROZDHDSNIO-UHFFFAOYSA-N	FGTCROZDHDSNIO	UHFFFAOYSA-N	10		-11.3	-12.8654	percent effect
R4A_0000944_001	K38305202	SPE_K38305202	DOMPERIDONE	O=c1[nH]c2ccccc2n1CCCN1CCC(n2c(=O)[nH]c3cc(Cl)ccc32)CC1	FGXWKSZFVQUSTL-UHFFFAOYSA-N	FGXWKSZFVQUSTL	UHFFFAOYSA-N	10		1.97	4.2194	percent effect
R4A_0000945_001	K85849709	SPE_K85849709	AZD2858	CN1CCN(S(=O)(=O)c2ccc(-c3cnc(N)c(C(=O)Nc4cccnc4)n3)cc2)CC1	FHCSBLWRGCOVPT-UHFFFAOYSA-N	FHCSBLWRGCOVPT	UHFFFAOYSA-N	10		-3.23	-5.1377	percent effect
R4A_0000946_001	K55034111	SPE_K55034111	PEFLOXACIN MESYLATE	CCn1cc(C(=O)O)c(=O)c2cc(F)c(N3CCN(C)CC3)cc21	FHFYDNQZQSQIAI-UHFFFAOYSA-N	FHFYDNQZQSQIAI	UHFFFAOYSA-N	10		5.73	0.018217	percent effect
R4A_0000947_001		SPE_K53852914	MENBUTONE	COc1ccc(C(=O)CCC(=O)O)c2ccccc12	FHGJSJFIQNQBCK-UHFFFAOYSA-N	FHGJSJFIQNQBCK	UHFFFAOYSA-N	10		-7.01	#N/A	percent effect
R4A_0000948_001	K51784806	SPE_K51784806	alacepril	CC(=O)SC[C@@H](C)C(=O)N1CCC[C@H]1C(=O)N[C@@H](Cc1ccccc1)C(=O)O	FHHHOYXPRDYHEZ-COXVUDFISA-N	FHHHOYXPRDYHEZ	COXVUDFISA-N	10		-0.38	1.7489	percent effect
R4A_0000949_001	K60567437	SPE_K60567437	DIMPYLATE	CCOP(=S)(OCC)Oc1cc(C)nc(C(C)C)n1	FHIVAFMUCKRCQO-UHFFFAOYSA-N	FHIVAFMUCKRCQO	UHFFFAOYSA-N	10		2.48	-12.706	percent effect
R4A_0000950_001	K69877120	SPE_K69877120	CYM-50260	FCc1ccc(OCCOc2ccc(Cl)cc2Cl)c(Cl)n1	FHPOTBQOUBMMCI-UHFFFAOYSA-N	FHPOTBQOUBMMCI	UHFFFAOYSA-N	10		-4.79	-3.13532	percent effect
R4A_0000951_001	K67298865	SPE_K67298865	SB-431542	NC(=O)c1ccc(-c2nc(-c3ccc4c(c3)OCO4)c(-c3ccccn3)[nH]2)cc1	FHYUGAJXYORMHI-UHFFFAOYSA-N	FHYUGAJXYORMHI	UHFFFAOYSA-N	10		0.7	19.1945	percent effect
R4A_0000952_001	K75958195	SPE_K75958195	PIZOTYLINE MALATE	CN1CCC(=C2c3ccccc3CCc3sccc32)CC1	FIADGNVRKBPQEU-UHFFFAOYSA-N	FIADGNVRKBPQEU	UHFFFAOYSA-N	10		42.56	86.5864	percent effect
R4A_0000953_001	K70327167	SPE_K70327167	SURAMIN HEXASODIUM	Cc1ccc(C(=O)Nc2ccc(S(=O)(=O)[O-])c3cc(S(=O)(=O)[O-])cc(S(=O)(=O)[O-])c23)cc1NC(=O)c1cccc(NC(=O)Nc2cccc(C(=O)Nc3cc(C(=O)Nc4ccc(S(=O)(=O)[O-])c5cc(S(=O)(=O)[O-])cc(S(=O)(=O)[O-])c45)ccc3C)c2)c1	FIAFUQMPZJWCLV-UHFFFAOYSA-H	FIAFUQMPZJWCLV	UHFFFAOYSA-H	10		-3.34	3.2554	percent effect
R4A_0000954_001	K17944737	SPE_K17944737	ARTESUNATE	C[C@@H]1CC[C@H]2[C@@H](C)[C@H](OC(=O)CCC(=O)O)O[C@@H]3O[C@@]4(C)CC[C@@H]1[C@@]23OO4	FIHJKUPKCHIPAT-AHIGJZGOSA-N	FIHJKUPKCHIPAT	AHIGJZGOSA-N	10		7.77	-10.0932	percent effect
R4A_0000955_001	A21428877	SPE_A21428877	SNAP-5089	COC(=O)C1=C(C)NC(C)=C(C(=O)NCCCN2CCC(c3ccccc3)(c3ccccc3)CC2)C1c1ccc([N+](=O)[O-])cc1	FIIXCJGBCCCOQQ-UHFFFAOYSA-N	FIIXCJGBCCCOQQ	UHFFFAOYSA-N	10		60.59	0.658723	percent effect
R4A_0000956_001	K40002998	SPE_K40002998	Org-26576	O=C1c2cccnc2OC[C@@H]2CCCN12	FIKUEZUFASUKAH-QMMMGPOBSA-N	FIKUEZUFASUKAH	QMMMGPOBSA-N	10		-2.01	-6.54349	percent effect
R4A_0000957_001	K75923785	SPE_K75923785	Scopine	CN1[C@H]2C[C@H](O)C[C@@H]1[C@H]1O[C@@H]21	FIMXSEMBHGTNKT-RZVDLVGDSA-N	FIMXSEMBHGTNKT	RZVDLVGDSA-N	10		17.16	-1.1678	percent effect
R4A_0000958_001	K64538373	SPE_K64538373	RO4987655	O=C(NOCCO)c1cc(CN2OCCCC2=O)c(F)c(F)c1Nc1ccc(I)cc1F	FIMYFEGKMOCQKT-UHFFFAOYSA-N	FIMYFEGKMOCQKT	UHFFFAOYSA-N	10		-1.3	0.803256	percent effect
R4A_0000959_001	K25691735	SPE_K25691735	Tetramethylpyrazine	Cc1nc(C)c(C)nc1C	FINHMKGKINIASC-UHFFFAOYSA-N	FINHMKGKINIASC	UHFFFAOYSA-N	10		-1.64	-13.121	percent effect
R4A_0000960_001	K73746696	SPE_K73746696	HLCL-61 (hydrochloride)	CCn1c2ccccc2c2cc(CNCc3ccccc3OC)ccc21	FIOIJUCPVZEPFX-UHFFFAOYSA-N	FIOIJUCPVZEPFX	UHFFFAOYSA-N	10		56.53	82.9509	percent effect
R4A_0000961_001	K10784860	SPE_K10784860	Temocapril HCl	CCOC(=O)[C@H](CCc1ccccc1)N[C@H]1CS[C@H](c2cccs2)CN(CC(=O)O)C1=O	FIQOFIRCTOWDOW-BJLQDIEVSA-N	FIQOFIRCTOWDOW	BJLQDIEVSA-N	10		-0.65	-13.5889	percent effect
R4A_0000962_001	K74396648	SPE_K74396648	EW-7197	Cc1cccc(-c2[nH]c(CNc3ccccc3F)nc2-c2ccc3ncnn3c2)n1	FJCDSQATIJKQKA-UHFFFAOYSA-N	FJCDSQATIJKQKA	UHFFFAOYSA-N	10		-2.97	-10.1609	percent effect
R4A_0000963_001		SPE_K20417253	OXINIACIC ACID	O=C(O)c1ccc[n+]([O-])c1	FJCFFCXMEXZEIM-UHFFFAOYSA-N	FJCFFCXMEXZEIM	UHFFFAOYSA-N	10		-11.71	#N/A	percent effect
R4A_0000964_001	K25649279	SPE_K25649279	2-iodomelatonin	COc1ccc2[nH]c(I)c(CCNC(C)=O)c2c1	FJDDSMSDZHURBJ-UHFFFAOYSA-N	FJDDSMSDZHURBJ	UHFFFAOYSA-N	10		-1.65	-8.49962	percent effect
R4A_0000965_001	K89561498	SPE_K89561498	SN-38	CCc1c2c(nc3ccc(O)cc13)-c1cc3c(c(=O)n1C2)COC(=O)[C@]3(O)CC	FJHBVJOVLFPMQE-QFIPXVFZSA-N	FJHBVJOVLFPMQE	QFIPXVFZSA-N	10		-3.55	-12.1691	percent effect
R4A_0000966_001	K31553034	SPE_K31553034	Zibotentan (ZD4054)	COc1nc(C)cnc1NS(=O)(=O)c1cccnc1-c1ccc(-c2nnco2)cc1	FJHHZXWJVIEFGJ-UHFFFAOYSA-N	FJHHZXWJVIEFGJ	UHFFFAOYSA-N	10		-5.68	-4.15692	percent effect
R4A_0000967_001		SPE_K46862739	METYRAPONE	CC(C)(C(=O)c1cccnc1)c1cccnc1	FJLBFSROUSIWMA-UHFFFAOYSA-N	FJLBFSROUSIWMA	UHFFFAOYSA-N	10		-0.75	#N/A	percent effect
R4A_0000968_001	K66296774	SPE_K66296774	Fluvastatin sodium (Lescol)	CC(C)n1c(/C=C/[C@@H](O)C[C@@H](O)CC(=O)[O-])c(-c2ccc(F)cc2)c2ccccc21	FJLGEFLZQAZZCD-MCBHFWOFSA-M	FJLGEFLZQAZZCD	MCBHFWOFSA-M	10		0.97	3.15361	percent effect
R4A_0000969_001	K64880136	SPE_K64880136	BIRT-377	CN1C(=O)N(c2cc(Cl)cc(Cl)c2)C(=O)[C@@]1(C)Cc1ccc(Br)cc1	FJNJHZQMQRVZEE-GOSISDBHSA-N	FJNJHZQMQRVZEE	GOSISDBHSA-N	10		-1.86	-1.3881	percent effect
R4A_0000970_001	M75840137	SPE_M75840137	Eliglustat	CCCCCCCC(=O)N[C@H](CN1CCCC1)[C@H](O)c1ccc2c(c1)OCCO2	FJZZPCZKBUKGGU-AUSIDOKSSA-N	FJZZPCZKBUKGGU	AUSIDOKSSA-N	10		51.92	3.66577	percent effect
R4A_0000971_001	K85679373	SPE_K85679373	SULBACTAM	CC1(C)C(C(=O)O)N2C(=O)C[C@H]2S1(=O)=O	FKENQMMABCRJMK-LWOQYNTDSA-N	FKENQMMABCRJMK	LWOQYNTDSA-N	10		11.41	-6.78848	percent effect
R4A_0000972_001	K72231366	SPE_K72231366	TAME	COC(=O)[C@H](CCCNC(=N)N)NS(=O)(=O)c1ccc(C)cc1	FKMJXALNHKIDOD-LBPRGKRZSA-N	FKMJXALNHKIDOD	LBPRGKRZSA-N	10		1.82	0.929241	percent effect
R4A_0000973_001	K78666826	SPE_K78666826	procaterol	CC[C@H](NC(C)C)[C@H](O)c1ccc(O)c2[nH]c(=O)ccc12	FKNXQNWAXFXVNW-BLLLJJGKSA-N	FKNXQNWAXFXVNW	BLLLJJGKSA-N	10		-0.93	-0.544376	percent effect
R4A_0000974_001	K13888115	SPE_K13888115	LY2365109	CN(CCOc1ccc(-c2ccc3c(c2)OCO3)cc1C(C)(C)C)CC(=O)O	FKPLJWGRBCQLTL-UHFFFAOYSA-N	FKPLJWGRBCQLTL	UHFFFAOYSA-N	10		3.89	1.78958	percent effect
R4A_0000975_001	K82861010	SPE_K82861010	Daclatasvir (BMS-790052)	COC(=O)N[C@H](C(=O)N1CCC[C@H]1c1ncc(-c2ccc(-c3ccc(-c4cnc([C@@H]5CCCN5C(=O)[C@@H](NC(=O)OC)C(C)C)[nH]4)cc3)cc2)[nH]1)C(C)C	FKRSSPOQAMALKA-CUPIEXAXSA-N	FKRSSPOQAMALKA	CUPIEXAXSA-N	10		1.1	5.0344	percent effect
R4A_0000976_001	K21867462	SPE_K21867462	GSK126	CC[C@H](C)n1cc(C)c2c(C(=O)NCc3c(C)cc(C)[nH]c3=O)cc(-c3ccc(N4CCNCC4)nc3)cc21	FKSFKBQGSFSOSM-QFIPXVFZSA-N	FKSFKBQGSFSOSM	QFIPXVFZSA-N	10		-1.29	2.22659	percent effect
R4A_0000977_001	K36982194	SPE_K36982194	oxacyclohexadecan-2-one	O=C1CCCCCCCCCCCCCCO1	FKUPPRZPSYCDRS-UHFFFAOYSA-N	FKUPPRZPSYCDRS	UHFFFAOYSA-N	10		-5.89	-5.56258	percent effect
R4A_0000978_001	K37492701	SPE_K37492701	BI-847325	CCNC(=O)C#Cc1ccc2c(c1)NC(=O)/C2=C(\Nc1ccc(CN(C)C)cc1)c1ccccc1	FLBNLJLONKAPLR-DQSJHHFOSA-N	FLBNLJLONKAPLR	DQSJHHFOSA-N	10		81.84	-2.54696	percent effect
R4A_0000979_001	A80908310	SPE_A80908310	CLOPERASTINE HYDROCHLORIDE	Clc1ccc(C(OCCN2CCCCC2)c2ccccc2)cc1	FLNXBVJLPJNOSI-UHFFFAOYSA-N	FLNXBVJLPJNOSI	UHFFFAOYSA-N	10		63.93	72.5192	percent effect
R4A_0000980_001	K13356952	SPE_K13356952	METHAZOLAMIDE	CC(=O)/N=c1\sc(S(N)(=O)=O)nn1C	FLOSMHQXBMRNHR-DAXSKMNVSA-N	FLOSMHQXBMRNHR	DAXSKMNVSA-N	10		-9.22	-12.781	percent effect
R4A_0000981_001	K42317111	SPE_K42317111	QUINAPRILAT	C[C@H](N[C@@H](CCc1ccccc1)C(=O)O)C(=O)N1Cc2ccccc2C[C@H]1C(=O)O	FLSLEGPOVLMJMN-YSSFQJQWSA-N	FLSLEGPOVLMJMN	YSSFQJQWSA-N	10		-0.05	-2.36649	percent effect
R4A_0000982_001	K08109516	SPE_K08109516	L-701324	O=c1[nH]c2cc(Cl)ccc2c(O)c1-c1cccc(Oc2ccccc2)c1	FLVRDMUHUXVRET-UHFFFAOYSA-N	FLVRDMUHUXVRET	UHFFFAOYSA-N	10		-1.56	#N/A	percent effect
R4A_0000983_001		SPE_K82236108	N-METHYL (-)EPHEDRINE [1R,2S]	C[C@@H]([C@H](O)c1ccccc1)N(C)C	FMCGSUUBYTWNDP-ONGXEEELSA-N	FMCGSUUBYTWNDP	ONGXEEELSA-N	10		-15.28	#N/A	percent effect
R4A_0000984_001	K85833139	SPE_K85833139	PRASTERONE	C[C@]12CCC3C(CC=C4C[C@@H](O)CC[C@@]43C)[C@@H]1CCC2=O	FMGSKLZLMKYGDP-SNHNPKPASA-N	FMGSKLZLMKYGDP	SNHNPKPASA-N	10		13.71	-1.79096	percent effect
R4A_0000985_001	K54790157	SPE_K54790157	TRIOXSALEN	Cc1cc2cc3c(C)cc(=O)oc3c(C)c2o1	FMHHVULEAZTJMA-UHFFFAOYSA-N	FMHHVULEAZTJMA	UHFFFAOYSA-N	10		-5.78	7.99031	percent effect
R4A_0000986_001	K91716465	SPE_K91716465	YM-750	Cc1cc(C)c(NC(=O)N(Cc2ccc3c(c2)Cc2ccccc2-3)C2CCCCCC2)c(C)c1	FMLJREWZCZHGGW-UHFFFAOYSA-N	FMLJREWZCZHGGW	UHFFFAOYSA-N	10		0.75	25.8814	percent effect
R4A_0000987_001	A34145622	SPE_A34145622	DEMECLOCYCLINE HYDROCHLORIDE	CN(C)[C@@H]1C(O)=C(C(N)=O)C(=O)[C@@]2(O)C(O)=C3C(=O)c4c(O)ccc(Cl)c4[C@@H](O)[C@H]3C[C@@H]12	FMTDIUIBLCQGJB-SEYHBJAFSA-N	FMTDIUIBLCQGJB	SEYHBJAFSA-N	10		-2.62	-6.59087	percent effect
R4A_0000988_001		SPE_K15514357	CEFALONIUM	NC(=O)c1cc[n+](CC2=C(C(=O)[O-])N3C(=O)[C@@H](NC(=O)Cc4cccs4)[C@H]3SC2)cc1	FMZXNVLFJHCSAF-DNVCBOLYSA-N	FMZXNVLFJHCSAF	DNVCBOLYSA-N	10		-5.69	#N/A	percent effect
R4A_0000989_001		SPE_K86670086	Sutezolid	CC(=O)NC[C@H]1CN(c2ccc(N3CCSCC3)c(F)c2)C(=O)O1	FNDDDNOJWPQCBZ-ZDUSSCGKSA-N	FNDDDNOJWPQCBZ	ZDUSSCGKSA-N	10		5.74	#N/A	percent effect
R4A_0000990_001	K16730910	SPE_K16730910	Regorafenib (BAY 73-4506)	CNC(=O)c1cc(Oc2ccc(NC(=O)Nc3ccc(Cl)c(C(F)(F)F)c3)c(F)c2)ccn1	FNHKPVJBJVTLMP-UHFFFAOYSA-N	FNHKPVJBJVTLMP	UHFFFAOYSA-N	10		-4.14	-8.9837	percent effect
R4A_0000991_001	K36859431	SPE_K36859431	sapropterin	C[C@H](O)[C@H](O)[C@H]1CNc2[nH]c(N)nc(=O)c2N1	FNKQXYHWGSIFBK-RPDRRWSUSA-N	FNKQXYHWGSIFBK	RPDRRWSUSA-N	10		-0.69	-1.34979	percent effect
R4A_0000992_001	K65285700	SPE_K65285700	GP1a	Cc1ccc2c(c1)Cc1c(C(=O)NN3CCCCC3)nn(-c3ccc(Cl)cc3Cl)c1-2	FNOMTMVRTBHRET-UHFFFAOYSA-N	FNOMTMVRTBHRET	UHFFFAOYSA-N	10		7.07	-1.83097	percent effect
R4A_0000993_001		SPE_K58265391	METICRANE	Cc1cc2c(cc1S(N)(=O)=O)S(=O)(=O)CCC2	FNQQBFNIYODEMB-UHFFFAOYSA-N	FNQQBFNIYODEMB	UHFFFAOYSA-N	10		1.83	#N/A	percent effect
R4A_0000994_001	K47441935	SPE_K47441935	NK-252	O=C(NCc1ccccn1)Nc1nnc(-c2ccco2)o1	FNSCFQXZZNCDAI-UHFFFAOYSA-N	FNSCFQXZZNCDAI	UHFFFAOYSA-N	10		-4.85	-3.26406	percent effect
R4A_0000995_001	A56371469	SPE_A56371469	AGI-5198	Cc1ccccc1C(C(=O)NC1CCCCC1)N(C(=O)Cn1ccnc1C)c1cccc(F)c1	FNYGWXSATBUBER-UHFFFAOYSA-N	FNYGWXSATBUBER	UHFFFAOYSA-N	10		-6.57	-2.62963	percent effect
R4A_0000996_001	K92049597	SPE_K92049597	TRIAMTERENE	Nc1nc(N)c2nc(-c3ccccc3)c(N)nc2n1	FNYLWPVRPXGIIP-UHFFFAOYSA-N	FNYLWPVRPXGIIP	UHFFFAOYSA-N	10		-1.84	-1.58062	percent effect
R4A_0000997_001	K09631521	SPE_K09631521	THIOTEPA	S=P(N1CC1)(N1CC1)N1CC1	FOCVUCIESVLUNU-UHFFFAOYSA-N	FOCVUCIESVLUNU	UHFFFAOYSA-N	10		-8.28	-12.9309	percent effect
R4A_0000998_001	K66538826	SPE_K66538826	Amuvatinib (MP-470)	S=C(NCc1ccc2c(c1)OCO2)N1CCN(c2ncnc3c2oc2ccccc23)CC1	FOFDIMHVKGYHRU-UHFFFAOYSA-N	FOFDIMHVKGYHRU	UHFFFAOYSA-N	10		-1.09	-1.89647	percent effect
R4A_0000999_001	A51964809	SPE_A51964809	Halofantrine?HCl	CCCCN(CCCC)CCC(O)c1cc2c(Cl)cc(Cl)cc2c2cc(C(F)(F)F)ccc12	FOHHNHSLJDZUGQ-UHFFFAOYSA-N	FOHHNHSLJDZUGQ	UHFFFAOYSA-N	10		68.82	#N/A	percent effect
R4A_0001000_001	K42991124	SPE_K42991124	1-(2-Hydroxyethyl)-1-methylguanidine dihydrogen phosphate	CN(CCOP(=O)(O)O)C(=N)N	FOIPWTMKYXWFGC-UHFFFAOYSA-N	FOIPWTMKYXWFGC	UHFFFAOYSA-N	10		3.42	-8.63722	percent effect
R4A_0001001_001	K49685476	SPE_K49685476	TTNPB	C/C(=C\c1ccc(C(=O)O)cc1)c1ccc2c(c1)C(C)(C)CCC2(C)C	FOIVPCKZDPCJJY-JQIJEIRASA-N	FOIVPCKZDPCJJY	JQIJEIRASA-N	10		-1.89	-2.00415	percent effect
R4A_0001002_001	K95902121	SPE_K95902121	THZ2	CN(C)C/C=C/C(=O)Nc1cccc(C(=O)Nc2cccc(Nc3ncc(Cl)c(-c4c[nH]c5ccccc45)n3)c2)c1	FONRCZUZCHXWBD-VGOFMYFVSA-N	FONRCZUZCHXWBD	VGOFMYFVSA-N	10		1.73	11.5051	percent effect
R4A_0001003_001	K19409553	SPE_K19409553	GPR120 modulator 1	Cc1cc(OCc2nc(-c3ccccc3Cl)cs2)ccc1OCC(=O)O	FONSSTYHKIFEBM-UHFFFAOYSA-N	FONSSTYHKIFEBM	UHFFFAOYSA-N	10		-3.62	5.84375	percent effect
R4A_0001004_001	K99741577	SPE_K99741577	SANT-1	Cc1nn(-c2ccccc2)c(C)c1/C=N/N1CCN(Cc2ccccc2)CC1	FOORCIAZMIWALX-JJIBRWJFSA-N	FOORCIAZMIWALX	JJIBRWJFSA-N	10		-2.24	-2.08861	percent effect
R4A_0001005_001	K95676198	SPE_K95676198	JAK3-inhibitor-V	C=CC(=O)c1ccc2ccccc2c1	FOTCGZPFSUWZBN-UHFFFAOYSA-N	FOTCGZPFSUWZBN	UHFFFAOYSA-N	10		-1.21	2.37648	percent effect
R4A_0001006_001	K71487808	SPE_K71487808	CH55	CC(C)(C)c1cc(C(=O)/C=C/c2ccc(C(=O)O)cc2)cc(C(C)(C)C)c1	FOUVTBKPJRMLPE-FMIVXFBMSA-N	FOUVTBKPJRMLPE	FMIVXFBMSA-N	10		-7.64	2.09676	percent effect
R4A_0001007_001	K71686520	SPE_K71686520	ICA-110381	O=C(Nc1ccc(Cl)nc1)c1ccc(Cl)cc1	FOYOGIUAMYSVIT-UHFFFAOYSA-N	FOYOGIUAMYSVIT	UHFFFAOYSA-N	10		-6.45	-3.29317	percent effect
R4A_0001008_001	M92352362	SPE_M92352362	Talc	O.O=[Mg].O=[Mg].O=[Mg].O=[Si]=O.O=[Si]=O.O=[Si]=O.O=[Si]=O	FPAFDBFIGPHWGO-UHFFFAOYSA-N	FPAFDBFIGPHWGO	UHFFFAOYSA-N	10		-4.51	1.0195	percent effect
R4A_0001009_001	K85920262	SPE_K85920262	WAY-600	c1cncc(CN2CCC(n3ncc4c(N5CCOCC5)nc(-c5ccc6[nH]ccc6c5)nc43)CC2)c1	FPEIJQLXFHKLJV-UHFFFAOYSA-N	FPEIJQLXFHKLJV	UHFFFAOYSA-N	10		4.24	29.4756	percent effect
R4A_0001010_001	K22429181	SPE_K22429181	RETINOL	CC1=C(/C=C/C(C)=C/C=C/C(C)=C/CO)C(C)(C)CCC1	FPIPGXGPPPQFEQ-OVSJKPMPSA-N	FPIPGXGPPPQFEQ	OVSJKPMPSA-N	10		-1.23	-2.97235	percent effect
R4A_0001011_001	K02130563	SPE_K02130563	Panobinostat	Cc1[nH]c2ccccc2c1CCNCc1ccc(/C=C/C(=O)NO)cc1	FPOHNWQLNRZRFC-ZHACJKMWSA-N	FPOHNWQLNRZRFC	ZHACJKMWSA-N	10		-0.03	-9.42346	percent effect
R4A_0001012_001	A13078313	SPE_A13078313	CARBENICILLIN DISODIUM	CC1(C)S[C@@H]2[C@H](NC(=O)C(C(=O)[O-])c3ccccc3)C(=O)N2[C@H]1C(=O)[O-]	FPPNZSSZRUTDAP-UWFZAAFLSA-L	FPPNZSSZRUTDAP	UWFZAAFLSA-L	10		-1.48	-9.6144	percent effect
R4A_0001013_001	K12483104	SPE_K12483104	VU10010	Cc1cc(C)c2c(N)c(C(=O)NCc3ccc(Cl)cc3)sc2n1	FPRULFHDSFKYBV-UHFFFAOYSA-N	FPRULFHDSFKYBV	UHFFFAOYSA-N	10		-3.86	2.34326	percent effect
R4A_0001014_001	A94702766	SPE_A94702766	Ginkgolide A	C[C@@H]1C(=O)O[C@H]2CC34[C@H]5C[C@@H](C(C)(C)C)C36[C@@H](OC(=O)[C@@H]6O)O[C@@]4(C(=O)O5)[C@]21O	FPUXKXIZEIDQKW-TVPHMGRTSA-N	FPUXKXIZEIDQKW	TVPHMGRTSA-N	10		-6.46	-15.3047	percent effect
R4A_0001015_001		SPE_K91543828	Pentostatin	OC[C@H]1O[C@@H](n2cnc3c2NC=NC[C@H]3O)C[C@@H]1O	FPVKHBSQESCIEP-JQCXWYLXSA-N	FPVKHBSQESCIEP	JQCXWYLXSA-N	10		-5.63	#N/A	percent effect
R4A_0001016_001	A59709458	SPE_A59709458	PHCCC	O=C(Nc1ccccc1)C12CC1/C(=N\O)c1ccccc1O2	FPXPIEZPAXSELW-CYVLTUHYSA-N	FPXPIEZPAXSELW	CYVLTUHYSA-N	10		-1.82	-2.66069	percent effect
R4A_0001017_001	K59067695	SPE_K59067695	SU11274	Cc1[nH]c(/C=C2\C(=O)Nc3ccc(S(=O)(=O)N(C)c4cccc(Cl)c4)cc32)c(C)c1C(=O)N1CCN(C)CC1	FPYJSJDOHRDAMT-KQWNVCNZSA-N	FPYJSJDOHRDAMT	KQWNVCNZSA-N	10		7.98	99.7118	percent effect
R4A_0001018_001		SPE_K60902958	ectoine-zwitterion	C=C1NCC[C@@H](C(=O)O)N1	FPZMPGPGYQUWQS-YFKPBYRVSA-N	FPZMPGPGYQUWQS	YFKPBYRVSA-N	10		0	#N/A	percent effect
R4A_0001019_001	K07150325	SPE_K07150325	ASP-2535	CC(C)c1nnc(-c2ccc(-c3ccccc3)nc2)n1-c1cccc2nonc12	FQGLDGKVKDPVLO-UHFFFAOYSA-N	FQGLDGKVKDPVLO	UHFFFAOYSA-N	10		-2.24	6.17034	percent effect
R4A_0001020_001	K09907507	SPE_K09907507	AZ-10606120	O=C(CC12CC3CC(CC(C3)C1)C2)Nc1cccc2nc(NCCNCCO)ccc12	FQMZXMVHHKXGTM-UHFFFAOYSA-N	FQMZXMVHHKXGTM	UHFFFAOYSA-N	10		-0.03	103.067	percent effect
R4A_0001021_001	K29713308	SPE_K29713308	mebhydrolin	CN1CCc2c(c3ccccc3n2Cc2ccccc2)C1	FQQIIPAOSKSOJM-UHFFFAOYSA-N	FQQIIPAOSKSOJM	UHFFFAOYSA-N	10		37.21	29.7206	percent effect
R4A_0001022_001	K26514105	SPE_K26514105	GSK-37647	COc1ccc(S(=O)(=O)Nc2c(C)cc(C)cc2C)cc1	FQUAFMNPXPXOJE-UHFFFAOYSA-N	FQUAFMNPXPXOJE	UHFFFAOYSA-N	10		-4.15	-5.19725	percent effect
R4A_0001023_001	K00228584	SPE_K00228584	BISOCTRIZOLE	CC(C)(C)CC(C)(C)c1cc(Cc2cc(C(C)(C)CC(C)(C)C)cc(-n3nc4ccccc4n3)c2O)c(O)c(-n2nc3ccccc3n2)c1	FQUNFJULCYSSOP-UHFFFAOYSA-N	FQUNFJULCYSSOP	UHFFFAOYSA-N	10		9.42	-9.04436	percent effect
R4A_0001024_001		SPE_K81795818	ADH-1 trifluoroacetate	CC(=O)N[C@H]1CSSC[C@@H](C(N)=O)NC(=O)[C@H](C(C)C)NC(=O)[C@H](C)NC(=O)[C@H](Cc2cnc[nH]2)NC1=O	FQVLRGLGWNWPSS-BXBUPLCLSA-N	FQVLRGLGWNWPSS	BXBUPLCLSA-N	10		0.65	#N/A	percent effect
R4A_0001025_001	K49671696	SPE_K49671696	KETANSERIN	COC1=CC=C2C3Cc4ccc(OC)c5c4C2(CCN3C)C1O5	FQXXSQDCDRQNQE-UHFFFAOYSA-N	FQXXSQDCDRQNQE	UHFFFAOYSA-N	10		-6.98	-4.83687	percent effect
R4A_0001026_001	K91403886	SPE_K91403886	YIL-781	Cc1nc2ccc(Oc3ccc(F)cc3)cc2c(=O)n1C[C@H]1CCCN(C(C)C)C1	FRKXOBMDEXCHHD-SFHVURJKSA-N	FRKXOBMDEXCHHD	SFHVURJKSA-N	10		56.28	52.6811	percent effect
R4A_0001027_001	K37714784	SPE_K37714784	ABT-724	c1ccc(N2CCN(Cc3nc4ccccc4[nH]3)CC2)nc1	FRPJGTNLZNXQEX-UHFFFAOYSA-N	FRPJGTNLZNXQEX	UHFFFAOYSA-N	10		-2.24	-11.1781	percent effect
R4A_0001028_001	K31843556	SPE_K31843556	T-0070907	O=C(Nc1ccncc1)c1cc([N+](=O)[O-])ccc1Cl	FRPJSHKMZHWJBE-UHFFFAOYSA-N	FRPJSHKMZHWJBE	UHFFFAOYSA-N	10		-1.82	0.705467	percent effect
R4A_0001029_001	K13330768	SPE_K13330768	ZINC UNDECYLENATE [4mM]	C=CCCCCCCCCC(=O)[O-]	FRPZMMHWLSIFAZ-UHFFFAOYSA-M	FRPZMMHWLSIFAZ	UHFFFAOYSA-M	10		1.9	-9.87638	percent effect
R4A_0001030_001	K99615199	SPE_K99615199	Medroxyprogesterone	CC(=O)[C@@]1(O)CC[C@H]2[C@@H]3C[C@H](C)C4=CC(=O)CC[C@]4(C)[C@H]3CC[C@@]21C	FRQMUZJSZHZSGN-HBNHAYAOSA-N	FRQMUZJSZHZSGN	HBNHAYAOSA-N	10		-2.43	-9.68373	percent effect
R4A_0001031_001	A31362467	SPE_A31362467	Capreomycin (sulfate)	CC1NC(=O)C(N)CNC(=O)C(C2CCNC(=N)N2)NC(=O)/C(=C\NC(N)=O)NC(=O)C(CNC(=O)CC(N)CCCN)NC1=O	FRXNXDHFQYZYNA-MHWRWJLKSA-N	FRXNXDHFQYZYNA	MHWRWJLKSA-N	10		6.88	1.31856	percent effect
R4A_0001032_001	K81647657	SPE_K81647657	3-Methyladenine (3-MA)	Cn1cnc(N)c2ncnc1-2	FSASIHFSFGAIJM-UHFFFAOYSA-N	FSASIHFSFGAIJM	UHFFFAOYSA-N	10		7.06	-1.21345	percent effect
R4A_0001033_001	A27732521	SPE_A27732521	TOLPERISONE HYDROCHLORIDE	Cc1ccc(C(=O)C(C)CN2CCCCC2)cc1	FSKFPVLPFLJRQB-UHFFFAOYSA-N	FSKFPVLPFLJRQB	UHFFFAOYSA-N	10		-4.52	-0.049514	percent effect
R4A_0001034_001	K81376179	SPE_K81376179	TCS-359	COc1ccc(C(=O)Nc2sc3c(c2C(N)=O)CCCC3)cc1OC	FSPQCTGGIANIJZ-UHFFFAOYSA-N	FSPQCTGGIANIJZ	UHFFFAOYSA-N	10		-1.46	-7.76527	percent effect
R4A_0001035_001	A21858158	SPE_A21858158	PRAZIQUANTEL	O=C(C1CCCCC1)N1CC(=O)N2CCc3ccccc3C2C1	FSVJFNAIGNNGKK-UHFFFAOYSA-N	FSVJFNAIGNNGKK	UHFFFAOYSA-N	10		-5.83	-0.340498	percent effect
R4A_0001036_001	K51263939	SPE_K51263939	sarcosine	CNCC(=O)O	FSYKKLYZXJSNPZ-UHFFFAOYSA-N	FSYKKLYZXJSNPZ	UHFFFAOYSA-N	10		-4.12	-0.786109	percent effect
R4A_0001037_001	K21283037	SPE_K21283037	RILUZOLE	Nc1nc2ccc(OC(F)(F)F)cc2s1	FTALBRSUTCGOEG-UHFFFAOYSA-N	FTALBRSUTCGOEG	UHFFFAOYSA-N	10		-2.22	-3.20095	percent effect
R4A_0001038_001	K70914287	SPE_K70914287	BIBX-1382	CN1CCC(Nc2ncc3ncnc(Nc4ccc(F)c(Cl)c4)c3n2)CC1	FTFRZXFNZVCRSK-UHFFFAOYSA-N	FTFRZXFNZVCRSK	UHFFFAOYSA-N	10		76.54	-5.81595	percent effect
R4A_0001039_001	K47337578	SPE_K47337578	4-(4-fluorobenzoyl)-1-(4-phenylbutyl)-piperidine	O=C(c1ccc(F)cc1)C1CCN(CCCCc2ccccc2)CC1	FTJXZACAQRDRNT-UHFFFAOYSA-N	FTJXZACAQRDRNT	UHFFFAOYSA-N	10		1.69	6.05881	percent effect
R4A_0001040_001	K56940463	SPE_K56940463	OXETHAZAINE	CN(C(=O)CN(CCO)CC(=O)N(C)C(C)(C)Cc1ccccc1)C(C)(C)Cc1ccccc1	FTLDJPRFCGDUFH-UHFFFAOYSA-N	FTLDJPRFCGDUFH	UHFFFAOYSA-N	10		-3	50.5803	percent effect
R4A_0001041_001	K26548821	SPE_K26548821	quinpirol-(-)	CCCN1CCC[C@@H]2Cc3n[nH]cc3C[C@H]21	FTSUPYGMFAPCFZ-ZWNOBZJWSA-N	FTSUPYGMFAPCFZ	ZWNOBZJWSA-N	10		-1.13	-7.37792	percent effect
R4A_0001042_001	K08832567	SPE_K08832567	Naringenin	O=C1C[C@@H](c2ccc(O)cc2)Oc2cc(O)cc(O)c21	FTVWIRXFELQLPI-ZDUSSCGKSA-N	FTVWIRXFELQLPI	ZDUSSCGKSA-N	10		-2.95	1.88699	percent effect
R4A_0001043_001	K21548250	SPE_K21548250	moracizine	CCOC(=O)Nc1ccc2c(c1)N(C(=O)CCN1CCOCC1)c1ccccc1S2	FUBVWMNBEHXPSU-UHFFFAOYSA-N	FUBVWMNBEHXPSU	UHFFFAOYSA-N	10		-8.3	-4.09941	percent effect
R4A_0001044_001	K09090523	SPE_K09090523	FIROCOXIB	CC1(C)OC(=O)C(OCC2CC2)=C1c1ccc(S(C)(=O)=O)cc1	FULAPETWGIGNMT-UHFFFAOYSA-N	FULAPETWGIGNMT	UHFFFAOYSA-N	10		3.73	4.10793	percent effect
R4A_0001045_001	K34328244	SPE_K34328244	Liquiritigenin	O=C1C[C@@H](c2ccc(O)cc2)Oc2cc(O)ccc21	FURUXTVZLHCCNA-AWEZNQCLSA-N	FURUXTVZLHCCNA	AWEZNQCLSA-N	10		-4.3	-11.5055	percent effect
R4A_0001046_001	K44273375	SPE_K44273375	TOLNAFTATE	Cc1cccc(N(C)C(=S)Oc2ccc3ccccc3c2)c1	FUSNMLFNXJSCDI-UHFFFAOYSA-N	FUSNMLFNXJSCDI	UHFFFAOYSA-N	10		-4.15	-4.27571	percent effect
R4A_0001047_001	K56707426	SPE_K56707426	Nitarsone	O=[N+]([O-])c1ccc([As](=O)(O)O)cc1	FUUFQLXAIUOWML-UHFFFAOYSA-N	FUUFQLXAIUOWML	UHFFFAOYSA-N	10		-5.95	#N/A	percent effect
R4A_0001048_001		SPE_K09291936	9-aminocamptothecin	CC[C@@]1(O)C(=O)OCc2c1cc1n(c2=O)Cc2cc3c(N)cccc3nc2-1	FUXVKZWTXQUGMW-FQEVSTJZSA-N	FUXVKZWTXQUGMW	FQEVSTJZSA-N	10		41.59	#N/A	percent effect
R4A_0001049_001	A73908300	SPE_A73908300	EX 527	NC(=O)C1CCCc2c1[nH]c1ccc(Cl)cc21	FUZYTVDVLBBXDL-UHFFFAOYSA-N	FUZYTVDVLBBXDL	UHFFFAOYSA-N	10		-0.07	-9.64139	percent effect
R4A_0001050_001	K05919151	SPE_K05919151	Dixanthogen	CCOC(=S)SSC(=S)OCC	FVIGODVHAVLZOO-UHFFFAOYSA-N	FVIGODVHAVLZOO	UHFFFAOYSA-N	10		-5.5	0.255323	percent effect
R4A_0001051_001	K01942833	SPE_K01942833	Ginsenoside C-K	CC(C)=CCC[C@](C)(O[C@@H]1O[C@H](CO)[C@@H](O)[C@H](O)[C@H]1O)[C@H]1CC[C@]2(C)[C@@H]1[C@H](O)C[C@@H]1[C@@]3(C)CC[C@H](O)C(C)(C)[C@@H]3CC[C@]12C	FVIZARNDLVOMSU-IRFFNABBSA-N	FVIZARNDLVOMSU	IRFFNABBSA-N	10		-6.64	-8.3562	percent effect
R4A_0001052_001	K13281575	SPE_K13281575	SEMUSTINE	CC1CCC(NC(=O)N(CCCl)N=O)CC1	FVLVBPDQNARYJU-UHFFFAOYSA-N	FVLVBPDQNARYJU	UHFFFAOYSA-N	10		15.29	0.373622	percent effect
R4A_0001053_001	K26739552	SPE_K26739552	FENSPIRIDE HYDROCHLORIDE	O=C1NCC2(CCN(CCc3ccccc3)CC2)O1	FVNFBBAOMBJTST-UHFFFAOYSA-N	FVNFBBAOMBJTST	UHFFFAOYSA-N	10		-1.69	8.32771	percent effect
R4A_0001054_001	A71725768	SPE_A71725768	2-methoxyphenyl 2-(4-isobutylphenyl)propanoate	COc1ccccc1OC(=O)C(C)c1ccc(CC(C)C)cc1	FVRWRGBTEHAPDI-UHFFFAOYSA-N	FVRWRGBTEHAPDI	UHFFFAOYSA-N	10		-2.36	-7.80644	percent effect
R4A_0001055_001	K33892651; K76259716	SPE_K33892651	ML347	COc1ccc(-c2cnc3c(-c4cccc5ncccc45)cnn3c2)cc1	FVRYPYDPKSZGNS-UHFFFAOYSA-N	FVRYPYDPKSZGNS	UHFFFAOYSA-N	10		-5.17	-15.6469	percent effect
R4A_0001055_001	K33892651; K76259716	SPE_K76259716	CHR-6494	COc1ccc(-c2cnc3c(-c4cccc5ncccc45)cnn3c2)cc1	FVRYPYDPKSZGNS-UHFFFAOYSA-N	FVRYPYDPKSZGNS	UHFFFAOYSA-N	10		-0.92	-6.21231	percent effect
R4A_0001056_001	K09229706	SPE_K09229706	RIBOFLAVIN 5-PHOSPHATE SODIUM	Cc1cc2nc3c(=O)[nH]c(=O)nc-3n(C[C@@H](O)[C@@H](O)[C@@H](O)COP(=O)([O-])O)c2cc1C	FVTCRASFADXXNN-MBNYWOFBSA-M	FVTCRASFADXXNN	MBNYWOFBSA-M	10		1.6	2.83367	percent effect
R4A_0001057_001	K46692793	SPE_K46692793	Umeclidinium (bromide)	OC(c1ccccc1)(c1ccccc1)C12CC[N+](CCOCc3ccccc3)(CC1)CC2	FVTWTVQXNAJTQP-UHFFFAOYSA-N	FVTWTVQXNAJTQP	UHFFFAOYSA-N	10		-0.61	-2.64543	percent effect
R4A_0001058_001	K64874225	SPE_K64874225	Betulin	C=C(C)[C@@H]1CC[C@]2(CO)CC[C@]3(C)[C@H](CC[C@@H]4[C@@]5(C)CC[C@H](O)C(C)(C)[C@@H]5CC[C@]43C)[C@@H]12	FVWJYYTZTCVBKE-ROUWMTJPSA-N	FVWJYYTZTCVBKE	ROUWMTJPSA-N	10		-4.87	5.89582	percent effect
R4A_0001059_001	K98493452	SPE_K98493452	Honokiol	C=CCc1ccc(O)c(-c2ccc(O)c(CC=C)c2)c1	FVYXIJYOAGAUQK-UHFFFAOYSA-N	FVYXIJYOAGAUQK	UHFFFAOYSA-N	10		-3.16	-13.9007	percent effect
R4A_0001060_001	K43639297	SPE_K43639297	Voxelotor	CC(C)n1nccc1-c1ncccc1COc1cccc(O)c1C=O	FWCVZAQENIZVMY-UHFFFAOYSA-N	FWCVZAQENIZVMY	UHFFFAOYSA-N	10		0.56	-6.33048	percent effect
R4A_0001061_001	K92241597	SPE_K92241597	tosedostat	CC(C)C[C@@H](C(=O)N[C@H](C(=O)OC1CCCC1)c1ccccc1)[C@H](O)C(=O)NO	FWFGIHPGRQZWIW-SQNIBIBYSA-N	FWFGIHPGRQZWIW	SQNIBIBYSA-N	10		-4.02	10.1651	percent effect
R4A_0001062_001	K22822991	SPE_K22822991	Odanacatib (MK 0822)	CC(C)(F)C[C@H](N[C@@H](c1ccc(-c2ccc(S(C)(=O)=O)cc2)cc1)C(F)(F)F)C(=O)NC1(C#N)CC1	FWIVDMJALNEADT-SFTDATJTSA-N	FWIVDMJALNEADT	SFTDATJTSA-N	10		1.59	-1.34787	percent effect
R4A_0001063_001	K88143662	SPE_K88143662	metharbital	CCC1(CC)C(=O)NC(=O)N(C)C1=O	FWJKNZONDWOGMI-UHFFFAOYSA-N	FWJKNZONDWOGMI	UHFFFAOYSA-N	10		-0.15	1.23248	percent effect
R4A_0001064_001	K43578482	SPE_K43578482	Defactinib	CNC(=O)c1ccc(Nc2ncc(C(F)(F)F)c(NCc3nccnc3N(C)S(C)(=O)=O)n2)cc1	FWLMVFUGMHIOAA-UHFFFAOYSA-N	FWLMVFUGMHIOAA	UHFFFAOYSA-N	10		1.87	-0.31642	percent effect
R4A_0001065_001	K94288301	SPE_K94288301	Letermovir	COc1cccc(N2CCN(C3=Nc4c(F)cccc4[C@H](CC(=O)O)N3c3cc(C(F)(F)F)ccc3OC)CC2)c1	FWYSMLBETOMXAG-QHCPKHFHSA-N	FWYSMLBETOMXAG	QHCPKHFHSA-N	10		-1.88	-10.8464	percent effect
R4A_0001066_001	A05729358	SPE_A05729358	CPCCOEt	CCOC(=O)C12CC1/C(=N\O)c1ccccc1O2	FXCTZFMSAHZQTR-KAMYIIQDSA-N	FXCTZFMSAHZQTR	KAMYIIQDSA-N	10		0.73	-12.5726	percent effect
R4A_0001067_001	K01036220	SPE_K01036220	JNJ-42041935	O=C(O)c1cnn(-c2nc3cc(Cl)c(OC(F)(F)F)cc3[nH]2)c1	FXHHASJVTYRJHH-UHFFFAOYSA-N	FXHHASJVTYRJHH	UHFFFAOYSA-N	10		-2.3	-6.86937	percent effect
R4A_0001068_001	K72327355	SPE_K72327355	baicalein	O=c1cc(-c2ccccc2)oc2cc(O)c(O)c(O)c12	FXNFHKRTJBSTCS-UHFFFAOYSA-N	FXNFHKRTJBSTCS	UHFFFAOYSA-N	10		-2.06	-3.25649	percent effect
R4A_0001069_001	K15170068	SPE_K15170068	Swainsonine	O[C@@H]1[C@H](O)CN2CCC[C@@H](O)[C@H]12	FXUAIOOAOAVCGD-WCTZXXKLSA-N	FXUAIOOAOAVCGD	WCTZXXKLSA-N	10		0.57	-3.51657	percent effect
R4A_0001070_001	K73397362	SPE_K73397362	Purmorphamine	c1ccc2c(Oc3nc(Nc4ccc(N5CCOCC5)cc4)c4ncn(C5CCCCC5)c4n3)cccc2c1	FYBHCRQFSFYWPY-UHFFFAOYSA-N	FYBHCRQFSFYWPY	UHFFFAOYSA-N	10		-11.25	-1.36567	percent effect
R4A_0001071_001	A32796301	SPE_A32796301	4-galactosyllactose	OC[C@H]1OC(O)[C@H](O)[C@@H](O)[C@@H]1O[C@@H]1O[C@H](CO)[C@H](O[C@@H]2O[C@H](CO)[C@H](O)[C@H](O)[C@H]2O)[C@H](O)[C@H]1O	FYGDTMLNYKFZSV-YXENHOCSSA-N	FYGDTMLNYKFZSV	YXENHOCSSA-N	10		3.95	-10.6287	percent effect
R4A_0001072_001	A13964793	SPE_A13964793	TC1	OC12C3C4CC5C6C4C1C6C(C53)N2CCc1cccc(F)c1	FYGREZKTJIXWIH-UHFFFAOYSA-N	FYGREZKTJIXWIH	UHFFFAOYSA-N	10		4.29	-7.05373	percent effect
R4A_0001073_001	K09787262	SPE_K09787262	TCN201	O=C(NNC(=O)c1ccc(CNS(=O)(=O)c2ccc(F)c(Cl)c2)cc1)c1ccccc1	FYIBXBFDXNPBSF-UHFFFAOYSA-N	FYIBXBFDXNPBSF	UHFFFAOYSA-N	10		0.07	-4.92675	percent effect
R4A_0001074_001	K98384930	SPE_K98384930	8-cyano-1-cyclopropyl-6-fluoro-7-((4aS,7aS)-hexahydropyrrolo[3,4-b][1,4]oxazin-6(2H)-yl)-4-oxo-1,4-dihydroquinoline-3-carboxylic acid	N#Cc1c(N2C[C@@H]3NCCO[C@H]3C2)c(F)cc2c(=O)c(C(=O)O)cn(C3CC3)c12	FYMHQCNFKNMJAV-HOTGVXAUSA-N	FYMHQCNFKNMJAV	HOTGVXAUSA-N	10		-1.12	#N/A	percent effect
R4A_0001075_001	K72029282	SPE_K72029282	PROBUCOL	CC(C)(Sc1cc(C(C)(C)C)c(O)c(C(C)(C)C)c1)Sc1cc(C(C)(C)C)c(O)c(C(C)(C)C)c1	FYPMFJGVHOHGLL-UHFFFAOYSA-N	FYPMFJGVHOHGLL	UHFFFAOYSA-N	10		-4.21	-0.800114	percent effect
R4A_0001076_001	K07736136	SPE_K07736136	VX-702	NC(=O)c1ccc(N(C(N)=O)c2c(F)cccc2F)nc1-c1ccc(F)cc1F	FYSRKRZDBHOFAY-UHFFFAOYSA-N	FYSRKRZDBHOFAY	UHFFFAOYSA-N	10		-4.92	-13.241	percent effect
R4A_0001077_001	K21833260	SPE_K21833260	LY2584702 tosylate	Cn1cc(-c2ccc(F)c(C(F)(F)F)c2)nc1C1CCN(c2ncnc3[nH]ncc23)CC1	FYXRSVDHGLUMHB-UHFFFAOYSA-N	FYXRSVDHGLUMHB	UHFFFAOYSA-N	10		0.1	-1.12241	percent effect
R4A_0001078_001	A25143711	SPE_A25143711	HYDROCORTISONE VALERATE	CCCCC(=O)O[C@]1(C(=O)CO)CCC2C3CCC4=CC(=O)CC[C@]4(C)C3[C@@H](O)C[C@@]21C	FZCHYNWYXKICIO-BXLKFAEVSA-N	FZCHYNWYXKICIO	BXLKFAEVSA-N	10		6.06	-1.6957	percent effect
R4A_0001079_001	K11094367	SPE_K11094367	ACETANILIDE	CC(=O)Nc1ccccc1	FZERHIULMFGESH-UHFFFAOYSA-N	FZERHIULMFGESH	UHFFFAOYSA-N	10		-3.98	0.518772	percent effect
R4A_0001080_001	A09487507	SPE_A09487507	P7C3	OC(CNc1ccccc1)Cn1c2ccc(Br)cc2c2cc(Br)ccc21	FZHHRERIIVOATI-UHFFFAOYSA-N	FZHHRERIIVOATI	UHFFFAOYSA-N	10		-2.55	-5.76751	percent effect
R4A_0001081_001	K59331299	SPE_K59331299	voglibose	OCC(CO)N[C@H]1C[C@](O)(CO)[C@@H](O)[C@H](O)[C@H]1O	FZNCGRZWXLXZSZ-CIQUZCHMSA-N	FZNCGRZWXLXZSZ	CIQUZCHMSA-N	10		7.39	-16.1393	percent effect
R4A_0001082_001	K61192372	SPE_K61192372	CAPECITABINE	CCCCCOC(=O)Nc1nc(=O)n(C2O[C@H](C)[C@@H](O)[C@H]2O)cc1F	GAGWJHPBXLXJQN-LXGADPQPSA-N	GAGWJHPBXLXJQN	LXGADPQPSA-N	10		1.25	-19.7137	percent effect
R4A_0001083_001	A09919099	SPE_A09919099	MONENSIN SODIUM	CC[C@@]1(C2O[C@@H](C3O[C@@](O)(CO)[C@H](C)C[C@@H]3C)C[C@@H]2C)CC[C@H]([C@]2(C)CCC3(C[C@H](O)[C@@H](C)[C@@H]([C@H](C)[C@@H](OC)[C@H](C)C(=O)[O-])O3)O2)O1	GAOZTHIDHYLHMS-ISRMXOCXSA-M	GAOZTHIDHYLHMS	ISRMXOCXSA-M	10		-2.43	-9.01435	percent effect
R4A_0001084_001	K20605374	SPE_K20605374	NSC697923	Cc1ccc(S(=O)(=O)c2ccc([N+](=O)[O-])o2)cc1	GAUHIPWCDXOLCZ-UHFFFAOYSA-N	GAUHIPWCDXOLCZ	UHFFFAOYSA-N	10		-15.13	-14.5608	percent effect
R4A_0001085_001	A40546373	SPE_A40546373	Morinidazole	Cc1ncc([N+](=O)[O-])n1CC(O)CN1CCOCC1	GAZGHCHCYRSPIV-UHFFFAOYSA-N	GAZGHCHCYRSPIV	UHFFFAOYSA-N	10		0.25	0.967386	percent effect
R4A_0001086_001	K69280563	SPE_K69280563	Vinorelbine (ditartrate)	CCC1=C[C@@H]2C[N@](C1)Cc1c([nH]c3ccccc13)[C@@](C(=O)OC)(c1cc3c(cc1OC)N(C)[C@H]1[C@@](O)(C(=O)OC)[C@H](OC(C)=O)[C@]4(CC)C=CCN5CC[C@]31[C@@H]54)C2	GBABOYUKABKIAF-IELIFDKJSA-N	GBABOYUKABKIAF	IELIFDKJSA-N	10		7.31	-5.30908	percent effect
R4A_0001087_001	K18948558	SPE_K18948558	Clevudine (Levovir)	Cc1cn([C@H]2O[C@@H](CO)[C@H](O)[C@H]2F)c(=O)[nH]c1=O	GBBJCSTXCAQSSJ-XQXXSGGOSA-N	GBBJCSTXCAQSSJ	XQXXSGGOSA-N	10		5.41	-11.5012	percent effect
R4A_0001088_001	K29220403	SPE_K29220403	ESZOPICLONE	CN1CCN(C(=O)O[C@H]2c3nccnc3C(=O)N2c2ccc(Cl)cn2)CC1	GBBSUAFBMRNDJC-INIZCTEOSA-N	GBBSUAFBMRNDJC	INIZCTEOSA-N	10		-5.6	1.52905	percent effect
R4A_0001089_001	K38868394	SPE_K38868394	MK-0773	CN1C(=O)C(F)=C[C@]2(C)[C@H]3CC[C@]4(C)[C@@H](C(=O)NCc5nc6cccnc6[nH]5)CC[C@H]4[C@@H]3CC[C@@H]12	GBEUKTWTUSPHEE-JWJWXJQQSA-N	GBEUKTWTUSPHEE	JWJWXJQQSA-N	10		-2.39	6.98074	percent effect
R4A_0001090_001	K33809398	SPE_K33809398	Carbocysteine	N[C@@H](CSCC(=O)O)C(=O)O	GBFLZEXEOZUWRN-VKHMYHEASA-N	GBFLZEXEOZUWRN	VKHMYHEASA-N	10		-3.83	-10.4833	percent effect
R4A_0001091_001	K31928526	SPE_K31928526	AZD1152	CCN(CCCOc1ccc2c(Nc3cc(CC(=O)Nc4cccc(F)c4)[nH]n3)ncnc2c1)CCOP(=O)(O)O	GBJVVSCPOBPEIT-UHFFFAOYSA-N	GBJVVSCPOBPEIT	UHFFFAOYSA-N	10		0.14	-11.2279	percent effect
R4A_0001092_001		SPE_K47000838	Cytochalasin B	C=C1[C@@H](C)[C@H]2[C@H](Cc3ccccc3)NC(=O)[C@]23OC(=O)/C=C/[C@H](O)CCC[C@@H](C)C/C=C/[C@H]3[C@@H]1O	GBOGMAARMMDZGR-TYHYBEHESA-N	GBOGMAARMMDZGR	TYHYBEHESA-N	10		28.28	#N/A	percent effect
R4A_0001093_001	K57545991	SPE_K57545991	ENALAPRIL MALEATE	CCOC(=O)[C@H](CCc1ccccc1)N[C@@H](C)C(=O)N1CCC[C@H]1C(=O)O	GBXSMTUPTTWBMN-XIRDDKMYSA-N	GBXSMTUPTTWBMN	XIRDDKMYSA-N	10		-3.09	3.13424	percent effect
R4A_0001094_001	K04426574	SPE_K04426574	PD-173212	CC(C)C[C@@H](C(=O)N[C@@H](Cc1ccc(OCc2ccccc2)cc1)C(=O)NC(C)(C)C)N(C)Cc1ccc(C(C)(C)C)cc1	GCDHMGROXQUFNR-HEVIKAOCSA-N	GCDHMGROXQUFNR	HEVIKAOCSA-N	10		-1.65	-3.21762	percent effect
R4A_0001095_001	K02292852	SPE_K02292852	CEFOPERAZONE	CCN1CCN(C(=O)NC(C(=O)NC2C(=O)N3C(C(=O)O)=C(CSc4nnnn4C)CSC23)c2ccc(O)cc2)C(=O)C1=O	GCFBRXLSHGKWDP-UHFFFAOYSA-N	GCFBRXLSHGKWDP	UHFFFAOYSA-N	10		-3.65	4.11267	percent effect
R4A_0001096_001	K33308633	SPE_K33308633	INCA-6	O=C1C=CC(=O)C2=C1C1c3ccccc3C2c2ccccc21	GCHPUOHXXCNSQL-UHFFFAOYSA-N	GCHPUOHXXCNSQL	UHFFFAOYSA-N	10		-1.69	-16.0187	percent effect
R4A_0001097_001	K59369769	SPE_K59369769	VX-680 (MK-0457, Tozasertib)	Cc1cc(Nc2cc(N3CCN(C)CC3)nc(Sc3ccc(NC(=O)C4CC4)cc3)n2)n[nH]1	GCIKSSRWRFVXBI-UHFFFAOYSA-N	GCIKSSRWRFVXBI	UHFFFAOYSA-N	10		8.23	#N/A	percent effect
R4A_0001098_001	A08302182	SPE_A08302182	Etonogestrel	C#C[C@]1(O)CC[C@H]2[C@@H]3CCC4=CC(=O)CC[C@@H]4[C@H]3C(=C)C[C@@]21CC	GCKFUYQCUCGESZ-BPIQYHPVSA-N	GCKFUYQCUCGESZ	BPIQYHPVSA-N	10		-2.77	-6.78534	percent effect
R4A_0001099_001	K84036904	SPE_K84036904	17??-Methyltestosterone	C[C@]1(O)CC[C@H]2[C@@H]3CCC4=CC(=O)CC[C@]4(C)[C@H]3CC[C@@]21C	GCKMFJBGXUYNAG-HLXURNFRSA-N	GCKMFJBGXUYNAG	HLXURNFRSA-N	10		0.46	#N/A	percent effect
R4A_0001100_001	K35498378	SPE_K35498378	ALRESTATIN	O=C(O)CN1C(=O)c2cccc3cccc(c23)C1=O	GCUCIFQCGJIRNT-UHFFFAOYSA-N	GCUCIFQCGJIRNT	UHFFFAOYSA-N	10		-2.4	-0.263516	percent effect
R4A_0001101_001	K43002771	SPE_K43002771	SR-33805 oxalate	COc1ccc(CCN(C)CCCOc2ccc(S(=O)(=O)c3c(C(C)C)c4ccccc4n3C)cc2)cc1OC	GCVFQRRBTCHIPK-UHFFFAOYSA-N	GCVFQRRBTCHIPK	UHFFFAOYSA-N	10		84.73	7.29749	percent effect
R4A_0001102_001	K19871656	SPE_K19871656	CPI-0610	Cc1noc2c1-c1ccccc1C(c1ccc(Cl)cc1)=N[C@H]2CC(N)=O	GCWIQUVXWZWCLE-INIZCTEOSA-N	GCWIQUVXWZWCLE	INIZCTEOSA-N	10		-0.06	-4.71879	percent effect
R4A_0001103_001	K24593301	SPE_K24593301	AZD3463	COc1cc(N2CCC(N)CC2)ccc1Nc1ncc(Cl)c(-c2c[nH]c3ccccc23)n1	GCYIGMXOIWJGBU-UHFFFAOYSA-N	GCYIGMXOIWJGBU	UHFFFAOYSA-N	10		15.81	15.9944	percent effect
R4A_0001104_001	K02995728	SPE_K02995728	Quinagolide (hydrochloride)	CCCN1C[C@@H](NS(=O)(=O)N(CC)CC)C[C@@H]2Cc3c(O)cccc3C[C@H]21	GDFGTRDCCWFXTG-ZIFCJYIRSA-N	GDFGTRDCCWFXTG	ZIFCJYIRSA-N	10		0.96	-1.74275	percent effect
R4A_0001105_001	K46989997	SPE_K46989997	2-(chloromethyl)-5,6,7,8-tetrahydro[1]benzothieno[2,3-d]pyrimidin-4(3H)-one	O=c1[nH]c(CCl)nc2sc3c(c12)CCCC3	GDHMBNWVLWMONW-UHFFFAOYSA-N	GDHMBNWVLWMONW	UHFFFAOYSA-N	10		-2.42	#N/A	percent effect
R4A_0001106_001		SPE_K52989797	CLOMIPRAMINE HYDROCHLORIDE	CN(C)CCCN1c2ccccc2CCc2ccc(Cl)cc21	GDLIGKIOYRNHDA-UHFFFAOYSA-N	GDLIGKIOYRNHDA	UHFFFAOYSA-N	10		47.29	#N/A	percent effect
R4A_0001107_001	K97233161	SPE_K97233161	ABT-491	C#Cc1cccc2c1c(C(=O)c1ccc(Cn3c(C)nc4cnccc43)c(F)c1)cn2C(=O)N(C)C	GDLNHSUSOZEAOR-UHFFFAOYSA-N	GDLNHSUSOZEAOR	UHFFFAOYSA-N	10		0.05	-2.17322	percent effect
R4A_0001108_001	K19333160; K62621335	SPE_K19333160	RKI-1447	O=C(NCc1cccc(O)c1)Nc1nc(-c2ccncc2)cs1	GDVRVPIXWXOKQO-UHFFFAOYSA-N	GDVRVPIXWXOKQO	UHFFFAOYSA-N	10		4.6	-1.84231	percent effect
R4A_0001108_001	K19333160; K62621335	SPE_K62621335	SRPIN340	O=C(NCc1cccc(O)c1)Nc1nc(-c2ccncc2)cs1	GDVRVPIXWXOKQO-UHFFFAOYSA-N	GDVRVPIXWXOKQO	UHFFFAOYSA-N	10		4.06	-12.9171	percent effect
R4A_0001109_001	K43992824	SPE_K43992824	zoniporide	NC(N)=NC(=O)c1cnn(-c2cccc3ncccc23)c1C1CC1	GDXBRVCQGGKXJY-UHFFFAOYSA-N	GDXBRVCQGGKXJY	UHFFFAOYSA-N	10		-1.94	-8.19101	percent effect
R4A_0001110_001	K73027814	SPE_K73027814	oxyfedrine	COc1cccc(C(=O)CCN[C@@H](C)[C@H](O)c2ccccc2)c1	GDYUVHBMFVMBAF-LIRRHRJNSA-N	GDYUVHBMFVMBAF	LIRRHRJNSA-N	10		1.52	-3.43594	percent effect
R4A_0001111_001	K41406082	SPE_K41406082	SULFAPYRIDINE	Nc1ccc(S(=O)(=O)Nc2ccccn2)cc1	GECHUMIMRBOMGK-UHFFFAOYSA-N	GECHUMIMRBOMGK	UHFFFAOYSA-N	10		-0.56	0.736551	percent effect
R4A_0001112_001	K02976377	SPE_K02976377	LEVONORDEFRIN	C[C@H](N)[C@H](O)c1ccc(O)c(O)c1	GEFQWZLICWMTKF-CDUCUWFYSA-N	GEFQWZLICWMTKF	CDUCUWFYSA-N	10		-2.54	-7.4014	percent effect
R4A_0001113_001	K24821794	SPE_K24821794	SGC-CBP30	COc1ccc(CCc2nc3cc(-c4c(C)noc4C)ccc3n2C[C@H](C)N2CCOCC2)cc1Cl	GEPYBHCJBORHCE-SFHVURJKSA-N	GEPYBHCJBORHCE	SFHVURJKSA-N	10		20	-6.07621	percent effect
R4A_0001114_001	K30550578	SPE_K30550578	PF-04620110	Nc1ncnc2c1C(=O)N(c1ccc([C@H]3CC[C@H](CC(=O)O)CC3)cc1)CCO2	GEVVQZHMFVFGLN-HDJSIYSDSA-N	GEVVQZHMFVFGLN	HDJSIYSDSA-N	10		-1.59	-0.915965	percent effect
R4A_0001115_001	K08542803	SPE_K08542803	Gambogic Acid	CC(C)=CCC[C@]1(C)C=Cc2c(O)c3c(c(CC=C(C)C)c2O1)O[C@]12C(=C[C@@H]4C[C@H]1C(C)(C)O[C@@]2(C/C=C(/C)C(=O)O)C4=O)C3=O	GEZHEQNLKAOMCA-RRZNCOCZSA-N	GEZHEQNLKAOMCA	RRZNCOCZSA-N	10		-0.51	-7.8002	percent effect
R4A_0001116_001	A62562325	SPE_A62562325	Deoxyarbutin	Oc1ccc(OC2CCCCO2)cc1	GFBCWCDNXDKFRH-UHFFFAOYSA-N	GFBCWCDNXDKFRH	UHFFFAOYSA-N	10		1.15	-6.68972	percent effect
R4A_0001117_001	K97309399	SPE_K97309399	thiothixene	CN1CCN(CC/C=C2/c3ccccc3Sc3ccc(S(=O)(=O)N(C)C)cc32)CC1	GFBKORZTTCHDGY-UWVJOHFNSA-N	GFBKORZTTCHDGY	UWVJOHFNSA-N	10		61.86	91.1533	percent effect
R4A_0001118_001	K26060080	SPE_K26060080	ADENINE	Nc1ncnc2[nH]cnc12	GFFGJBXGBJISGV-UHFFFAOYSA-N	GFFGJBXGBJISGV	UHFFFAOYSA-N	10		-2.75	-6.14582	percent effect
R4A_0001119_001	K26807903	SPE_K26807903	AKLOMIDE	NC(=O)c1ccc([N+](=O)[O-])cc1Cl	GFGSZUNNBQXGMK-UHFFFAOYSA-N	GFGSZUNNBQXGMK	UHFFFAOYSA-N	10		-6.31	-11.0789	percent effect
R4A_0001120_001	K55822903	SPE_K55822903	Imeglimin (hydrochloride)	C[C@@H]1N=C(N)NC(N(C)C)=N1	GFICWFZTBXUVIG-SCSAIBSYSA-N	GFICWFZTBXUVIG	SCSAIBSYSA-N	10		-2.11	-2.08961	percent effect
R4A_0001121_001	K26323068	SPE_K26323068	Leuprolide Acetate	CCNC(=O)[C@@H]1CCCN1C(=O)[C@H](CCCNC(=N)N)NC(=O)[C@H](CC(C)C)NC(=O)[C@@H](CC(C)C)NC(=O)[C@H](Cc1ccc(O)cc1)NC(=O)[C@H](CO)NC(=O)[C@H](Cc1c[nH]c2ccccc12)NC(=O)[C@H](Cc1c[nH]cn1)NC(=O)[C@@H]1CCC(=O)N1	GFIJNRVAKGFPGQ-LIJARHBVSA-N	GFIJNRVAKGFPGQ	LIJARHBVSA-N	10		-0.77	-15.8507	percent effect
R4A_0001122_001	K03289018	SPE_K03289018	CCT137690	Cc1cc(CN2CCN(c3c(Br)cnc4[nH]c(-c5ccc(N6CCN(C)CC6)cc5)nc34)CC2)no1	GFLQCBTXTRCREJ-UHFFFAOYSA-N	GFLQCBTXTRCREJ	UHFFFAOYSA-N	10		-0.42	-1.83954	percent effect
R4A_0001123_001	K05104363	SPE_K05104363	CI-1040 (PD184352)	O=C(NOCC1CC1)c1ccc(F)c(F)c1Nc1ccc(I)cc1Cl	GFMMXOIFOQCCGU-UHFFFAOYSA-N	GFMMXOIFOQCCGU	UHFFFAOYSA-N	10		1.02	-7.74515	percent effect
R4A_0001124_001		SPE_K77554836	TRIAMCINOLONE	C[C@]12C[C@H](O)[C@@]3(F)C(CCC4=CC(=O)C=C[C@@]43C)C1C[C@@H](O)[C@]2(O)C(=O)CO	GFNANZIMVAIWHM-MGVPRKGPSA-N	GFNANZIMVAIWHM	MGVPRKGPSA-N	10		-2.83	#N/A	percent effect
R4A_0001125_001	K68336408	SPE_K68336408	AG-1478 (Tyrphostin AG-1478)	COc1cc2ncnc(Nc3cccc(Cl)c3)c2cc1OC	GFNNBHLJANVSQV-UHFFFAOYSA-N	GFNNBHLJANVSQV	UHFFFAOYSA-N	10		5.64	-17.673	percent effect
R4A_0001126_001	A14208071	SPE_A14208071	OXYPHENONIUM BROMIDE	CC[N+](C)(CC)CCOC(=O)C(O)(c1ccccc1)C1CCCCC1	GFRUPHOKLBPHTQ-UHFFFAOYSA-N	GFRUPHOKLBPHTQ	UHFFFAOYSA-N	10		1.26	3.24369	percent effect
R4A_0001127_001		SPE_K01039503	sofalcone	CC(C)=CCOc1ccc(/C=C/C(=O)c2ccc(OCC=C(C)C)cc2OCC(=O)O)cc1	GFWRVVCDTLRWPK-KPKJPENVSA-N	GFWRVVCDTLRWPK	KPKJPENVSA-N	10		-7.43	#N/A	percent effect
R4A_0001128_001	K55424922	SPE_K55424922	anpirtoline	Clc1cccc(SC2CCNCC2)n1	GGALEXMXDMUMDM-UHFFFAOYSA-N	GGALEXMXDMUMDM	UHFFFAOYSA-N	10		0.4	-2.72869	percent effect
R4A_0001129_001	K21547160	SPE_K21547160	Sufentanil	CCC(=O)N(c1ccccc1)C1(COC)CCN(CCc2cccs2)CC1	GGCSSNBKKAUURC-UHFFFAOYSA-N	GGCSSNBKKAUURC	UHFFFAOYSA-N	10		-0.61	-4.56841	percent effect
R4A_0001130_001	K99241550	SPE_K99241550	Metrizoic Acid	CC(=O)Nc1c(I)c(C(=O)O)c(I)c(N(C)C(C)=O)c1I	GGGDNPWHMNJRFN-UHFFFAOYSA-N	GGGDNPWHMNJRFN	UHFFFAOYSA-N	10		3.92	-0.646895	percent effect
R4A_0001131_001	K73381198	SPE_K73381198	(5-fluoro-3-pyridyl)methanol	OCc1cncc(F)c1	GGGJYJXAFSEWNM-UHFFFAOYSA-N	GGGJYJXAFSEWNM	UHFFFAOYSA-N	10		-3.01	-8.18855	percent effect
R4A_0001132_001	M75036822	SPE_M75036822	hemin	C=CC1=C(C)C2=N/C1=C\c1c(C)c(C=C)c3n1[Fe+]n1/c(c(C)c(CCC(=O)O)/c1=C/C1=N/C(=C\3)C(C)=C1CCC(=O)O)=C\2	GGIDWJQWCUJYRY-RGUWPKJZSA-L	GGIDWJQWCUJYRY	RGUWPKJZSA-L	10		-6.22	-6.9052	percent effect
R4A_0001133_001	K43419711	SPE_K43419711	Wy-16922	CCOC(=O)C(=O)Nc1cccc(OC)c1C(N)=O	GGLRYZACPLNCKB-UHFFFAOYSA-N	GGLRYZACPLNCKB	UHFFFAOYSA-N	10		-3.58	-0.381344	percent effect
R4A_0001134_001	K38398115	SPE_K38398115	YM-511	N#Cc1ccc(N(Cc2ccc(Br)cc2)n2cnnc2)cc1	GGPPBTSXFROGAE-UHFFFAOYSA-N	GGPPBTSXFROGAE	UHFFFAOYSA-N	10		-1.94	-1.01871	percent effect
R4A_0001135_001	A61392169	SPE_A61392169	eliprodil	OC(CN1CCC(Cc2ccc(F)cc2)CC1)c1ccc(Cl)cc1	GGUSQTSTQSHJAH-UHFFFAOYSA-N	GGUSQTSTQSHJAH	UHFFFAOYSA-N	10		0.68	-3.83855	percent effect
R4A_0001136_001	K45033733	SPE_K45033733	FAMCICLOVIR	CC(=O)OCC(CCn1cnc2cnc(N)nc21)COC(C)=O	GGXKWVWZWMLJEH-UHFFFAOYSA-N	GGXKWVWZWMLJEH	UHFFFAOYSA-N	10		7.98	4.17791	percent effect
R4A_0001137_001	K24844714	SPE_K24844714	FLUOROURACIL	O=c1[nH]cc(F)c(=O)[nH]1	GHASVSINZRGABV-UHFFFAOYSA-N	GHASVSINZRGABV	UHFFFAOYSA-N	10		-3.49	-10.2048	percent effect
R4A_0001138_001		SPE_A48938994	monoctanoin	CCCCCCCC(=O)OCC(O)CO	GHBFNMLVSPCDGN-UHFFFAOYSA-N	GHBFNMLVSPCDGN	UHFFFAOYSA-N	10		-6.16	#N/A	percent effect
R4A_0001139_001	A37347161	SPE_A37347161	BRL-52537	O=C(Cc1ccc(Cl)c(Cl)c1)N1CCCCC1CN1CCCC1	GHCCBWMZKJQGLS-UHFFFAOYSA-N	GHCCBWMZKJQGLS	UHFFFAOYSA-N	10		14.42	10.3627	percent effect
R4A_0001140_001	A70268693	SPE_A70268693	PG-9	CC(C(=O)OC1CC2CCC(C1)N2C)c1ccc(Br)cc1	GHDWIFTUSXQYGK-UHFFFAOYSA-N	GHDWIFTUSXQYGK	UHFFFAOYSA-N	10		20.62	9.92222	percent effect
R4A_0001141_001	K71900389	SPE_K71900389	SP-100030	O=C(Nc1cc(C(F)(F)F)cc(C(F)(F)F)c1)c1cnc(Cl)nc1C(F)(F)F	GHMKQBWHPQMXSH-UHFFFAOYSA-N	GHMKQBWHPQMXSH	UHFFFAOYSA-N	10		-2.22	-3.43518	percent effect
R4A_0001142_001	K74190368	SPE_K74190368	RESORCINOL	Oc1cccc(O)c1	GHMLBKRAJCXXBS-UHFFFAOYSA-N	GHMLBKRAJCXXBS	UHFFFAOYSA-N	10		-3.42	-13.5335	percent effect
R4A_0001143_001	K29392254	SPE_K29392254	PANTOTHENIC ACID(d) Na salt	CC(C)(CO)[C@@H](O)C(=O)NCCC(=O)[O-]	GHOKWGTUZJEAQD-ZETCQYMHSA-M	GHOKWGTUZJEAQD	ZETCQYMHSA-M	10		1.43	-13.9062	percent effect
R4A_0001144_001	A65671304	SPE_A65671304	CANDESARTAN CILEXTIL	CCOc1nc2cccc(C(=O)OC(C)OC(=O)OC3CCCCC3)c2n1Cc1ccc(-c2ccccc2-c2nnn[nH]2)cc1	GHOSNRCGJFBJIB-UHFFFAOYSA-N	GHOSNRCGJFBJIB	UHFFFAOYSA-N	10		-3.73	15.4905	percent effect
R4A_0001145_001	A09828896	SPE_A09828896	SKF-81297	Oc1cc2c(c(Cl)c1O)CCNCC2c1ccccc1	GHWJEDJMOVUXEC-UHFFFAOYSA-N	GHWJEDJMOVUXEC	UHFFFAOYSA-N	10		-2.2	-5.24743	percent effect
R4A_0001146_001	K52256627	SPE_K52256627	CHLORHEXIDINE DIHYDROCHLORIDE	N=C(NCCCCCCNC(=N)NC(=N)Nc1ccc(Cl)cc1)NC(=N)Nc1ccc(Cl)cc1	GHXZTYHSJHQHIJ-UHFFFAOYSA-N	GHXZTYHSJHQHIJ	UHFFFAOYSA-N	10		26.36	5.15957	percent effect
R4A_0001147_001	A27143604	SPE_A27143604	diarylpropionitrile	N#CC(Cc1ccc(O)cc1)c1ccc(O)cc1	GHZHWDWADLAOIQ-UHFFFAOYSA-N	GHZHWDWADLAOIQ	UHFFFAOYSA-N	10		-1.76	-4.04169	percent effect
R4A_0001148_001	K02206208	SPE_K02206208	Rapastinel Trifluoroacetate	C[C@@H](O)[C@H](N)C(=O)N1CCC[C@H]1C(=O)N1CCC[C@H]1C(=O)N[C@H](C(N)=O)[C@@H](C)O	GIBQQARAXHVEGD-BSOLPCOYSA-N	GIBQQARAXHVEGD	BSOLPCOYSA-N	10		-1.7	-5.34966	percent effect
R4A_0001149_001	K33743361	SPE_K33743361	ML133 HCL	COc1ccc(CNCc2cccc3ccccc23)cc1	GIFYKGIODMXYNT-UHFFFAOYSA-N	GIFYKGIODMXYNT	UHFFFAOYSA-N	10		11.42	-8.6035	percent effect
R4A_0001150_001	A01320529	SPE_A01320529	Salmeterol (xinafoate)	OCc1cc(C(O)CNCCCCCCOCCCCc2ccccc2)ccc1O	GIIZNNXWQWCKIB-UHFFFAOYSA-N	GIIZNNXWQWCKIB	UHFFFAOYSA-N	10		20.5	69.1351	percent effect
R4A_0001151_001	K48061146	SPE_K48061146	Benztropine mesylate	CN1[C@H]2CC[C@@H]1C[C@H](OC(c1ccccc1)c1ccccc1)C2	GIJXKZJWITVLHI-PMOLBWCYSA-N	GIJXKZJWITVLHI	PMOLBWCYSA-N	10		35.64	33.8813	percent effect
R4A_0001152_001	A80871782	SPE_A80871782	hydroxyamphetamine	CC(N)Cc1ccc(O)cc1	GIKNHHRFLCDOEU-UHFFFAOYSA-N	GIKNHHRFLCDOEU	UHFFFAOYSA-N	10		-0.07	0.465983	percent effect
R4A_0001153_001	K12261274	SPE_K12261274	Zaltidine	Cc1ncc(-c2csc(NC(=N)N)n2)[nH]1	GIMNAEMRNXUAQP-UHFFFAOYSA-N	GIMNAEMRNXUAQP	UHFFFAOYSA-N	10		-2.01	-5.71107	percent effect
R4A_0001154_001	K07160047	SPE_K07160047	Fiacitabine	Nc1nc(=O)n([C@@H]2O[C@H](CO)[C@@H](O)[C@@H]2F)cc1I	GIMSJJHKKXRFGV-BYPJNBLXSA-N	GIMSJJHKKXRFGV	BYPJNBLXSA-N	10		-2.6	-7.54091	percent effect
R4A_0001155_001	K71106091	SPE_K71106091	FLUDARABINE PHOSPHATE	Nc1nc(F)nc2c1ncn2[C@@H]1O[C@H](COP(=O)(O)O)[C@@H](O)[C@@H]1O	GIUYCYHIANZCFB-FJFJXFQQSA-N	GIUYCYHIANZCFB	FJFJXFQQSA-N	10		3.27	-6.03659	percent effect
R4A_0001156_001	K73642618	SPE_K73642618	BROMOPRIDE	CCN(CC)CCNC(=O)c1cc(Br)c(N)cc1OC	GIYAQDDTCWHPPL-UHFFFAOYSA-N	GIYAQDDTCWHPPL	UHFFFAOYSA-N	10		-5.26	-9.38693	percent effect
R4A_0001157_001	K51885093	SPE_K51885093	quinolinic-acid	O=C(O)c1cccnc1C(=O)O	GJAWHXHKYYXBSV-UHFFFAOYSA-N	GJAWHXHKYYXBSV	UHFFFAOYSA-N	10		-3.37	-1.60441	percent effect
R4A_0001158_001	A15202882	SPE_A15202882	MILNACIPRAN HYDROCHLORIDE	CCN(CC)C(=O)C1(c2ccccc2)CC1CN	GJJFMKBJSRMPLA-UHFFFAOYSA-N	GJJFMKBJSRMPLA	UHFFFAOYSA-N	10		-0.03	6.91161	percent effect
R4A_0001159_001	K64338723	SPE_K64338723	milacemide	CCCCCNCC(N)=O	GJNNXIYZWIZFRH-UHFFFAOYSA-N	GJNNXIYZWIZFRH	UHFFFAOYSA-N	10		-5.73	-0.533577	percent effect
R4A_0001160_001	K60984070	SPE_K60984070	PD-166793	CC(C)[C@H](NS(=O)(=O)c1ccc(-c2ccc(Br)cc2)cc1)C(=O)O	GJOCABIDMCKCEG-INIZCTEOSA-N	GJOCABIDMCKCEG	INIZCTEOSA-N	10		-5.95	-7.8934	percent effect
R4A_0001161_001	K74763371	SPE_K74763371	Bosentan Hydrate	COc1ccccc1Oc1c(NS(=O)(=O)c2ccc(C(C)(C)C)cc2)nc(-c2ncccn2)nc1OCCO	GJPICJJJRGTNOD-UHFFFAOYSA-N	GJPICJJJRGTNOD	UHFFFAOYSA-N	10		-4.54	4.37197	percent effect
R4A_0001162_001	K71499074	SPE_K71499074	Dichlorphenamide (Diclofenamide)	NS(=O)(=O)c1cc(Cl)c(Cl)c(S(N)(=O)=O)c1	GJQPMPFPNINLKP-UHFFFAOYSA-N	GJQPMPFPNINLKP	UHFFFAOYSA-N	10		-0.52	4.30662	percent effect
R4A_0001163_001	K98530306	SPE_K98530306	CLONIDINE HYDROCHLORIDE	Clc1cccc(Cl)c1N=C1NCCN1	GJSURZIOUXUGAL-UHFFFAOYSA-N	GJSURZIOUXUGAL	UHFFFAOYSA-N	10		-9.02	-0.396134	percent effect
R4A_0001164_001		SPE_K03871161	5-hydroxyectoine	C=C1NC[C@H](O)[C@@H](C(=O)O)N1	GJSUWVXFIISKPT-WHFBIAKZSA-N	GJSUWVXFIISKPT	WHFBIAKZSA-N	10		-5.19	#N/A	percent effect
R4A_0001165_001	K45168550	SPE_K45168550	SB-756050	COc1ccc(S(=O)(=O)N2CCCN(S(=O)(=O)c3ccc(OC)c(OC)c3)CC2)cc1OC	GJUFPAZNBPFNRI-UHFFFAOYSA-N	GJUFPAZNBPFNRI	UHFFFAOYSA-N	10		-6.24	-9.61917	percent effect
R4A_0001166_001	K45071273	SPE_K45071273	TETRACAINE HYDROCHLORIDE	CCCCNc1ccc(C(=O)OCCN(C)C)cc1	GKCBAIGFKIBETG-UHFFFAOYSA-N	GKCBAIGFKIBETG	UHFFFAOYSA-N	10		6.48	-8.83064	percent effect
R4A_0001167_001	K12769093	SPE_K12769093	PNU-37883	C1CCC(N/C(=N/C23CC4CC(CC(C4)C2)C3)N2CCOCC2)CC1	GKCGWXNLOYTUNC-UHFFFAOYSA-N	GKCGWXNLOYTUNC	UHFFFAOYSA-N	10		-0.26	11.7978	percent effect
R4A_0001168_001	K88506063	SPE_K88506063	SLx-2119	CC(C)NC(=O)COc1cccc(-c2nc(Nc3ccc4[nH]ncc4c3)c3ccccc3n2)c1	GKHIVNAUVKXIIY-UHFFFAOYSA-N	GKHIVNAUVKXIIY	UHFFFAOYSA-N	10		-0.28	-5.8385	percent effect
R4A_0001169_001	K29950728	SPE_K29950728	CLOMIPHENE CITRATE	CCN(CC)CCOc1ccc(/C(=C(\Cl)c2ccccc2)c2ccccc2)cc1	GKIRPKYJQBWNGO-QPLCGJKRSA-N	GKIRPKYJQBWNGO	QPLCGJKRSA-N	10		107.9	-1.5901	percent effect
R4A_0001170_001	K17203476	SPE_K17203476	LY2874455	C[C@@H](Oc1ccc2[nH]nc(/C=C/c3cnn(CCO)c3)c2c1)c1c(Cl)cncc1Cl	GKJCVYLDJWTWQU-CXLRFSCWSA-N	GKJCVYLDJWTWQU	CXLRFSCWSA-N	10		3.33	8.75711	percent effect
R4A_0001171_001	A31575449	SPE_A31575449	CGP-20712A	Cn1cc(C(F)(F)F)nc1-c1ccc(OCC(O)CNCCOc2ccc(O)c(C(N)=O)c2)cc1	GKJZEKSHCJELPL-UHFFFAOYSA-N	GKJZEKSHCJELPL	UHFFFAOYSA-N	10		-1.92	0.847048	percent effect
R4A_0001172_001	K26222048	SPE_K26222048	trans-10,cis-12-Conjugated-linoleic-acid	CCCCC/C=C\C=C/CCCCCCCCC(=O)O	GKJZMAHZJGSBKD-JPDBVBESSA-N	GKJZMAHZJGSBKD	JPDBVBESSA-N	10		-3.09	#N/A	percent effect
R4A_0001173_001	A62421304	SPE_A62421304	MEPENZOLATE BROMIDE	C[N+]1(C)CCCC(OC(=O)C(O)(c2ccccc2)c2ccccc2)C1	GKNPSSNBBWDAGH-UHFFFAOYSA-N	GKNPSSNBBWDAGH	UHFFFAOYSA-N	10		-2.52	-9.85991	percent effect
R4A_0001174_001	K43586850	SPE_K43586850	Lacidipine (Lacipil, Motens)	CCOC(=O)C1=C(C)NC(C)=C(C(=O)OCC)C1c1ccccc1/C=C/C(=O)OC(C)(C)C	GKQPCPXONLDCMU-CCEZHUSRSA-N	GKQPCPXONLDCMU	CCEZHUSRSA-N	10		2.86	#N/A	percent effect
R4A_0001175_001	K27721098	SPE_K27721098	CLOPIDOGREL SULFATE	COC(=O)[C@H](c1ccccc1Cl)N1CCc2sccc2C1	GKTWGGQPFAXNFI-HNNXBMFYSA-N	GKTWGGQPFAXNFI	HNNXBMFYSA-N	10		-3.68	-6.04606	percent effect
R4A_0001176_001	K95899059	SPE_K95899059	LY344864	CN(C)[C@@H]1CCc2[nH]c3ccc(NC(=O)c4ccc(F)cc4)cc3c2C1	GKWHICIUSVVNGX-MRXNPFEDSA-N	GKWHICIUSVVNGX	MRXNPFEDSA-N	10		32.86	-6.80228	percent effect
R4A_0001177_001	K60918217	SPE_K60918217	Laquinimod (ABR-215062)	CCN(C(=O)c1c(O)c2c(Cl)cccc2n(C)c1=O)c1ccccc1	GKWPCEFFIHSJOE-UHFFFAOYSA-N	GKWPCEFFIHSJOE	UHFFFAOYSA-N	10		-0.79	-1.5268	percent effect
R4A_0001178_001	A84575140	SPE_A84575140	Pimobendan (Vetmedin)	COc1ccc(-c2nc3cc(C4=NNC(=O)CC4C)ccc3[nH]2)cc1	GLBJJMFZWDBELO-UHFFFAOYSA-N	GLBJJMFZWDBELO	UHFFFAOYSA-N	10		0.03	2.71077	percent effect
R4A_0001179_001	K21782625	SPE_K21782625	AMG458	COc1ccc2c(Oc3ccc(NC(=O)c4c(C)n(CC(C)(C)O)n(-c5ccccc5)c4=O)nc3)ccnc2c1	GLBZSOQDAOLMGC-UHFFFAOYSA-N	GLBZSOQDAOLMGC	UHFFFAOYSA-N	10		-2.93	17.51	percent effect
R4A_0001180_001	K20501889	SPE_K20501889	Octadecan-1-ol	CCCCCCCCCCCCCCCCCCO	GLDOVTGHNKAZLK-UHFFFAOYSA-N	GLDOVTGHNKAZLK	UHFFFAOYSA-N	10		-3.7	-5.8941	percent effect
R4A_0001181_001	K58122457	SPE_K58122457	hesperadin	CCS(=O)(=O)Nc1ccc2c(c1)/C(=C(/Nc1ccc(CN3CCCCC3)cc1)c1ccccc1)C(=O)N2	GLDSKRNGVVYJAB-DQSJHHFOSA-N	GLDSKRNGVVYJAB	DQSJHHFOSA-N	10		1.26	17.3552	percent effect
R4A_0001182_001	A17846016	SPE_A17846016	Trolox	Cc1c(C)c2c(c(C)c1O)CCC(C)(C(=O)O)O2	GLEVLJDDWXEYCO-UHFFFAOYSA-N	GLEVLJDDWXEYCO	UHFFFAOYSA-N	10		-2.19	1.71312	percent effect
R4A_0001183_001	K91601245	SPE_K91601245	MERCAPTOPURINE	S=c1[nH]cnc2nc[nH]c12	GLVAUDGFNGKCSF-UHFFFAOYSA-N	GLVAUDGFNGKCSF	UHFFFAOYSA-N	10		-1.86	-8.40916	percent effect
R4A_0001184_001		SPE_K62277907	Sarsasapogenin	C[C@H]1CC[C@@]2(OC1)O[C@H]1C[C@H]3[C@@H]4CC[C@@H]5C[C@@H](O)CC[C@]5(C)[C@H]4CC[C@]3(C)[C@H]1[C@@H]2C	GMBQZIIUCVWOCD-WWASVFFGSA-N	GMBQZIIUCVWOCD	WWASVFFGSA-N	10		-0.15	#N/A	percent effect
R4A_0001185_001		SPE_A92448440	sari-59-801	CCc1noc(C)c1-c1[nH]c2ccccc2c1C(O)CN(C)C	GMGOZCSXMVXXRS-UHFFFAOYSA-N	GMGOZCSXMVXXRS	UHFFFAOYSA-N	10		-2.9	#N/A	percent effect
R4A_0001186_001	K75009076	SPE_K75009076	MK-8776 (SCH 900776)	Cn1cc(-c2cnn3c(N)c(Br)c([C@@H]4CCCNC4)nc23)cn1	GMIZZEXBPRLVIV-SECBINFHSA-N	GMIZZEXBPRLVIV	SECBINFHSA-N	10		10.53	17.2308	percent effect
R4A_0001187_001	K71223042	SPE_K71223042	PCI-29732	Nc1ncnc2c1c(-c1ccc(Oc3ccccc3)cc1)nn2C1CCCC1	GMJUPMONHWAZCP-UHFFFAOYSA-N	GMJUPMONHWAZCP	UHFFFAOYSA-N	10		-1.17	1.39308	percent effect
R4A_0001188_001	A85472596	SPE_A85472596	L-670596	CS(=O)(=O)c1ccc(Cn2c3c(c4cc(F)cc(F)c42)CCCC3CC(=O)O)cc1	GMJWAIMJHBTYPD-UHFFFAOYSA-N	GMJWAIMJHBTYPD	UHFFFAOYSA-N	10		-2.27	-4.26164	percent effect
R4A_0001189_001	K27799744	SPE_K27799744	Cyclovirobuxin D (Bebuxine)	CN[C@@H](C)[C@H]1[C@H](O)C[C@@]2(C)[C@@H]3CC[C@H]4C(C)(C)[C@@H](NC)CC[C@@]45C[C@@]35CC[C@]12C	GMNAPBAUIVITMI-ABNIRSKTSA-N	GMNAPBAUIVITMI	ABNIRSKTSA-N	10		8.26	-12.4453	percent effect
R4A_0001190_001	K79277568	SPE_K79277568	methoxyamine	CON	GMPKIPWJBDOURN-UHFFFAOYSA-N	GMPKIPWJBDOURN	UHFFFAOYSA-N	10		-3.8	6.0397	percent effect
R4A_0001191_001	K27316855	SPE_K27316855	Calcitriol (Rocaltrol)	C=C1/C(=C\C=C2/CCC[C@@]3(C)[C@H]2CC[C@@H]3[C@H](C)CCCC(C)(C)O)C[C@@H](O)C[C@@H]1O	GMRQFYUYWCNGIN-NKMMMXOESA-N	GMRQFYUYWCNGIN	NKMMMXOESA-N	10		-1.95	-11.2321	percent effect
R4A_0001192_001	K60427831	SPE_K60427831	A-839977	Clc1cccc(-n2nnnc2NCc2ccccc2Oc2ccccn2)c1Cl	GMVNBKZQJFRFAR-UHFFFAOYSA-N	GMVNBKZQJFRFAR	UHFFFAOYSA-N	10		-2.05	-1.32096	percent effect
R4A_0001193_001	K73691377	SPE_K73691377	alprostadil	CCCCC[C@H](O)/C=C/[C@H]1[C@H](O)CC(=O)[C@@H]1CCCCCCC(=O)O	GMVPRGQOIOIIMI-DWKJAMRDSA-N	GMVPRGQOIOIIMI	DWKJAMRDSA-N	10		-7.26	-2.62664	percent effect
R4A_0001194_001	K16755045	SPE_K16755045	CC-115	CCN1C(=O)CN=C2NC=C(c3ccc(-c4nnc[nH]4)nc3C)N=C21	GMYLVKUGJMYTFB-UHFFFAOYSA-N	GMYLVKUGJMYTFB	UHFFFAOYSA-N	10		-2.57	5.12378	percent effect
R4A_0001195_001	K19456237	SPE_K19456237	PIRACETAM	NC(=O)CN1CCCC1=O	GMZVRMREEHBGGF-UHFFFAOYSA-N	GMZVRMREEHBGGF	UHFFFAOYSA-N	10		4.25	-3.94511	percent effect
R4A_0001196_001	K21913543	SPE_K21913543	FLUORESCEIN	O=C1OC2(c3ccc(O)cc3Oc3cc(O)ccc32)c2ccccc21	GNBHRKFJIUUOQI-UHFFFAOYSA-N	GNBHRKFJIUUOQI	UHFFFAOYSA-N	10		2.64	-4.46234	percent effect
R4A_0001197_001	K43471985	SPE_K43471985	OTX015	Cc1sc2c(c1C)C(c1ccc(Cl)cc1)=N[C@@H](CC(=O)Nc1ccc(O)cc1)c1nnc(C)n1-2	GNMUEVRJHCWKTO-FQEVSTJZSA-N	GNMUEVRJHCWKTO	FQEVSTJZSA-N	10		16.08	-13.0914	percent effect
R4A_0001198_001	K78627070	SPE_K78627070	Altiratinib	O=C(Nc1cc(Oc2cc(F)c(NC(=O)C3(C(=O)Nc4ccc(F)cc4)CC3)cc2F)ccn1)C1CC1	GNNDEPIMDAZHRQ-UHFFFAOYSA-N	GNNDEPIMDAZHRQ	UHFFFAOYSA-N	10		-1.82	16.9949	percent effect
R4A_0001199_001	K46416130	SPE_K46416130	Acetrizoic acid	CC(=O)Nc1c(I)cc(I)c(C(=O)O)c1I	GNOGSFBXBWBTIG-UHFFFAOYSA-N	GNOGSFBXBWBTIG	UHFFFAOYSA-N	10		0.28	0.315125	percent effect
R4A_0001200_001		SPE_A08255417	FAMPROFAZONE	CC(C)c1c(CN(C)C(C)Cc2ccccc2)n(C)n(-c2ccccc2)c1=O	GNUXVOXXWGNPIV-UHFFFAOYSA-N	GNUXVOXXWGNPIV	UHFFFAOYSA-N	10		2.22	#N/A	percent effect
R4A_0001201_001	A31521121	SPE_A31521121	METHOCARBAMOL	COc1ccccc1OCC(O)COC(N)=O	GNXFOGHNGIVQEH-UHFFFAOYSA-N	GNXFOGHNGIVQEH	UHFFFAOYSA-N	10		-2.74	-5.91716	percent effect
R4A_0001202_001	K20431737	SPE_K20431737	BENZOYLPAS	O=C(Nc1ccc(C(=O)O)c(O)c1)c1ccccc1	GNZCRYWFWKFIDM-UHFFFAOYSA-N	GNZCRYWFWKFIDM	UHFFFAOYSA-N	10		3.46	-3.34985	percent effect
R4A_0001203_001	A29260609	SPE_A29260609	ACEBUTOLOL HYDROCHLORIDE	CCCC(=O)Nc1ccc(OCC(O)CNC(C)C)c(C(C)=O)c1	GOEMGAFJFRBGGG-UHFFFAOYSA-N	GOEMGAFJFRBGGG	UHFFFAOYSA-N	10		-4.7	-5.59712	percent effect
R4A_0001204_001	K45906612	SPE_K45906612	Presatovir	Cc1cn2nc([C@@H]3CCCCN3C(=O)c3cc(Cl)ccc3NS(C)(=O)=O)cc2nc1N1CC[C@H](N)C1	GOFXWTVKPWJNGD-UWJYYQICSA-N	GOFXWTVKPWJNGD	UWJYYQICSA-N	10		20.59	74.0168	percent effect
R4A_0001205_001	K30572193	SPE_K30572193	CTEP (RO4956371)	Cc1nc(C#Cc2ccnc(Cl)c2)c(C)n1-c1ccc(OC(F)(F)F)cc1	GOHCTCOGYKAJLZ-UHFFFAOYSA-N	GOHCTCOGYKAJLZ	UHFFFAOYSA-N	10		-6.8	-3.77162	percent effect
R4A_0001206_001		SPE_K57416838	MRK-409	Cn1ncnc1COc1nn2c(-c3c(F)cccc3F)nnc2cc1C1CCC1	GOIFCXRIFSYPFG-UHFFFAOYSA-N	GOIFCXRIFSYPFG	UHFFFAOYSA-N	10		-9.74	#N/A	percent effect
R4A_0001207_001	K21071223	SPE_K21071223	3-Indolepropionic acid	O=C(O)CCc1c[nH]c2ccccc12	GOLXRNDWAUTYKT-UHFFFAOYSA-N	GOLXRNDWAUTYKT	UHFFFAOYSA-N	10		-10.14	-4.10277	percent effect
R4A_0001208_001	K45435259	SPE_K45435259	SCH-23390	CN1CCc2cc(Cl)c(O)cc2[C@@H](c2ccccc2)C1	GOTMKOSCLKVOGG-OAHLLOKOSA-N	GOTMKOSCLKVOGG	OAHLLOKOSA-N	10		1.73	-5.21332	percent effect
R4A_0001209_001	K00627859	SPE_K00627859	Tubastatin A hydrochloride	CN1CCc2c(c3ccccc3n2Cc2ccc(C(=O)NO)cc2)C1	GOVYBPLHWIEHEJ-UHFFFAOYSA-N	GOVYBPLHWIEHEJ	UHFFFAOYSA-N	10		1.21	6.96945	percent effect
R4A_0001210_001	A45889380	SPE_A45889380	QUINACRINE HYDROCHLORIDE	CCN(CC)CCCC(C)Nc1c2ccc(Cl)cc2nc2ccc(OC)cc12	GPKJTRJOBQGKQK-UHFFFAOYSA-N	GPKJTRJOBQGKQK	UHFFFAOYSA-N	10		109.84	-9.65411	percent effect
R4A_0001211_001	K41779183	SPE_K41779183	Clascoterone	CCC(=O)O[C@]1(C(=O)CO)CC[C@H]2[C@@H]3CCC4=CC(=O)CC[C@]4(C)[C@H]3CC[C@@]21C	GPNHMOZDMYNCPO-PDUMRIMRSA-N	GPNHMOZDMYNCPO	PDUMRIMRSA-N	10		-0.65	-4.58885	percent effect
R4A_0001212_001		SPE_K99586414	cefotaxime	CO/N=C(\C(=O)N[C@@H]1C(=O)N2C(C(=O)[O-])=C(COC(C)=O)CS[C@H]12)c1csc(N)n1	GPRBEKHLDVQUJE-QSWIMTSFSA-M	GPRBEKHLDVQUJE	QSWIMTSFSA-M	10		-7.3	#N/A	percent effect
R4A_0001213_001	K64866502	SPE_K64866502	CYC116	Cc1nc(N)sc1-c1ccnc(Nc2ccc(N3CCOCC3)cc2)n1	GPSZYOIFQZPWEJ-UHFFFAOYSA-N	GPSZYOIFQZPWEJ	UHFFFAOYSA-N	10		-4.52	-7.4569	percent effect
R4A_0001214_001	K87492696	SPE_K87492696	SULFAMETER	COc1cnc(NS(=O)(=O)c2ccc(N)cc2)nc1	GPTONYMQFTZPKC-UHFFFAOYSA-N	GPTONYMQFTZPKC	UHFFFAOYSA-N	10		-2.47	-0.355505	percent effect
R4A_0001215_001	K90374350	SPE_K90374350	CHLORQUINALDOL	Cc1ccc2c(Cl)cc(Cl)c(O)c2n1	GPTXWRGISTZRIO-UHFFFAOYSA-N	GPTXWRGISTZRIO	UHFFFAOYSA-N	10		-4.16	-10.3823	percent effect
R4A_0001216_001	K56343971	SPE_K56343971	Vemurafenib	CCCS(=O)(=O)Nc1ccc(F)c(C(=O)c2c[nH]c3ncc(-c4ccc(Cl)cc4)cc23)c1F	GPXBXXGIAQBQNI-UHFFFAOYSA-N	GPXBXXGIAQBQNI	UHFFFAOYSA-N	10		-4.85	1.55383	percent effect
R4A_0001217_001	K18574842	SPE_K18574842	NAFCILLIN SODIUM	CCOc1ccc2ccccc2c1C(=O)N[C@@H]1C(=O)N2C(C(=O)[O-])C(C)(C)S[C@H]12	GPXLMGHLHQJAGZ-XBOMOHCESA-M	GPXLMGHLHQJAGZ	XBOMOHCESA-M	10		-1.91	22.3575	percent effect
R4A_0001218_001	K28383148	SPE_K28383148	Rimiducid	CC[C@H](C(=O)N1CCCC[C@H]1C(=O)O[C@H](CCc1ccc(OC)c(OC)c1)c1cccc(OCC(=O)NCCNC(=O)COc2cccc([C@@H](CCc3ccc(OC)c(OC)c3)OC(=O)[C@@H]3CCCCN3C(=O)[C@@H](CC)c3cc(OC)c(OC)c(OC)c3)c2)c1)c1cc(OC)c(OC)c(OC)c1	GQLCLPLEEOUJQC-ZTQDTCGGSA-N	GQLCLPLEEOUJQC	ZTQDTCGGSA-N	10		-7.12	#N/A	percent effect
R4A_0001219_001	K91904471	SPE_K91904471	SD-169	NC(=O)c1ccc2[nH]ccc2c1	GQMYQEAXTITUAE-UHFFFAOYSA-N	GQMYQEAXTITUAE	UHFFFAOYSA-N	10		-9.05	-0.705248	percent effect
R4A_0001220_001	K30764557	SPE_K30764557	Midecamycin Acetate	CCC(=O)O[C@H]1[C@H](C)O[C@@H](O[C@@H]2[C@@H](C)O[C@@H](O[C@@H]3[C@@H](OC)[C@H](OC(=O)CC)CC(=O)O[C@H](C)C/C=C/C=C/[C@H](OC(C)=O)[C@H](C)C[C@@H]3CC=O)[C@H](O)[C@H]2N(C)C)C[C@@]1(C)OC(C)=O	GQNZGCARKRHPOH-RQIKCTSVSA-N	GQNZGCARKRHPOH	RQIKCTSVSA-N	10		7.16	0.994165	percent effect
R4A_0001221_001	K51768138	SPE_K51768138	LOMUSTINE	O=NN(CCCl)C(=O)NC1CCCCC1	GQYIWUVLTXOXAJ-UHFFFAOYSA-N	GQYIWUVLTXOXAJ	UHFFFAOYSA-N	10		-5.33	-2.64372	percent effect
R4A_0001222_001	K63150726	SPE_K63150726	JTE-907	CCCCCOc1c(OC)ccc2cc(C(=O)NCc3ccc4c(c3)OCO4)c(=O)[nH]c12	GRAJFFFXJYFVOC-UHFFFAOYSA-N	GRAJFFFXJYFVOC	UHFFFAOYSA-N	10		-2.62	-2.09635	percent effect
R4A_0001223_001	K84544951	SPE_K84544951	SODIUM TETRADECYL SULFATE	CCCCC(CC)CCC(CC(C)C)OS(=O)(=O)[O-]	GROJOWHVXQYQGN-UHFFFAOYSA-M	GROJOWHVXQYQGN	UHFFFAOYSA-M	10		-1.42	-16.7172	percent effect
R4A_0001224_001	A26049141	SPE_A26049141	Hygromycin B	CN[C@H]1C[C@@H](N)[C@H](O)[C@@H](O[C@@H]2O[C@H](CO)[C@H](O)[C@@H]3OC4(O[C@H]23)O[C@H]([C@@H](N)CO)[C@H](O)[C@H](O)[C@H]4O)[C@@H]1O	GRRNUXAQVGOGFE-HUCHGKBZSA-N	GRRNUXAQVGOGFE	HUCHGKBZSA-N	10		-4.79	-13.9957	percent effect
R4A_0001225_001		SPE_A67531813	polyinosine	O=P(O)(O)OCC1OC(n2cnc3c(O)ncnc32)C(O)C1O	GRSZFWQUAKGDAV-UHFFFAOYSA-N	GRSZFWQUAKGDAV	UHFFFAOYSA-N	10		7.45	#N/A	percent effect
R4A_0001226_001	K71480163	SPE_K71480163	Ipatasertib (GDC-0068)	CC(C)NC[C@@H](C(=O)N1CCN(c2ncnc3c2[C@H](C)C[C@H]3O)CC1)c1ccc(Cl)cc1	GRZXWCHAXNAUHY-NSISKUIASA-N	GRZXWCHAXNAUHY	NSISKUIASA-N	10		3.29	55.0946	percent effect
R4A_0001227_001		SPE_K26530649	carboxypyridine-disulfide	O=C(O)c1ccc(SSc2ccc(C(=O)O)cn2)nc1	GSASOFRDSIKDSN-UHFFFAOYSA-N	GSASOFRDSIKDSN	UHFFFAOYSA-N	10		3.39	#N/A	percent effect
R4A_0001228_001	K08703257	SPE_K08703257	3-amino-benzamide	NC(=O)c1cccc(N)c1	GSCPDZHWVNUUFI-UHFFFAOYSA-N	GSCPDZHWVNUUFI	UHFFFAOYSA-N	10		-8.29	-3.04531	percent effect
R4A_0001229_001	A24228527; K09471561	SPE_A24228527	OFLOXACIN	CC1COc2c(N3CCN(C)CC3)c(F)cc3c(=O)c(C(=O)O)cn1c23	GSDSWSVVBLHKDQ-UHFFFAOYSA-N	GSDSWSVVBLHKDQ	UHFFFAOYSA-N	10		6.06	-8.5809	percent effect
R4A_0001229_001	A24228527; K09471561	SPE_K09471561	LEVOFLOXACIN	CC1COc2c(N3CCN(C)CC3)c(F)cc3c(=O)c(C(=O)O)cn1c23	GSDSWSVVBLHKDQ-UHFFFAOYSA-N	GSDSWSVVBLHKDQ	UHFFFAOYSA-N	10		-4.35	-8.24972	percent effect
R4A_0001230_001	K75478907	SPE_K75478907	GS-39783	CSc1nc(NC2CCCC2)c([N+](=O)[O-])c(NC2CCCC2)n1	GSGVDKOCBKBMGG-UHFFFAOYSA-N	GSGVDKOCBKBMGG	UHFFFAOYSA-N	10		-1.26	8.97564	percent effect
R4A_0001231_001	K92995792	SPE_K92995792	ML-218	CC(C)(C)CCN1C[C@H]2[C@H](CNC(=O)c3cc(Cl)cc(Cl)c3)[C@H]2C1	GSJIGYLGKSBYBC-OSYLJGHBSA-N	GSJIGYLGKSBYBC	OSYLJGHBSA-N	10		20.64	31.8571	percent effect
R4A_0001232_001	A26835809	SPE_A26835809	PX-478 2HCl	N[C@@H](Cc1ccc([N+]([O-])(CCCl)CCCl)cc1)C(=O)O	GSKQMLGAUOTSKT-LBPRGKRZSA-N	GSKQMLGAUOTSKT	LBPRGKRZSA-N	10		3.55	-10.7466	percent effect
R4A_0001233_001	A04352665	SPE_A04352665	Maraviroc	Cc1nnc(C(C)C)n1C1CC2CCC(C1)N2CC[C@H](NC(=O)C1CCC(F)(F)CC1)c1ccccc1	GSNHKUDZZFZSJB-ILVMPNSOSA-N	GSNHKUDZZFZSJB	ILVMPNSOSA-N	10		0.66	-15.2923	percent effect
R4A_0001234_001	K95763993	SPE_K95763993	trapidil	CCN(CC)c1cc(C)nc2ncnn12	GSNOZLZNQMLSKJ-UHFFFAOYSA-N	GSNOZLZNQMLSKJ	UHFFFAOYSA-N	10		1.59	-20.8122	percent effect
R4A_0001235_001	K34428485	SPE_K34428485	AG-555	N#C/C(=C\c1ccc(O)c(O)c1)C(=O)NCCCc1ccccc1	GSQOBTOAOGXIFL-LFIBNONCSA-N	GSQOBTOAOGXIFL	LFIBNONCSA-N	10		-1.59	-8.44112	percent effect
R4A_0001236_001	A37492983	SPE_A37492983	iocetamic-acid	CC(=O)N(CC(C)C(=O)O)c1c(I)cc(I)c(N)c1I	GSVQIUGOUKJHRC-UHFFFAOYSA-N	GSVQIUGOUKJHRC	UHFFFAOYSA-N	10		-10.2	-7.87934	percent effect
R4A_0001237_001	K83322645	SPE_K83322645	L-693403	c1ccc(CN2CCC3(CCc4ccccc43)CC2)cc1	GSXJSGMDWKPVBY-UHFFFAOYSA-N	GSXJSGMDWKPVBY	UHFFFAOYSA-N	10		2.5	13.9236	percent effect
R4A_0001238_001	A49906757	SPE_A49906757	scopolamine-n-oxide	C[N+]1([O-])[C@H]2C[C@H](OC(=O)[C@H](CO)c3ccccc3)C[C@@H]1[C@H]1O[C@@H]21	GSYQNAMOFFWAPF-PPOBMCMBSA-N	GSYQNAMOFFWAPF	PPOBMCMBSA-N	10		-4.04	-14.1	percent effect
R4A_0001239_001	K79743788	SPE_K79743788	A-582941	CN1C[C@H]2CN(c3ccc(-c4ccccc4)nn3)C[C@H]2C1	GTMRUYCIJSNXGB-GASCZTMLSA-N	GTMRUYCIJSNXGB	GASCZTMLSA-N	10		-1.43	-3.44433	percent effect
R4A_0001240_001	A44188509	SPE_A44188509	AZD1446	O=C(c1ccc(Cl)o1)N1CC2CNCC2C1	GTUIQNHJSXQMKW-UHFFFAOYSA-N	GTUIQNHJSXQMKW	UHFFFAOYSA-N	10		0.39	-9.31649	percent effect
R4A_0001241_001	K82731415	SPE_K82731415	olomoucine	Cn1cnc2c(NCc3ccccc3)nc(NCCO)nc21	GTVPOLSIJWJJNY-UHFFFAOYSA-N	GTVPOLSIJWJJNY	UHFFFAOYSA-N	10		-1.91	-3.93505	percent effect
R4A_0001242_001	K71756122	SPE_K71756122	cis-aconitic-acid	O=C(O)/C=C(/CC(=O)O)C(=O)O	GTZCVFVGUGFEME-IWQZZHSRSA-N	GTZCVFVGUGFEME	IWQZZHSRSA-N	10		-1.87	0.696595	percent effect
R4A_0001243_001	K59929863	SPE_K59929863	CB-10-277	CN(C)/N=N/c1ccc(C(=O)O)cc1	GUAZPUYTLMUTMA-ZHACJKMWSA-N	GUAZPUYTLMUTMA	ZHACJKMWSA-N	10		-2.68	-1.68891	percent effect
R4A_0001244_001	K74377520	SPE_K74377520	D-(+)-MALTOSE	OC[C@H]1O[C@H](O[C@@H]2[C@@H](CO)O[C@@H](O)[C@H](O)[C@H]2O)[C@H](O)[C@@H](O)[C@@H]1O	GUBGYTABKSRVRQ-QUYVBRFLSA-N	GUBGYTABKSRVRQ	QUYVBRFLSA-N	10		-0.88	2.037	percent effect
R4A_0001245_001	K00256256	SPE_K00256256	AMZ30	N#C/C(=C\c1cccn1S(=O)(=O)c1cccc([N+](=O)[O-])c1)S(=O)(=O)c1ccc(F)cc1	GUCUORSUHTZMBW-YBFXNURJSA-N	GUCUORSUHTZMBW	YBFXNURJSA-N	10		0.43	-4.21836	percent effect
R4A_0001246_001	K70490179	SPE_K70490179	rimcazole	C[C@H]1CN(CCCn2c3ccccc3c3ccccc32)C[C@@H](C)N1	GUDVQJXODNJRIJ-CALCHBBNSA-N	GUDVQJXODNJRIJ	CALCHBBNSA-N	10		99.92	108.981	percent effect
R4A_0001247_001	A06352418	SPE_A06352418	TERFENADINE	CC(C)(C)c1ccc(C(O)CCCN2CCC(C(O)(c3ccccc3)c3ccccc3)CC2)cc1	GUGOEEXESWIERI-UHFFFAOYSA-N	GUGOEEXESWIERI	UHFFFAOYSA-N	10		-4.73	-0.257245	percent effect
R4A_0001248_001		SPE_A72988804	tiaprofenic-acid	CC(C(=O)O)c1ccc(C(=O)c2ccccc2)s1	GUHPRPJDBZHYCJ-UHFFFAOYSA-N	GUHPRPJDBZHYCJ	UHFFFAOYSA-N	10		-1.57	#N/A	percent effect
R4A_0001249_001	K54094468	SPE_K54094468	remoxipride	CCN1CCC[C@H]1CNC(=O)c1c(OC)ccc(Br)c1OC	GUJRSXAPGDDABA-NSHDSACASA-N	GUJRSXAPGDDABA	NSHDSACASA-N	10		-1.75	-0.0863261	percent effect
R4A_0001250_001	K88405679	SPE_K88405679	THONZYLAMINE HYDROCHLORIDE	COc1ccc(CN(CCN(C)C)c2ncccn2)cc1	GULNIHOSWFYMRN-UHFFFAOYSA-N	GULNIHOSWFYMRN	UHFFFAOYSA-N	10		-9.04	-7.38218	percent effect
R4A_0001251_001	K22000702	SPE_K22000702	BMS-470539	CCCC(=O)C1(c2ccccc2)CCN(C(=O)[C@@H](Cc2ccc(OC)cc2)NC(=O)[C@@H](N)Cc2cncn2C)CC1	GULVVTHHUIIMRL-WUFINQPMSA-N	GULVVTHHUIIMRL	WUFINQPMSA-N	10		-0.56	16.3508	percent effect
R4A_0001252_001	K00662280	SPE_K00662280	CL-218872	Cc1nnc2ccc(-c3cccc(C(F)(F)F)c3)nn12	GUOQUXNJZHGPQF-UHFFFAOYSA-N	GUOQUXNJZHGPQF	UHFFFAOYSA-N	10		-4.68	-15.1754	percent effect
R4A_0001253_001	K80859331	SPE_K80859331	haloperidol-decanoate	CCCCCCCCCC(=O)OC1(c2ccc(Cl)cc2)CCN(CCCC(=O)c2ccc(F)cc2)CC1	GUTXTARXLVFHDK-UHFFFAOYSA-N	GUTXTARXLVFHDK	UHFFFAOYSA-N	10		0.73	1.55097	percent effect
R4A_0001254_001	K45385835	SPE_K45385835	SX-011	CN(C)C(=O)C(=O)c1cn(C)c2cc(Cl)c(C(=O)N3CCC(Cc4ccc(F)cc4)CC3)cc12	GUTYHDCSDBBMGW-UHFFFAOYSA-N	GUTYHDCSDBBMGW	UHFFFAOYSA-N	10		-2.38	-4.56027	percent effect
R4A_0001255_001	K18834913	SPE_K18834913	LB42708	O=C(c1cn(Cc2cncn2Cc2ccc(Br)cc2)cc1-c1cccc2ccccc12)N1CCOCC1	GUUIRIMAQGOLHT-UHFFFAOYSA-N	GUUIRIMAQGOLHT	UHFFFAOYSA-N	10		-0.05	0.33572	percent effect
R4A_0001256_001	A81603255	SPE_A81603255	CPSI-1306-(+/-)	O=C(CC1CC(c2ccc(F)cc2F)=NO1)N1CCOCC1	GUWOSEVHCSNYFK-UHFFFAOYSA-N	GUWOSEVHCSNYFK	UHFFFAOYSA-N	10		-0.02	-6.25708	percent effect
R4A_0001257_001	K68174511	SPE_K68174511	torin-2	Nc1ccc(-c2ccc3ncc4ccc(=O)n(-c5cccc(C(F)(F)F)c5)c4c3c2)cn1	GUXXEUUYCAYESJ-UHFFFAOYSA-N	GUXXEUUYCAYESJ	UHFFFAOYSA-N	10		9.27	4.26398	percent effect
R4A_0001258_001	K50817623	SPE_K50817623	Pancuronium dibromide	CC(=O)O[C@H]1C[C@@H]2CC[C@@H]3[C@H](CC[C@@]4(C)[C@H]3C[C@H]([N+]3(C)CCCCC3)[C@@H]4OC(C)=O)[C@@]2(C)C[C@@H]1[N+]1(C)CCCCC1	GVEAYVLWDAFXET-XGHATYIMSA-N	GVEAYVLWDAFXET	XGHATYIMSA-N	10		-1.37	-10.1042	percent effect
R4A_0001259_001		SPE_K52075040	Cerulenin	C/C=C/C/C=C/CCC(=O)[C@H]1O[C@H]1C(N)=O	GVEZIHKRYBHEFX-NQQPLRFYSA-N	GVEZIHKRYBHEFX	NQQPLRFYSA-N	10		5.72	#N/A	percent effect
R4A_0001260_001	K33336844	SPE_K33336844	Cryptotanshinone	C[C@H]1COC2=C1C(=O)C(=O)c1c2ccc2c1CCCC2(C)C	GVKKJJOMQCNPGB-JTQLQIEISA-N	GVKKJJOMQCNPGB	JTQLQIEISA-N	10		-1.74	-16.0297	percent effect
R4A_0001261_001	K00652956	SPE_K00652956	BAG-956	Cc1nc2cnc3ccc(C#Cc4cccnc4)cc3c2n1-c1ccc(C(C)(C)C#N)cc1	GVPAGJWVBUZHNQ-UHFFFAOYSA-N	GVPAGJWVBUZHNQ	UHFFFAOYSA-N	10		-2.17	2.89669	percent effect
R4A_0001262_001		SPE_K36732695	Setiptiline	CN1CCC2=C(C1)c1ccccc1Cc1ccccc12	GVPIXRLYKVFFMK-UHFFFAOYSA-N	GVPIXRLYKVFFMK	UHFFFAOYSA-N	10		52.71	#N/A	percent effect
R4A_0001263_001	K33852358	SPE_K33852358	3-(4-chlorophenyl)-1-propyl-3,7-dihydro-1H-purine-2,6-dione	CCCn1c(=O)c2[nH]cnc2n(-c2ccc(Cl)cc2)c1=O	GVTLDPJNRVMCAL-UHFFFAOYSA-N	GVTLDPJNRVMCAL	UHFFFAOYSA-N	10		-8.65	#N/A	percent effect
R4A_0001264_001	K87461578	SPE_K87461578	TC-SP-14	O=C(O)C1CN(Cc2ccc(-c3nc4cc(Cc5ccccc5F)ccc4s3)c(F)c2)C1	GVXGVDIXINMAAL-UHFFFAOYSA-N	GVXGVDIXINMAAL	UHFFFAOYSA-N	10		-6.21	-18.6468	percent effect
R4A_0001265_001		SPE_K65900713	caroverine	CCN(CC)CCN1C(=O)/C(=C/c2ccc(OC)cc2)Nc2ccccc21	GVZONAHBJMFJOW-SILNSSARSA-N	GVZONAHBJMFJOW	SILNSSARSA-N	10		28.13	#N/A	percent effect
R4A_0001266_001	K76845197	SPE_K76845197	SULFANITRAN	CC(=O)Nc1ccc(S(=O)(=O)Nc2ccc([N+](=O)[O-])cc2)cc1	GWBPFRGXNGPPMF-UHFFFAOYSA-N	GWBPFRGXNGPPMF	UHFFFAOYSA-N	10		4.56	-3.75894	percent effect
R4A_0001267_001	K81048131	SPE_K81048131	AG-556	N#C/C(=C\c1ccc(O)c(O)c1)C(=O)NCCCCc1ccccc1	GWCNJMUSWLTSCW-SFQUDFHCSA-N	GWCNJMUSWLTSCW	SFQUDFHCSA-N	10		3.86	-11.6774	percent effect
R4A_0001268_001	K98963219	SPE_K98963219	Ezatiostat	CCOC(=O)[C@@H](N)CCC(=O)N[C@@H](CSCc1ccccc1)C(=O)N[C@@H](C(=O)OCC)c1ccccc1	GWEJFLVSOGNLSS-WPFOTENUSA-N	GWEJFLVSOGNLSS	WPFOTENUSA-N	10		-1.89	-4.60405	percent effect
R4A_0001269_001	A38076815	SPE_A38076815	GLAFENINE	O=C(OCC(O)CO)c1ccccc1Nc1ccnc2cc(Cl)ccc12	GWOFUCIGLDBNKM-UHFFFAOYSA-N	GWOFUCIGLDBNKM	UHFFFAOYSA-N	10		-1.62	0.0545621	percent effect
R4A_0001270_001	K48059512	SPE_K48059512	TAK-960	COc1cc(C(=O)NC2CCN(C)CC2)c(F)cc1Nc1ncc2c(n1)N(C1CCCC1)CC(F)(F)C(=O)N2C	GWRSATNRNFYMDI-UHFFFAOYSA-N	GWRSATNRNFYMDI	UHFFFAOYSA-N	10		69.42	-0.299781	percent effect
R4A_0001271_001	K20008181	SPE_K20008181	Pradigastat	O=C(O)C[C@H]1CC[C@H](c2ccc(-c3ccc(Nc4ccc(C(F)(F)F)nc4)cn3)cc2)CC1	GXALXAKNHIROPE-QAQDUYKDSA-N	GXALXAKNHIROPE	QAQDUYKDSA-N	10		1.52	-1.20271	percent effect
R4A_0001272_001	K52644305	SPE_K52644305	ML-786	CC(C)(N)c1cc(C(=O)N[C@@H]2CCc3ccc(OC4=C5CCC(=O)N=C5NC=C4)cc3C2)cc(C(F)(F)F)c1	GXEGTVQATHKFDH-OAQYLSRUSA-N	GXEGTVQATHKFDH	OAQYLSRUSA-N	10		28.92	-1.09347	percent effect
R4A_0001273_001	M93148412	SPE_M93148412	Lasofoxifene (Tartrate)	Oc1ccc2c(c1)CC[C@H](c1ccccc1)[C@@H]2c1ccc(OCCN2CCCC2)cc1	GXESHMAMLJKROZ-IAPPQJPRSA-N	GXESHMAMLJKROZ	IAPPQJPRSA-N	10		21.41	-8.09682	percent effect
R4A_0001274_001	A42379279	SPE_A42379279	viomycin	NCCC[C@H](N)CC(=O)N[C@H]1CNC(=O)[C@H]([C@H]2C[C@H](O)N=C(N)N2)NC(=O)/C(=C/NC(N)=O)NC(=O)[C@H](CO)NC(=O)[C@H](CO)NC1=O	GXFAIFRPOKBQRV-GHXCTMGLSA-N	GXFAIFRPOKBQRV	GHXCTMGLSA-N	10		-3.72	#N/A	percent effect
R4A_0001275_001	K50691590	SPE_K50691590	Bortezomib	CC(C)C[C@H](NC(=O)[C@H](Cc1ccccc1)NC(=O)c1cnccn1)B(O)O	GXJABQQUPOEUTA-RDJZCZTQSA-N	GXJABQQUPOEUTA	RDJZCZTQSA-N	10		-11	3.59034	percent effect
R4A_0001276_001	A13084692	SPE_A13084692	Troglitazone	Cc1c(C)c2c(c(C)c1O)CCC(C)(COc1ccc(CC3SC(=O)NC3=O)cc1)O2	GXPHKUHSUJUWKP-UHFFFAOYSA-N	GXPHKUHSUJUWKP	UHFFFAOYSA-N	10		-3.62	1.13783	percent effect
R4A_0001277_001	A80383043	SPE_A80383043	4-carboxy-3-hydroxyphenylglycine-(RS)	NC(C(=O)O)c1ccc(C(=O)O)c(O)c1	GXZSAQLJWLCLOX-UHFFFAOYSA-N	GXZSAQLJWLCLOX	UHFFFAOYSA-N	10		9.69	-16.1252	percent effect
R4A_0001277_001	A80383043	SPE_A80383043	4-carboxy-3-hydroxyphenylglycine-(RS)	NC(C(=O)O)c1ccc(C(=O)O)c(O)c1	GXZSAQLJWLCLOX-UHFFFAOYSA-N	GXZSAQLJWLCLOX	UHFFFAOYSA-N	10		9.69	-16.1252	percent effect
R4A_0001277_002	K74133873	SPE_K74133873	4-carboxy-3-hydroxyphenylglycine-(S)	N[C@H](C(=O)O)c1ccc(C(=O)O)c(O)c1	GXZSAQLJWLCLOX-ZETCQYMHSA-N	GXZSAQLJWLCLOX	ZETCQYMHSA-N	10		-1.24	-8.19062	percent effect
R4A_0001278_001	K73469236	SPE_K73469236	Nedaplatin	N.N.O=C([O-])C[O-].[Pt+2]	GYAVMUDJCHAASE-UHFFFAOYSA-M	GYAVMUDJCHAASE	UHFFFAOYSA-M	10		-1.46	-8.6729	percent effect
R4A_0001279_001	K70792160	SPE_K70792160	10-DEBC	CCN(CC)CCCCN1c2ccccc2Oc2ccc(Cl)cc21	GYBXAGDWMCJZJK-UHFFFAOYSA-N	GYBXAGDWMCJZJK	UHFFFAOYSA-N	10		69.68	-3.39703	percent effect
R4A_0001280_001	K62196610	SPE_K62196610	AVN-944	CC[C@H](CC#N)OC(=O)N[C@@H](C)c1cccc(NC(=O)Nc2ccc(-c3cnco3)c(OC)c2)c1	GYCPCOJTCINIFZ-OXJNMPFZSA-N	GYCPCOJTCINIFZ	OXJNMPFZSA-N	10		-2.01	0.2382	percent effect
R4A_0001281_001	K15014948	SPE_K15014948	TRANEXAMIC ACID	NC[C@H]1CC[C@H](C(=O)O)CC1	GYDJEQRTZSCIOI-LJGSYFOKSA-N	GYDJEQRTZSCIOI	LJGSYFOKSA-N	10		-3.43	1.05505	percent effect
R4A_0001282_001	A82035391	SPE_A82035391	Tolvaptan (OPC-41061)	Cc1ccccc1C(=O)Nc1ccc(C(=O)N2CCCC(O)c3cc(Cl)ccc32)c(C)c1	GYHCTFXIZSNGJT-UHFFFAOYSA-N	GYHCTFXIZSNGJT	UHFFFAOYSA-N	10		1.63	-11.1892	percent effect
R4A_0001283_001	K59317601	SPE_K59317601	INK 128 (MLN0128)	CC(C)n1nc(-c2ccc3oc(N)nc3c2)c2c(N)ncnc21	GYLDXIAOMVERTK-UHFFFAOYSA-N	GYLDXIAOMVERTK	UHFFFAOYSA-N	10		1.87	-7.16146	percent effect
R4A_0001284_001	K38687824	SPE_K38687824	3-({6-[(3-hydroxyphenyl)amino]pyridazin-3-yl}amino)phenol	Oc1cccc(Nc2ccc(Nc3cccc(O)c3)nn2)c1	GYNDFOLSPPBBIK-UHFFFAOYSA-N	GYNDFOLSPPBBIK	UHFFFAOYSA-N	10		-10.81	-9.15637	percent effect
R4A_0001285_001	K72514671	SPE_K72514671	PPY-A	COc1ccccc1-c1c[nH]c2ncc(-c3cncc(C(=O)N(C)C)c3)cc12	GYQRHHQPEMOLKH-UHFFFAOYSA-N	GYQRHHQPEMOLKH	UHFFFAOYSA-N	10		-2.09	2.71479	percent effect
R4A_0001286_001	K72280606	SPE_K72280606	Gilteritinib	CCc1nc(C(N)=O)c(Nc2ccc(N3CCC(N4CCN(C)CC4)CC3)c(OC)c2)nc1NC1CCOCC1	GYQYAJJFPNQOOW-UHFFFAOYSA-N	GYQYAJJFPNQOOW	UHFFFAOYSA-N	10		1.5	3.70813	percent effect
R4A_0001287_001	A01493904	SPE_A01493904	WB-4101	COc1cccc(OC)c1OCCNCC1COc2ccccc2O1	GYSZUJHYXCZAKI-UHFFFAOYSA-N	GYSZUJHYXCZAKI	UHFFFAOYSA-N	10		-4	10.1187	percent effect
R4A_0001288_001	K40578143	SPE_K40578143	GR-79236	OC[C@H]1O[C@@H](n2cnc3c(N[C@H]4CCC[C@@H]4O)ncnc32)[C@H](O)[C@@H]1O	GYWXTRVEUURNEW-TVDBPQCTSA-N	GYWXTRVEUURNEW	TVDBPQCTSA-N	10		-1.85	-8.29226	percent effect
R4A_0001289_001	K77220725	SPE_K77220725	Ro-1138452	CC(C)Oc1ccc(Cc2ccc(NC3=NCCN3)cc2)cc1	GYYRMJMXXLJZAB-UHFFFAOYSA-N	GYYRMJMXXLJZAB	UHFFFAOYSA-N	10		42.27	28.1791	percent effect
R4A_0001290_001	K51431759	SPE_K51431759	Dextrose (D-glucose)	O=C[C@H](O)[C@@H](O)[C@H](O)[C@H](O)CO	GZCGUPFRVQAUEE-SLPGGIOYSA-N	GZCGUPFRVQAUEE	SLPGGIOYSA-N	10		2.79	-1.16285	percent effect
R4A_0001291_001	A20126139	SPE_A20126139	MEDRYSONE	CC(=O)[C@H]1CCC2C3C[C@H](C)C4=CC(=O)CC[C@]4(C)C3[C@@H](O)C[C@@]21C	GZENKSODFLBBHQ-IENIWFQZSA-N	GZENKSODFLBBHQ	IENIWFQZSA-N	10		-3.27	-7.55694	percent effect
R4A_0001292_001	K09859624	SPE_K09859624	methantheline	CC[N+](C)(CC)CCOC(=O)C1c2ccccc2Oc2ccccc21	GZHFODJQISUKAY-UHFFFAOYSA-N	GZHFODJQISUKAY	UHFFFAOYSA-N	10		-5.19	-10.9015	percent effect
R4A_0001293_001	K04657451	SPE_K04657451	D-delta-Tocopherol	Cc1cc(O)cc2c1O[C@@](C)(CCC[C@@H](C)CCC[C@@H](C)CCCC(C)C)CC2	GZIFEOYASATJEH-BERHBOFZSA-N	GZIFEOYASATJEH	BERHBOFZSA-N	10		-8.73	-13.5024	percent effect
R4A_0001294_001	K69116396	SPE_K69116396	sertindole	O=C1NCCN1CCN1CCC(c2cn(-c3ccc(F)cc3)c3ccc(Cl)cc23)CC1	GZKLJWGUPQBVJQ-UHFFFAOYSA-N	GZKLJWGUPQBVJQ	UHFFFAOYSA-N	10		38.84	-5.7201	percent effect
R4A_0001295_001	K37865504	SPE_K37865504	LY2183240	CN(C)C(=O)n1nnnc1Cc1ccc(-c2ccccc2)cc1	GZNIYOXWFCDBBJ-UHFFFAOYSA-N	GZNIYOXWFCDBBJ	UHFFFAOYSA-N	10		9.23	-1.74517	percent effect
R4A_0001296_001	K00111504	SPE_K00111504	Abiraterone (CB-7598)	C[C@]12CC[C@H]3[C@@H](CC=C4C[C@@H](O)CC[C@@]43C)[C@@H]1CC=C2c1cccnc1	GZOSMCIZMLWJML-VJLLXTKPSA-N	GZOSMCIZMLWJML	VJLLXTKPSA-N	10		-5.26	-3.87063	percent effect
R4A_0001297_001	K35936936	SPE_K35936936	ACTB-1003	COCc1c(-c2ccc(NC(=O)Nc3cc(C(F)(F)F)ccc3F)c(F)c2)c2c(N)ncnn2c1CN1CCOCC1	GZPJCJKUZPUFAL-UHFFFAOYSA-N	GZPJCJKUZPUFAL	UHFFFAOYSA-N	10		0.1	-3.37893	percent effect
R4A_0001298_001	K94436377	SPE_K94436377	DIOSMIN	COc1ccc(-c2cc(=O)c3c(O)cc(O[C@@H]4O[C@H](CO[C@@H]5O[C@@H](C)[C@H](O)[C@@H](O)[C@H]5O)[C@@H](O)[C@H](O)[C@H]4O)cc3o2)cc1O	GZSOSUNBTXMUFQ-YFAPSIMESA-N	GZSOSUNBTXMUFQ	YFAPSIMESA-N	10		-0.7	-0.264812	percent effect
R4A_0001299_001	K01995783	SPE_K01995783	AMG-9810	CC(C)(C)c1ccc(/C=C/C(=O)Nc2ccc3c(c2)OCCO3)cc1	GZTFUVZVLYUPRG-IZZDOVSWSA-N	GZTFUVZVLYUPRG	IZZDOVSWSA-N	10		-2.62	-7.379	percent effect
R4A_0001300_001	K14590126	SPE_K14590126	farnesyl-thiosalicylic-acid-amide	CC(C)=CCC/C(C)=C/CC/C(C)=C/CSc1ccccc1C(N)=O	GZTMFRUGZMZCRD-CFBAGHHKSA-N	GZTMFRUGZMZCRD	CFBAGHHKSA-N	10		-0.49	-11.0679	percent effect
R4A_0001301_001	K63828191	SPE_K63828191	RALOXIFENE HYDROCHLORIDE	O=C(c1ccc(OCCN2CCCCC2)cc1)c1c(-c2ccc(O)cc2)sc2cc(O)ccc12	GZUITABIAKMVPG-UHFFFAOYSA-N	GZUITABIAKMVPG	UHFFFAOYSA-N	10		74.56	6.51031	percent effect
R4A_0001302_001	K49721826	SPE_K49721826	3-anilinopropan-1-ol	OCCCNc1ccccc1	GZYBSURBYCLNSM-UHFFFAOYSA-N	GZYBSURBYCLNSM	UHFFFAOYSA-N	10		-4.73	3.08541	percent effect
R4A_0001303_001	A25182582	SPE_A25182582	edaglitazone	Cc1oc(-c2ccccc2)nc1CCOc1ccc(CC2SC(=O)NC2=O)c2sccc12	HAAXAFNSRADSMK-UHFFFAOYSA-N	HAAXAFNSRADSMK	UHFFFAOYSA-N	10		-1.81	-10.5778	percent effect
R4A_0001304_001	K48449073	SPE_K48449073	Y-29794 oxalate	CC(C)c1ccc(C(=O)c2cccs2)c(SCCCCCCCCN(C)C)n1	HAGHKJDWBDSFKC-UHFFFAOYSA-N	HAGHKJDWBDSFKC	UHFFFAOYSA-N	10		77.02	-3.77355	percent effect
R4A_0001305_001		SPE_K25114078	PIMAGEDINE HYDROCHLORIDE	N=C(N)NN	HAMNKKUPIHEESI-UHFFFAOYSA-N	HAMNKKUPIHEESI	UHFFFAOYSA-N	10		-12.98	#N/A	percent effect
R4A_0001306_001	A99633051	SPE_A99633051	ETHOSUXIMIDE	CCC1(C)CC(=O)NC1=O	HAPOVYFOVVWLRS-UHFFFAOYSA-N	HAPOVYFOVVWLRS	UHFFFAOYSA-N	10		-6.19	3.09695	percent effect
R4A_0001307_001	K40581315	SPE_K40581315	butabindide	CCCCNC(=O)[C@@H]1Cc2ccccc2N1C(=O)[C@@H](N)CC	HAQIRIMIVLFYIX-ZFWWWQNUSA-N	HAQIRIMIVLFYIX	ZFWWWQNUSA-N	10		-1.01	-4.86459	percent effect
R4A_0001308_001	K96358241	SPE_K96358241	Harringtonine	COC(=O)C[C@@](O)(CCC(C)(C)O)C(=O)O[C@@H]1C(OC)=C[C@]23CCCN2CCc2cc4c(cc2[C@@H]13)OCO4	HAVJATCHLFRDHY-JZTSUELASA-N	HAVJATCHLFRDHY	JZTSUELASA-N	10		-10.07	-12.1768	percent effect
R4A_0001309_001	K12829205	SPE_K12829205	MECHLORETHAMINE	CN(CCCl)CCCl	HAWPXGHAZFHHAD-UHFFFAOYSA-N	HAWPXGHAZFHHAD	UHFFFAOYSA-N	10		-2.81	#N/A	percent effect
R4A_0001310_001	K63784565	SPE_K63784565	10-Hydroxycamptothecin	CC[C@@]1(O)C(=O)OCc2c1cc1n(c2=O)Cc2cc3cc(O)ccc3nc2-1	HAWSQZCWOQZXHI-FQEVSTJZSA-N	HAWSQZCWOQZXHI	FQEVSTJZSA-N	10		2.87	-2.21252	percent effect
R4A_0001311_001	K39009484	SPE_K39009484	Entrectinib (RXDX-101)	CN1CCN(c2ccc(C(=O)Nc3n[nH]c4ccc(Cc5cc(F)cc(F)c5)cc34)c(NC3CCOCC3)c2)CC1	HAYYBYPASCDWEQ-UHFFFAOYSA-N	HAYYBYPASCDWEQ	UHFFFAOYSA-N	10		96.46	-13.7293	percent effect
R4A_0001312_001	K19136521	SPE_K19136521	indirubin-3-monoxime	O=C1Nc2ccccc2/C1=C1/Nc2ccccc2/C1=N\O	HBDSHCUSXQATPO-BGBJRWHRSA-N	HBDSHCUSXQATPO	BGBJRWHRSA-N	10		-2.74	-1.67895	percent effect
R4A_0001313_001	K68470841	SPE_K68470841	ST 2825	NC(=O)[C@H]1CCS[C@@H]2C[C@]3(CCCN3C(=O)Cc3ccc(NC(=O)COc4ccc(Cl)cc4Cl)cc3)C(=O)N21	HBLHLJXFIPCEMW-ZJSFPPFMSA-N	HBLHLJXFIPCEMW	ZJSFPPFMSA-N	10		-1.66	11.5121	percent effect
R4A_0001314_001	K09549677	SPE_K09549677	mibefradil	COCC(=O)O[C@]1(CCN(C)CCCc2nc3ccccc3[nH]2)CCc2cc(F)ccc2[C@@H]1C(C)C	HBNPJJILLOYFJU-VMPREFPWSA-N	HBNPJJILLOYFJU	VMPREFPWSA-N	10		88.24	97.3546	percent effect
R4A_0001315_001	A33692381	SPE_A33692381	ZIDOVUDINE [AZT]	Cc1cn(C2CC(N=[N+]=[N-])C(CO)O2)c(=O)[nH]c1=O	HBOMLICNUCNMMY-UHFFFAOYSA-N	HBOMLICNUCNMMY	UHFFFAOYSA-N	10		-4.18	-1.92459	percent effect
R4A_0001316_001	K49055432	SPE_K49055432	A66	Cc1nc(NC(=O)N2CCC[C@H]2C(N)=O)sc1-c1csc(C(C)(C)C)n1	HBPXWEPKNBHKAX-NSHDSACASA-N	HBPXWEPKNBHKAX	NSHDSACASA-N	10		0.88	5.50413	percent effect
R4A_0001317_001	K66788707	SPE_K66788707	fludarabine	Nc1nc(F)nc2c1ncn2[C@@H]1O[C@H](CO)[C@@H](O)[C@@H]1O	HBUBKKRHXORPQB-FJFJXFQQSA-N	HBUBKKRHXORPQB	FJFJXFQQSA-N	10		-3.23	0.798951	percent effect
R4A_0001318_001	K50785021	SPE_K50785021	CYCLAMIC ACID	O=S(=O)(O)NC1CCCCC1	HCAJEUSONLESMK-UHFFFAOYSA-N	HCAJEUSONLESMK	UHFFFAOYSA-N	10		-2.13	-4.30053	percent effect
R4A_0001319_001	A44008656	SPE_A44008656	DOXYLAMINE SUCCINATE	CN(C)CCOC(C)(c1ccccc1)c1ccccn1	HCFDWZZGGLSKEP-UHFFFAOYSA-N	HCFDWZZGGLSKEP	UHFFFAOYSA-N	10		-0.14	-0.397724	percent effect
R4A_0001320_001	K51730347	SPE_K51730347	diphencyprone	O=c1c(-c2ccccc2)c1-c1ccccc1	HCIBTBXNLVOFER-UHFFFAOYSA-N	HCIBTBXNLVOFER	UHFFFAOYSA-N	10		-4.48	-8.08416	percent effect
R4A_0001321_001	K41304947	SPE_K41304947	HA-966-(S)-(-)	N[C@H]1CCN(O)C1=O	HCKUBNLZMKAEIN-VKHMYHEASA-N	HCKUBNLZMKAEIN	VKHMYHEASA-N	10		-8.51	-1.67736	percent effect
R4A_0001321_001	K41304947	SPE_K41304947	HA-966-(S)-(-)	N[C@H]1CCN(O)C1=O	HCKUBNLZMKAEIN-VKHMYHEASA-N	HCKUBNLZMKAEIN	VKHMYHEASA-N	10		-8.51	-1.67736	percent effect
R4A_0001321_002	K58046914	SPE_K58046914	HA-966-(R)-(+)	N[C@@H]1CCN(O)C1=O	HCKUBNLZMKAEIN-GSVOUGTGSA-N	HCKUBNLZMKAEIN	GSVOUGTGSA-N	10		-6.32	-5.19064	percent effect
R4A_0001322_001	K74913225	SPE_K74913225	Brinzolamide	CCN[C@H]1CN(CCCOC)S(=O)(=O)c2sc(S(N)(=O)=O)cc21	HCRKCZRJWPKOAR-JTQLQIEISA-N	HCRKCZRJWPKOAR	JTQLQIEISA-N	10		2.96	-9.92619	percent effect
R4A_0001323_001	A17453586	SPE_A17453586	MDL-72832	O=C1CC2(CCCC2)CC(=O)N1CCCCNCC1COc2ccccc2O1	HCVRCHQFYYZPHT-UHFFFAOYSA-N	HCVRCHQFYYZPHT	UHFFFAOYSA-N	10		-0.42	-1.05268	percent effect
R4A_0001324_001	K84424780	SPE_K84424780	Stigmasterol (Stigmasterin)	CC[C@H](/C=C/[C@@H](C)[C@H]1CC[C@H]2[C@@H]3CC=C4C[C@@H](O)CC[C@]4(C)[C@H]3CC[C@@]21C)C(C)C	HCXVJBMSMIARIN-PHZDYDNGSA-N	HCXVJBMSMIARIN	PHZDYDNGSA-N	10		-2.7	-4.02143	percent effect
R4A_0001325_001	K60762818	SPE_K60762818	DESIPRAMINE HYDROCHLORIDE	CNCCCN1c2ccccc2CCc2ccccc21	HCYAFALTSJYZDH-UHFFFAOYSA-N	HCYAFALTSJYZDH	UHFFFAOYSA-N	10		36.57	39.3376	percent effect
R4A_0001326_001	K44004064	SPE_K44004064	acefylline	Cn1c(=O)c2c(ncn2CC(=O)O)n(C)c1=O	HCYFGRCYSCXKNQ-UHFFFAOYSA-N	HCYFGRCYSCXKNQ	UHFFFAOYSA-N	10		-4.41	-10.9297	percent effect
R4A_0001327_001	K85872723	SPE_K85872723	kynurenic-acid	O=C(O)c1cc(O)c2ccccc2n1	HCZHHEIFKROPDY-UHFFFAOYSA-N	HCZHHEIFKROPDY	UHFFFAOYSA-N	10		3.47	-12.97	percent effect
R4A_0001328_001	A87130939	SPE_A87130939	Nordihydroguaiaretic acid	CC(Cc1ccc(O)c(O)c1)C(C)Cc1ccc(O)c(O)c1	HCZKYJDFEPMADG-UHFFFAOYSA-N	HCZKYJDFEPMADG	UHFFFAOYSA-N	10		-7.08	7.59467	percent effect
R4A_0001329_001	K89348303	SPE_K89348303	RAMIPRIL	CCOC(=O)[C@H](CCc1ccccc1)N[C@@H](C)C(=O)N1[C@H](C(=O)O)C[C@@H]2CCC[C@@H]21	HDACQVRGBOVJII-JBDAPHQKSA-N	HDACQVRGBOVJII	JBDAPHQKSA-N	10		-13.05	0.124995	percent effect
R4A_0001330_001	K33502629	SPE_K33502629	PSNCBAM-1	O=C(Nc1ccc(Cl)cc1)Nc1cccc(-c2cccc(N3CCCC3)n2)c1	HDAYFSFWIPRJSO-UHFFFAOYSA-N	HDAYFSFWIPRJSO	UHFFFAOYSA-N	10		-10.8	-3.5091	percent effect
R4A_0001331_001	K42452249	SPE_K42452249	EO-1428	Cc1ccccc1C(=O)c1ccc(Nc2ccc(Br)cc2N)cc1Cl	HDCLCHNAEZNGNV-UHFFFAOYSA-N	HDCLCHNAEZNGNV	UHFFFAOYSA-N	10		-0.52	-0.051428	percent effect
R4A_0001332_001	A84389633	SPE_A84389633	tropanyl-3,5-dimethylbenzoate	Cc1cc(C)cc(C(=O)OC2CC3CCC(C2)N3C)c1	HDDNYFLPWFSBLN-UHFFFAOYSA-N	HDDNYFLPWFSBLN	UHFFFAOYSA-N	10		32.75	#N/A	percent effect
R4A_0001333_001	K51318897	SPE_K51318897	FENBENDAZOLE	COC(=O)Nc1nc2ccc(Sc3ccccc3)cc2[nH]1	HDDSHPAODJUKPD-UHFFFAOYSA-N	HDDSHPAODJUKPD	UHFFFAOYSA-N	10		-0.23	-1.70853	percent effect
R4A_0001334_001	K06014311	SPE_K06014311	DH-97	CCCCC(=O)NCCc1c(Cc2ccccc2)[nH]c2ccccc12	HDOIPCLEKCEANF-UHFFFAOYSA-N	HDOIPCLEKCEANF	UHFFFAOYSA-N	10		-4.15	4.48266	percent effect
R4A_0001335_001	K46435977	SPE_K46435977	VALACYCLOVIR HYDROCHLORIDE	CC(C)[C@H](N)C(=O)OCCOCn1cnc2c(=O)[nH]c(N)nc21	HDOVUKNUBWVHOX-QMMMGPOBSA-N	HDOVUKNUBWVHOX	QMMMGPOBSA-N	10		4.32	1.6905	percent effect
R4A_0001336_001	K64557645	SPE_K64557645	zotepine	CN(C)CCOC1=Cc2ccccc2Sc2ccc(Cl)cc21	HDOZVRUNCMBHFH-UHFFFAOYSA-N	HDOZVRUNCMBHFH	UHFFFAOYSA-N	10		13.92	-8.43494	percent effect
R4A_0001337_001	K54028654	SPE_K54028654	Trehalose	OC[C@H]1O[C@H](O[C@H]2O[C@H](CO)[C@@H](O)[C@H](O)[C@H]2O)[C@H](O)[C@@H](O)[C@@H]1O	HDTRYLNUVZCQOY-LIZSDCNHSA-N	HDTRYLNUVZCQOY	LIZSDCNHSA-N	10		-2.3	1.10992	percent effect
R4A_0001338_001	K34675210	SPE_K34675210	CBiPES	CCS(=O)(=O)N(Cc1cccnc1)c1cccc(-c2ccc(C#N)cc2)c1	HDVYXILCBYGKGU-UHFFFAOYSA-N	HDVYXILCBYGKGU	UHFFFAOYSA-N	10		-1.54	-4.83073	percent effect
R4A_0001339_001	A80017228	SPE_A80017228	BENDROFLUMETHIAZIDE	NS(=O)(=O)c1cc2c(cc1C(F)(F)F)NC(Cc1ccccc1)NS2(=O)=O	HDWIHXWEUNVBIY-UHFFFAOYSA-N	HDWIHXWEUNVBIY	UHFFFAOYSA-N	10		-8.79	-10.5598	percent effect
R4A_0001340_001	K58894520	SPE_K58894520	ONO-4817	CCOCOC[C@H](C[C@H](C)C(=O)NO)NC(=O)c1ccc(Oc2ccccc2)cc1	HDWWQELUBWGQGA-WMZOPIPTSA-N	HDWWQELUBWGQGA	WMZOPIPTSA-N	10		-0.6	-6.46629	percent effect
R4A_0001341_001	K32285926	SPE_K32285926	AMG-208	COc1ccc2c(OCc3nnc4ccc(-c5ccccc5)nn34)ccnc2c1	HEAIZQNMNCHNFD-UHFFFAOYSA-N	HEAIZQNMNCHNFD	UHFFFAOYSA-N	10		0.56	-7.12594	percent effect
R4A_0001342_001		SPE_K55808645	Elagolix	COc1cccc(-c2c(C)n(Cc3c(F)cccc3C(F)(F)F)c(=O)n(C[C@H](NCCCC(=O)O)c3ccccc3)c2=O)c1F	HEAUOKZIVMZVQL-VWLOTQADSA-N	HEAUOKZIVMZVQL	VWLOTQADSA-N	10		-5.96	#N/A	percent effect
R4A_0001343_001	K49313711	SPE_K49313711	Ribitol (Adonitol)	OC[C@H](O)[C@H](O)[C@H](O)CO	HEBKCHPVOIAQTA-ZXFHETKHSA-N	HEBKCHPVOIAQTA	ZXFHETKHSA-N	10		-6.6	-7.58884	percent effect
R4A_0001344_001	A17655518; K14965640; M64062803	SPE_A17655518	IBUPROFEN	CC(C)Cc1ccc(C(C)C(=O)O)cc1	HEFNNWSXXWATRW-UHFFFAOYSA-N	HEFNNWSXXWATRW	UHFFFAOYSA-N	10		-3.6	-2.41755	percent effect
R4A_0001344_001	A17655518; K14965640; M64062803	SPE_K14965640	DEXIBUPROFEN	CC(C)Cc1ccc(C(C)C(=O)O)cc1	HEFNNWSXXWATRW-UHFFFAOYSA-N	HEFNNWSXXWATRW	UHFFFAOYSA-N	10		1.58	-3.3756	percent effect
R4A_0001344_001	A17655518; K14965640; M64062803	SPE_M64062803	Ibuprofen Lysine (NeoProfen)	CC(C)Cc1ccc(C(C)C(=O)O)cc1	HEFNNWSXXWATRW-UHFFFAOYSA-N	HEFNNWSXXWATRW	UHFFFAOYSA-N	10		-5.52	-1.28915	percent effect
R4A_0001345_001	K19202888	SPE_K19202888	C646	CC1=NN(c2ccc(C(=O)O)cc2)C(=O)/C1=C\c1ccc(-c2cc(C)c(C)cc2[N+](=O)[O-])o1	HEKJYZZSCQBJGB-UNOMPAQXSA-N	HEKJYZZSCQBJGB	UNOMPAQXSA-N	10		-1.81	-8.87133	percent effect
R4A_0001346_001	K62537556	SPE_K62537556	4-IBP	O=C(NC1CCN(Cc2ccccc2)CC1)c1ccc(I)cc1	HELCSESNNDZLFM-UHFFFAOYSA-N	HELCSESNNDZLFM	UHFFFAOYSA-N	10		1.54	4.9374	percent effect
R4A_0001347_001	K11129031	SPE_K11129031	GEMFIBROZIL	Cc1ccc(C)c(OCCCC(C)(C)C(=O)O)c1	HEMJJKBWTPKOJG-UHFFFAOYSA-N	HEMJJKBWTPKOJG	UHFFFAOYSA-N	10		-3.41	-5.80559	percent effect
R4A_0001348_001	A55464252	SPE_A55464252	3-(4-Methylbenzylidene)camphor	Cc1ccc(/C=C2/C(=O)C3(C)CCC2C3(C)C)cc1	HEOCBCNFKCOKBX-SDNWHVSQSA-N	HEOCBCNFKCOKBX	SDNWHVSQSA-N	10		-2.21	-3.15286	percent effect
R4A_0001349_001	K73815512	SPE_K73815512	HC-030031	CC(C)c1ccc(NC(=O)Cn2cnc3c2c(=O)n(C)c(=O)n3C)cc1	HEQDZPHDVAOBLN-UHFFFAOYSA-N	HEQDZPHDVAOBLN	UHFFFAOYSA-N	10		-4.51	-17.0542	percent effect
R4A_0001350_001	K79239947	SPE_K79239947	PF-573228	CS(=O)(=O)c1cccc(CNc2nc(Nc3ccc4c(c3)CCC(=O)N4)ncc2C(F)(F)F)c1	HESLKTSGTIBHJU-UHFFFAOYSA-N	HESLKTSGTIBHJU	UHFFFAOYSA-N	10		-6.68	-7.35363	percent effect
R4A_0001351_001	K09456915	SPE_K09456915	Gemcitabine (elaidate)	CCCCCCCC/C=C/CCCCCCCC(=O)OC[C@H]1O[C@@H](n2ccc(N)nc2=O)C(F)(F)[C@@H]1O	HESSNRGIEVBPRB-QDDPNBLJSA-N	HESSNRGIEVBPRB	QDDPNBLJSA-N	10		-0.7	-6.30514	percent effect
R4A_0001352_001	A22380646	SPE_A22380646	Pantoprazole (sodium)	COc1ccnc(CS(=O)c2nc3ccc(OC(F)F)cc3[n-]2)c1OC	HEYBXKVTQOEUTP-UHFFFAOYSA-N	HEYBXKVTQOEUTP	UHFFFAOYSA-N	10		-1.1	-6.05743	percent effect
R4A_0001353_001	K27885593	SPE_K27885593	Corosolic acid	C[C@@H]1[C@H]2C3=CC[C@@H]4[C@@]5(C)C[C@@H](O)[C@H](O)C(C)(C)[C@@H]5CC[C@@]4(C)[C@]3(C)CC[C@@]2(C(=O)O)CC[C@H]1C	HFGSQOYIOKBQOW-ZSDYHTTISA-N	HFGSQOYIOKBQOW	ZSDYHTTISA-N	10		-2.32	10.8251	percent effect
R4A_0001354_001	A33749298	SPE_A33749298	OXYPHENBUTAZONE	CCCCC1C(=O)N(c2ccccc2)N(c2ccc(O)cc2)C1=O	HFHZKZSRXITVMK-UHFFFAOYSA-N	HFHZKZSRXITVMK	UHFFFAOYSA-N	10		-3.35	2.65716	percent effect
R4A_0001355_001	K84605263	SPE_K84605263	KHK-IN-1 (hydrochloride)	CSc1ccccc1Nc1nc(N2CCNCC2)nc2c(NCC3CC3)ncnc12	HFLMLZKGLUEWBU-UHFFFAOYSA-N	HFLMLZKGLUEWBU	UHFFFAOYSA-N	10		79.35	-31.9453	percent effect
R4A_0001356_001	K19601669	SPE_K19601669	S-Ruxolitinib	N#CC[C@@H](C1CCCC1)n1cc(-c2ncnc3[nH]ccc23)cn1	HFNKQEVNSGCOJV-HNNXBMFYSA-N	HFNKQEVNSGCOJV	HNNXBMFYSA-N	10		-6.34	3.53543	percent effect
R4A_0001356_001	K19601669	SPE_K19601669	S-Ruxolitinib	N#CC[C@@H](C1CCCC1)n1cc(-c2ncnc3[nH]ccc23)cn1	HFNKQEVNSGCOJV-HNNXBMFYSA-N	HFNKQEVNSGCOJV	HNNXBMFYSA-N	10		-6.34	3.53543	percent effect
R4A_0001356_002	K53972329	SPE_K53972329	Ruxolitinib (INCB018424)	N#CC[C@H](C1CCCC1)n1cc(-c2ncnc3[nH]ccc23)cn1	HFNKQEVNSGCOJV-OAHLLOKOSA-N	HFNKQEVNSGCOJV	OAHLLOKOSA-N	10		-4.27	1.53945	percent effect
R4A_0001357_001	K06426971	SPE_K06426971	ryuvidine	Cc1ccc(NC2=CC(=O)c3sc(C)nc3C2=O)cc1	HFPLHASLIOXVGS-UHFFFAOYSA-N	HFPLHASLIOXVGS	UHFFFAOYSA-N	10		-4.12	-3.69048	percent effect
R4A_0001358_001	K60060639	SPE_K60060639	N-methyllidocaine-iodide	CC[N+](C)(CC)CC(=O)Nc1c(C)cccc1C	HFRFLLYLVAKRMZ-UHFFFAOYSA-O	HFRFLLYLVAKRMZ	UHFFFAOYSA-O	10		-1.87	-6.06472	percent effect
R4A_0001359_001	A64011898	SPE_A64011898	5?-Androstenone	C[C@@]12C=CC[C@H]1[C@@H]1CC[C@H]3CC(=O)CC[C@]3(C)[C@H]1CC2	HFVMLYAGWXSTQI-QYXZOKGRSA-N	HFVMLYAGWXSTQI	QYXZOKGRSA-N	10		-0.52	-1.36864	percent effect
R4A_0001360_001	K26439554	SPE_K26439554	H2L-5765834	O=C(O)c1ccc2c(c1)C(=O)N(c1cccc(Oc3ccc([N+](=O)[O-])cc3)c1)C2=O	HFYPTENHTPNXGP-UHFFFAOYSA-N	HFYPTENHTPNXGP	UHFFFAOYSA-N	10		0.2	-0.154567	percent effect
R4A_0001361_001	K24227647	SPE_K24227647	TC2559 fumarate	CCOc1cncc(/C=C/CCNC)c1	HFZDMKMXPGRKCK-GQCTYLIASA-N	HFZDMKMXPGRKCK	GQCTYLIASA-N	10		-0.57	-5.59753	percent effect
R4A_0001362_001	K40176866	SPE_K40176866	NS-9283	N#Cc1cccc(-c2nc(-c3cccnc3)no2)c1	HGFXDSQLRSWUBO-UHFFFAOYSA-N	HGFXDSQLRSWUBO	UHFFFAOYSA-N	10		-5.61	-7.53717	percent effect
R4A_0001363_001	A49622760	SPE_A49622760	Faropenem sodium hemipentahydrate	C[C@@H](O)[C@H]1C(=O)N2C(C(=O)[O-])=C([C@H]3CCCO3)S[C@H]12	HGGAKXAHAYOLDJ-FHZUQPTBSA-M	HGGAKXAHAYOLDJ	FHZUQPTBSA-M	10		-1.64	0.227051	percent effect
R4A_0001364_001	K29322660	SPE_K29322660	Edoxaban	CN1CCc2nc(C(=O)N[C@@H]3C[C@@H](C(=O)N(C)C)CC[C@@H]3NC(=O)C(=O)Nc3ccc(Cl)cn3)sc2C1	HGVDHZBSSITLCT-JLJPHGGASA-N	HGVDHZBSSITLCT	JLJPHGGASA-N	10		-7.24	-8.08545	percent effect
R4A_0001365_001	K96798615	SPE_K96798615	S4	Cc1cc(C)cc(NC(=O)Nc2ccc(OS(N)(=O)=O)cc2)c1	HGVHSNXRZYOTPD-UHFFFAOYSA-N	HGVHSNXRZYOTPD	UHFFFAOYSA-N	10		-9.64	-0.569137	percent effect
R4A_0001366_001	K63068307	SPE_K63068307	ZSTK474	FC(F)c1nc2ccccc2n1-c1nc(N2CCOCC2)nc(N2CCOCC2)n1	HGVNLRPZOWWDKD-UHFFFAOYSA-N	HGVNLRPZOWWDKD	UHFFFAOYSA-N	10		-0.79	-13.0796	percent effect
R4A_0001367_001	K03808106	SPE_K03808106	NS-19504	Nc1ncc(Cc2ccc(Br)cc2)s1	HGWLTZOMQZIUBW-UHFFFAOYSA-N	HGWLTZOMQZIUBW	UHFFFAOYSA-N	10		-1.9	-0.24878	percent effect
R4A_0001368_001	A70067498	SPE_A70067498	ATROPINE OXIDE	C[N+]1([O-])C2CCC1CC(OC(=O)C(CO)c1ccccc1)C2	HGWPFSBHDACWNL-UHFFFAOYSA-N	HGWPFSBHDACWNL	UHFFFAOYSA-N	10		0.6	-1.05677	percent effect
R4A_0001369_001	K22356203	SPE_K22356203	IDO5L	Nc1nonc1/C(=N\c1ccc(F)c(Cl)c1)NO	HGXSLPIXNPASGZ-UHFFFAOYSA-N	HGXSLPIXNPASGZ	UHFFFAOYSA-N	10		0.83	-4.79958	percent effect
R4A_0001370_001	K18036262	SPE_K18036262	L-168049	CCCOc1ccc(Br)cc1-c1cc(-c2ccc(Cl)cc2)[nH]c1-c1ccncc1	HHBOWXZOLYQFNY-UHFFFAOYSA-N	HHBOWXZOLYQFNY	UHFFFAOYSA-N	10		-4.46	-10.6119	percent effect
R4A_0001371_001	K38385169	SPE_K38385169	LY3009120	CNc1ncc2cc(-c3cc(NC(=O)NCCC(C)(C)C)c(F)cc3C)c(C)nc2n1	HHCBMISMPSAZBF-UHFFFAOYSA-N	HHCBMISMPSAZBF	UHFFFAOYSA-N	10		-7.16	-2.78813	percent effect
R4A_0001372_001	K83963101	SPE_K83963101	MLN8054	O=C(O)c1ccc(Nc2ncc3c(n2)-c2ccc(Cl)cc2C(c2c(F)cccc2F)=NC3)cc1	HHFBDROWDBDFBR-UHFFFAOYSA-N	HHFBDROWDBDFBR	UHFFFAOYSA-N	10		-2.95	4.80152	percent effect
R4A_0001373_001	K59753975	SPE_K59753975	Vindesine Sulfate	CC[C@]1(O)C[C@H]2C[N@](CCc3c([nH]c4ccccc34)[C@@](C(=O)OC)(c3cc4c(cc3OC)N(C)[C@H]3[C@@](O)(C(N)=O)[C@H](O)[C@]5(CC)C=CCN6CC[C@]43[C@@H]65)C2)C1	HHJUWIANJFBDHT-KOTLKJBCSA-N	HHJUWIANJFBDHT	KOTLKJBCSA-N	10		9.74	7.06792	percent effect
R4A_0001374_001	A94323479	SPE_A94323479	Ki16198	COC(=O)CCSCc1ccc(-c2onc(C)c2NC(=O)OC(C)c2ccccc2Cl)cc1	HHVJBROTJWPHHX-UHFFFAOYSA-N	HHVJBROTJWPHHX	UHFFFAOYSA-N	10		1.75	-1.98816	percent effect
R4A_0001375_001	K81528515	SPE_K81528515	Nilotinib (AMN-107)	Cc1cn(-c2cc(NC(=O)c3ccc(C)c(Nc4nccc(-c5cccnc5)n4)c3)cc(C(F)(F)F)c2)cn1	HHZIURLSWUIHRB-UHFFFAOYSA-N	HHZIURLSWUIHRB	UHFFFAOYSA-N	10		-4.08	-10.6369	percent effect
R4A_0001376_001	K83063356	SPE_K83063356	RS-102895	O=C1Nc2ccccc2C2(CCN(CCc3ccc(C(F)(F)F)cc3)CC2)O1	HIDWEYPGMLIQSN-UHFFFAOYSA-N	HIDWEYPGMLIQSN	UHFFFAOYSA-N	10		6.16	12.637	percent effect
R4A_0001377_001	A45664787	SPE_A45664787	Iloprost	CC#CCC(C)[C@H](O)/C=C/[C@@H]1[C@H]2C/C(=C/CCCC(=O)O)C[C@H]2C[C@H]1O	HIFJCPQKFCZDDL-ACWOEMLNSA-N	HIFJCPQKFCZDDL	ACWOEMLNSA-N	10		0.07	8.40563	percent effect
R4A_0001378_001	K33588785	SPE_K33588785	obidoxime	O/N=C/c1cc[n+](COC[n+]2ccc(/C=N/O)cc2)cc1	HIGRLDNHDGYWQJ-UHFFFAOYSA-P	HIGRLDNHDGYWQJ	UHFFFAOYSA-P	10		-1.91	-11.4918	percent effect
R4A_0001379_001	K00926464	SPE_K00926464	L-Tyrosylglycylglycine	N[C@@H](Cc1ccc(O)cc1)C(=O)NCC(=O)NCC(=O)O	HIINQLBHPIQYHN-JTQLQIEISA-N	HIINQLBHPIQYHN	JTQLQIEISA-N	10		-2.1	0.00959156	percent effect
R4A_0001380_001	K19171642	SPE_K19171642	CP-91149	CN(C)C(=O)[C@H](O)[C@H](Cc1ccccc1)NC(=O)c1cc2cc(Cl)ccc2[nH]1	HINJNZFCMLSBCI-PKOBYXMFSA-N	HINJNZFCMLSBCI	PKOBYXMFSA-N	10		-3.36	4.68276	percent effect
R4A_0001381_001	A49544621	SPE_A49544621	AC-7954-(+/-)	CN(C)CCC1(c2ccc(Cl)cc2)Cc2ccccc2C(=O)O1	HIVBATDUVFEJFZ-UHFFFAOYSA-N	HIVBATDUVFEJFZ	UHFFFAOYSA-N	10		27.54	24.6684	percent effect
R4A_0001382_001	K12198961	SPE_K12198961	G007-LK	CS(=O)(=O)c1ccc(-c2nnc(/C=C/c3nnc(-c4ccc(C#N)cc4)o3)n2-c2ccccc2Cl)nc1	HIWVLHPKZNBSBE-OUKQBFOZSA-N	HIWVLHPKZNBSBE	OUKQBFOZSA-N	10		-0.08	3.45684	percent effect
R4A_0001383_001	K06712146	SPE_K06712146	YM-90709	COc1cc2c(cc1OC)-c1cc3nc4ccccc4nc3n1C(C)(C)C2	HIXSPVQXXDULHS-UHFFFAOYSA-N	HIXSPVQXXDULHS	UHFFFAOYSA-N	10		-1.86	-10.1081	percent effect
R4A_0001384_001	K91308639	SPE_K91308639	ARN-509	CNC(=O)c1ccc(N2C(=S)N(c3cnc(C#N)c(C(F)(F)F)c3)C(=O)C23CCC3)cc1F	HJBWBFZLDZWPHF-UHFFFAOYSA-N	HJBWBFZLDZWPHF	UHFFFAOYSA-N	10		0.9	-5.1202	percent effect
R4A_0001385_001	K11595419	SPE_K11595419	L-Alanine-L-glutamine	C[C@H](N)C(=O)N[C@@H](CCC(N)=O)C(=O)O	HJCMDXDYPOUFDY-WHFBIAKZSA-N	HJCMDXDYPOUFDY	WHFBIAKZSA-N	10		-8.62	-11.3311	percent effect
R4A_0001386_001	K12826175	SPE_K12826175	ISRIB (trans-isomer)	O=C(COc1ccc(Cl)cc1)N[C@H]1CC[C@H](NC(=O)COc2ccc(Cl)cc2)CC1	HJGMCDHQPXTGAV-IYARVYRRSA-N	HJGMCDHQPXTGAV	IYARVYRRSA-N	10		-2.2	0.564466	percent effect
R4A_0001387_001	K88646909	SPE_K88646909	ARECOLINE HYDROBROMIDE	COC(=O)C1=CCCN(C)C1	HJJPJSXJAXAIPN-UHFFFAOYSA-N	HJJPJSXJAXAIPN	UHFFFAOYSA-N	10		-1.97	3.54547	percent effect
R4A_0001388_001	K89125793	SPE_K89125793	TINIDAZOLE	CCS(=O)(=O)CCn1c([N+](=O)[O-])cnc1C	HJLSLZFTEKNLFI-UHFFFAOYSA-N	HJLSLZFTEKNLFI	UHFFFAOYSA-N	10		-5.29	-8.9119	percent effect
R4A_0001389_001	K37561857	SPE_K37561857	zardaverine	COc1cc(-c2ccc(=O)[nH]n2)ccc1OC(F)F	HJMQDJPMQIHLPB-UHFFFAOYSA-N	HJMQDJPMQIHLPB	UHFFFAOYSA-N	10		-2.3	13.6485	percent effect
R4A_0001390_001	A34255068	SPE_A34255068	ROLIPRAM	COc1ccc(C2CNC(=O)C2)cc1OC1CCCC1	HJORMJIFDVBMOB-UHFFFAOYSA-N	HJORMJIFDVBMOB	UHFFFAOYSA-N	10		-3.94	5.30501	percent effect
R4A_0001390_001	A34255068	SPE_A34255068	ROLIPRAM	COc1ccc(C2CNC(=O)C2)cc1OC1CCCC1	HJORMJIFDVBMOB-UHFFFAOYSA-N	HJORMJIFDVBMOB	UHFFFAOYSA-N	10		-3.94	5.30501	percent effect
R4A_0001390_001	A34255068	SPE_A34255068	ROLIPRAM	COc1ccc(C2CNC(=O)C2)cc1OC1CCCC1	HJORMJIFDVBMOB-UHFFFAOYSA-N	HJORMJIFDVBMOB	UHFFFAOYSA-N	10		-3.94	5.30501	percent effect
R4A_0001390_002	K65856711	SPE_K65856711	rolipram-S(+)	COc1ccc([C@H]2CNC(=O)C2)cc1OC1CCCC1	HJORMJIFDVBMOB-GFCCVEGCSA-N	HJORMJIFDVBMOB	GFCCVEGCSA-N	10		-3.42	-5.06447	percent effect
R4A_0001390_003	K75516118	SPE_K75516118	rolipram-R(-)	COc1ccc([C@@H]2CNC(=O)C2)cc1OC1CCCC1	HJORMJIFDVBMOB-LBPRGKRZSA-N	HJORMJIFDVBMOB	LBPRGKRZSA-N	10		-0.04	-0.779388	percent effect
R4A_0001391_001	K41772907	SPE_K41772907	Tolimidone, MLR 1023	Cc1cccc(Oc2cnc(=O)[nH]c2)c1	HJQILFPVRNHTIG-UHFFFAOYSA-N	HJQILFPVRNHTIG	UHFFFAOYSA-N	10		-0.63	#N/A	percent effect
R4A_0001392_001	K75308783	SPE_K75308783	XL765	COc1cc(Nc2nc3ccccc3nc2NS(=O)(=O)c2ccc(NC(=O)c3ccc(C)c(OC)c3)cc2)cc(OC)c1	HJSSPYJVWLTYHG-UHFFFAOYSA-N	HJSSPYJVWLTYHG	UHFFFAOYSA-N	10		-5.62	-7.71547	percent effect
R4A_0001393_001	A59378440	SPE_A59378440	Butylphthalide	CCCCC1OC(=O)c2ccccc21	HJXMNVQARNZTEE-UHFFFAOYSA-N	HJXMNVQARNZTEE	UHFFFAOYSA-N	10		0.34	1.85309	percent effect
R4A_0001394_001	K13277760	SPE_K13277760	Rifamycin SV sodium salt	COC1/C=C\OC2(C)Oc3c(C)c(O)c4c(O)c(cc([O-])c4c3C2=O)NC(=O)/C(C)=C\C=C/C(C)C(O)C(C)C(O)C(C)C(OC(C)=O)C1C	HJYYPODYNSCCOU-QXMMDKDBSA-M	HJYYPODYNSCCOU	QXMMDKDBSA-M	10		-0.32	-3.13211	percent effect
R4A_0001394_001	K13277760	SPE_K13277760	Rifamycin SV sodium salt	COC1/C=C\OC2(C)Oc3c(C)c(O)c4c(O)c(cc([O-])c4c3C2=O)NC(=O)/C(C)=C\C=C/C(C)C(O)C(C)C(O)C(C)C(OC(C)=O)C1C	HJYYPODYNSCCOU-QXMMDKDBSA-M	HJYYPODYNSCCOU	QXMMDKDBSA-M	10		-0.32	-3.13211	percent effect
R4A_0001394_002	K38512030	SPE_K38512030	Rifamycin SV Sodium	CO[C@H]1/C=C/O[C@@]2(C)Oc3c(C)c(O)c4c(O)c(cc([O-])c4c3C2=O)NC(=O)/C(C)=C\C=C\C(C)[C@H](O)[C@@H](C)[C@@H](O)[C@@H](C)[C@H](OC(C)=O)[C@@H]1C	HJYYPODYNSCCOU-NOQUVXQFSA-M	HJYYPODYNSCCOU	NOQUVXQFSA-M	10		-1.11	1.24761	percent effect
R4A_0001395_001	A07815743	SPE_A07815743	kakonein	O=c1c(-c2ccc(O)cc2)coc2c(C3OC(CO)C(O)C(O)C3O)c(O)ccc12	HKEAFJYKMMKDOR-UHFFFAOYSA-N	HKEAFJYKMMKDOR	UHFFFAOYSA-N	10		-3.26	-6.43825	percent effect
R4A_0001396_001	K13629382	SPE_K13629382	eseroline-(-)	CN1CC[C@@]2(C)c3cc(O)ccc3N(C)[C@H]12	HKGWQUVGHPDEBZ-STQMWFEESA-N	HKGWQUVGHPDEBZ	STQMWFEESA-N	10		24.76	-4.6136	percent effect
R4A_0001397_001	K34533029	SPE_K34533029	tyrphostin-AG-494	N#C/C(=C\c1ccc(O)c(O)c1)C(=O)Nc1ccccc1	HKHOVJYOELRGMV-XYOKQWHBSA-N	HKHOVJYOELRGMV	XYOKQWHBSA-N	10		3.7	-3.11025	percent effect
R4A_0001398_001	K55567017	SPE_K55567017	Formononetin (Formononetol)	COc1ccc(-c2coc3cc(O)ccc3c2=O)cc1	HKQYGTCOTHHOMP-UHFFFAOYSA-N	HKQYGTCOTHHOMP	UHFFFAOYSA-N	10		-8.95	-5.07703	percent effect
R4A_0001399_001	K70744942	SPE_K70744942	A-967079	CCC(=N\O)/C(C)=C/c1ccc(F)cc1	HKROEBDHHKMNBZ-CHBKHGQFSA-N	HKROEBDHHKMNBZ	CHBKHGQFSA-N	10		7.9	-6.739	percent effect
R4A_0001400_001	K82928892	SPE_K82928892	Doxercalciferol (Hectorol)	C=C1/C(=C/C=C2\CCC[C@@]3(C)[C@H]2CC[C@@H]3[C@H](C)/C=C/[C@@H](C)C(C)C)C[C@@H](O)C[C@@H]1O	HKXBNHCUPKIYDM-ZKVKAWQFSA-N	HKXBNHCUPKIYDM	ZKVKAWQFSA-N	10		-2.6	3.93462	percent effect
R4A_0001401_001	K18816859	SPE_K18816859	L-694247	CS(=O)(=O)Nc1ccc(Cc2noc(-c3ccc4[nH]cc(CCN)c4c3)n2)cc1	HKXMQLISPYELRD-UHFFFAOYSA-N	HKXMQLISPYELRD	UHFFFAOYSA-N	10		-4.97	-1.61307	percent effect
R4A_0001402_001		SPE_K47690382	bipenamol	NCc1ccccc1Sc1ccccc1CO	HLAFSNJRKZLMPT-UHFFFAOYSA-N	HLAFSNJRKZLMPT	UHFFFAOYSA-N	10		8.83	#N/A	percent effect
R4A_0001403_001	A50737080	SPE_A50737080	CGK-733	O=C(NC(NC(=S)Nc1ccc(F)c([N+](=O)[O-])c1)C(Cl)(Cl)Cl)C(c1ccccc1)c1ccccc1	HLCDNLNLQNYZTK-UHFFFAOYSA-N	HLCDNLNLQNYZTK	UHFFFAOYSA-N	10		38	-5.38404	percent effect
R4A_0001404_001	A46393198; K73107279	SPE_A46393198	TETRAMIZOLE HYDROCHLORIDE	c1ccc(C2CN3CCSC3=N2)cc1	HLFSDGLLUJUHTE-UHFFFAOYSA-N	HLFSDGLLUJUHTE	UHFFFAOYSA-N	10		3.95	-7.41955	percent effect
R4A_0001404_001	A46393198; K73107279	SPE_K73107279	LEVAMISOLE HYDROCHLORIDE	c1ccc(C2CN3CCSC3=N2)cc1	HLFSDGLLUJUHTE-UHFFFAOYSA-N	HLFSDGLLUJUHTE	UHFFFAOYSA-N	10		-7.98	-8.22401	percent effect
R4A_0001405_001	A72703248	SPE_A72703248	SKF-96365	COc1ccc(CCCOC(Cn2ccnc2)c2ccc(OC)cc2)cc1	HLMBXBGDBBCYII-UHFFFAOYSA-N	HLMBXBGDBBCYII	UHFFFAOYSA-N	10		21.72	1.99726	percent effect
R4A_0001406_001	K91422571	SPE_K91422571	tromaril	O=C(O)c1ccccc1NCCc1ccccc1	HLNLBEFKHHCAMV-UHFFFAOYSA-N	HLNLBEFKHHCAMV	UHFFFAOYSA-N	10		-4.6	0.651181	percent effect
R4A_0001407_001	A98299281	SPE_A98299281	hydroxytacrine-maleate-(r,s)	Nc1c2c(nc3ccccc13)CCCC2O	HLVVITIHAZBPKB-UHFFFAOYSA-N	HLVVITIHAZBPKB	UHFFFAOYSA-N	10		-3.81	#N/A	percent effect
R4A_0001408_001	A62182663	SPE_A62182663	YK-4-279	COc1ccc(C(=O)CC2(O)C(=O)Nc3c(Cl)ccc(Cl)c32)cc1	HLXSCTYHLQHQDJ-UHFFFAOYSA-N	HLXSCTYHLQHQDJ	UHFFFAOYSA-N	10		-1.47	27.4884	percent effect
R4A_0001409_001	K88560311	SPE_K88560311	Rucaparib (AG-014699,PF-01367338) phosphate	CNCc1ccc(-c2[nH]c3cc(F)cc4c3c2CCNC4=O)cc1	HMABYWSNWIZPAG-UHFFFAOYSA-N	HMABYWSNWIZPAG	UHFFFAOYSA-N	10		13.28	#N/A	percent effect
R4A_0001410_001	K21920947	SPE_K21920947	AN2718	OB1OCc2cc(Cl)ccc21	HMAFTPZYFJFEHK-UHFFFAOYSA-N	HMAFTPZYFJFEHK	UHFFFAOYSA-N	10		1.41	3.68663	percent effect
R4A_0001411_001	K10415035	SPE_K10415035		c1cnc(SCc2cccnc2)nc1	HMCTXMOKMWELFJ-UHFFFAOYSA-N	HMCTXMOKMWELFJ	UHFFFAOYSA-N	10		8.77	#N/A	percent effect
R4A_0001412_001	K68770713	SPE_K68770713	Azosemide	NS(=O)(=O)c1cc(-c2nnn[nH]2)c(NCc2cccs2)cc1Cl	HMEDEBAJARCKCT-UHFFFAOYSA-N	HMEDEBAJARCKCT	UHFFFAOYSA-N	10		-2.54	-2.67653	percent effect
R4A_0001413_001	A90799790	SPE_A90799790	isradipine	COC(=O)C1=C(C)NC(C)=C(C(=O)OC(C)C)C1c1cccc2nonc12	HMJIYCCIJYRONP-UHFFFAOYSA-N	HMJIYCCIJYRONP	UHFFFAOYSA-N	10		-1.91	5.33569	percent effect
R4A_0001414_001	A44696962	SPE_A44696962	acetyl-11-keto-beta-boswellic-acid	CC(=O)O[C@@H]1CC[C@@]2(C)C(CC[C@]3(C)C2C(=O)C=C2[C@@H]4[C@@H](C)[C@H](C)CC[C@]4(C)CC[C@]23C)[C@@]1(C)C(=O)O	HMMGKOVEOFBCAU-MFIYSICPSA-N	HMMGKOVEOFBCAU	MFIYSICPSA-N	10		-2.41	-10.6784	percent effect
R4A_0001414_001	A44696962	SPE_A44696962	acetyl-11-keto-beta-boswellic-acid	CC(=O)O[C@@H]1CC[C@@]2(C)C(CC[C@]3(C)C2C(=O)C=C2[C@@H]4[C@@H](C)[C@H](C)CC[C@]4(C)CC[C@]23C)[C@@]1(C)C(=O)O	HMMGKOVEOFBCAU-MFIYSICPSA-N	HMMGKOVEOFBCAU	MFIYSICPSA-N	10		-2.41	-10.6784	percent effect
R4A_0001414_002	K54907283	SPE_K54907283	AKBA	CC(=O)O[C@@H]1CC[C@@]2(C)[C@@H](CC[C@]3(C)[C@@H]2C(=O)C=C2[C@@H]4[C@@H](C)[C@H](C)CC[C@]4(C)CC[C@]23C)[C@@]1(C)C(=O)O	HMMGKOVEOFBCAU-BCDBGHSCSA-N	HMMGKOVEOFBCAU	BCDBGHSCSA-N	10		-0.39	-4.59616	percent effect
R4A_0001415_001	A75140635	SPE_A75140635	isoquinoline,-6,7-dimethoxy-1-methyl-1,2,3,4-tetrahydro,	COc1cc2c(cc1OC)C(C)NCC2	HMYJLVDKPJHJCF-UHFFFAOYSA-N	HMYJLVDKPJHJCF	UHFFFAOYSA-N	10		-8.6	#N/A	percent effect
R4A_0001416_001	K36449075	SPE_K36449075	D-Histidine	N[C@H](Cc1c[nH]cn1)C(=O)O	HNDVDQJCIGZPNO-RXMQYKEDSA-N	HNDVDQJCIGZPNO	RXMQYKEDSA-N	10		1.48	-8.13497	percent effect
R4A_0001417_001	K60171656	SPE_K60171656	Miransertib	Nc1ncccc1-c1nc2ccc(-c3ccccc3)nc2n1-c1ccc(C2(N)CCC2)cc1	HNFMVVHMKGFCMB-UHFFFAOYSA-N	HNFMVVHMKGFCMB	UHFFFAOYSA-N	10		91.93	-8.91318	percent effect
R4A_0001418_001	K31417912	SPE_K31417912	Cligosiban	COCc1nnc(N2CC(Oc3ccc(F)cc3Cl)C2)n1-c1ccc(OC)nc1	HNIFCPBQMKPRCX-UHFFFAOYSA-N	HNIFCPBQMKPRCX	UHFFFAOYSA-N	10		-7.42	-4.69853	percent effect
R4A_0001419_001	K47323024	SPE_K47323024	METHAPYRILENE HYDROCHLORIDE	CN(C)CCN(Cc1cccs1)c1ccccn1	HNJJXZKZRAWDPF-UHFFFAOYSA-N	HNJJXZKZRAWDPF	UHFFFAOYSA-N	10		-0.5	6.23756	percent effect
R4A_0001420_001	K40331046	SPE_K40331046	CR8-(R)	CC[C@H](CO)Nc1nc(NCc2ccc(-c3ccccn3)cc2)c2ncn(C(C)C)c2n1	HOCBJBNQIQQQGT-LJQANCHMSA-N	HOCBJBNQIQQQGT	LJQANCHMSA-N	10		-3.04	3.09773	percent effect
R4A_0001421_001	K00989047	SPE_K00989047	Trovirdine	S=C(NCCc1ccccn1)Nc1ccc(Br)cn1	HOCFDYZWQYGULA-UHFFFAOYSA-N	HOCFDYZWQYGULA	UHFFFAOYSA-N	10		-12.26	-2.58773	percent effect
R4A_0001422_001	K94623186	SPE_K94623186	RWJ-50271	Cc1c(C(=O)NCCCO)cnn1-c1nc(-c2cccc(C(F)(F)F)c2)cs1	HOFGTYCLOKDAES-UHFFFAOYSA-N	HOFGTYCLOKDAES	UHFFFAOYSA-N	10		-0.84	-0.472499	percent effect
R4A_0001423_001	K80431395	SPE_K80431395	triciribine	CN1N=C(N)c2cn([C@@H]3O[C@H](CO)[C@@H](O)[C@H]3O)c3ncnc1c23	HOGVTUZUJGHKPL-HTVVRFAVSA-N	HOGVTUZUJGHKPL	HTVVRFAVSA-N	10		-1.63	-2.57765	percent effect
R4A_0001424_001	K10031916	SPE_K10031916	lumateperone (Tosylate)	CN1CCN2c3c(cccc31)[C@@H]1CN(CCCC(=O)c3ccc(F)cc3)CC[C@@H]12	HOIIHACBCFLJET-SFTDATJTSA-N	HOIIHACBCFLJET	SFTDATJTSA-N	10		19.45	36.8371	percent effect
R4A_0001425_001	A67616246	SPE_A67616246	levomequitazine	c1ccc2c(c1)Sc1ccccc1N2CC1CN2CCC1CC2	HOKDBMAJZXIPGC-UHFFFAOYSA-N	HOKDBMAJZXIPGC	UHFFFAOYSA-N	10		71.57	31.2146	percent effect
R4A_0001426_001	A44936478	SPE_A44936478	CEPHALOSPORIN C Zn	CC(=O)OCC1=C(C(=O)[O-])N2C(=O)[C@@H](NC(=O)CCCC(N)C(=O)[O-])C2SC1	HOKIDJSKDBPKTQ-GOSTWBGLSA-L	HOKIDJSKDBPKTQ	GOSTWBGLSA-L	10		1.34	3.77034	percent effect
R4A_0001427_001	K62414032	SPE_K62414032	NMDA	CNC(CC(=O)O)C(=O)O	HOKKHZGPKSLGJE-UHFFFAOYSA-N	HOKKHZGPKSLGJE	UHFFFAOYSA-N	10		0.5	-9.69525	percent effect
R4A_0001428_001	A67097164	SPE_A67097164	IFOSFAMIDE	O=P1(NCCCl)OCCCN1CCCl	HOMGKSMUEGBAAB-UHFFFAOYSA-N	HOMGKSMUEGBAAB	UHFFFAOYSA-N	10		0.96	-1.46619	percent effect
R4A_0001429_001	K73368362	SPE_K73368362	BIX-02189	CN(C)Cc1cccc(N/C(=C2\C(=O)Nc3cc(C(=O)N(C)C)ccc32)c2ccccc2)c1	HOMJAAIVTDVQJA-IZHYLOQSSA-N	HOMJAAIVTDVQJA	IZHYLOQSSA-N	10		40.48	-1.27215	percent effect
R4A_0001430_001	K62056274	SPE_K62056274	N-methylquipazine	CN1CCN(c2ccc3ccccc3n2)CC1	HOMWNUXPSJQSSU-UHFFFAOYSA-N	HOMWNUXPSJQSSU	UHFFFAOYSA-N	10		-1.59	1.86216	percent effect
R4A_0001431_001	A46066006	SPE_A46066006	CLIDINIUM BROMIDE	C[N+]12CCC(CC1)C(OC(=O)C(O)(c1ccccc1)c1ccccc1)C2	HOOSGZJRQIVJSZ-UHFFFAOYSA-N	HOOSGZJRQIVJSZ	UHFFFAOYSA-N	10		-3.37	2.00932	percent effect
R4A_0001432_001	A20589515	SPE_A20589515	dihydroxyphenylglycine	NC(C(=O)O)c1cc(O)cc(O)c1	HOOWCUZPEFNHDT-UHFFFAOYSA-N	HOOWCUZPEFNHDT	UHFFFAOYSA-N	10		-1.39	2.18111	percent effect
R4A_0001432_001	A20589515	SPE_A20589515	dihydroxyphenylglycine	NC(C(=O)O)c1cc(O)cc(O)c1	HOOWCUZPEFNHDT-UHFFFAOYSA-N	HOOWCUZPEFNHDT	UHFFFAOYSA-N	10		-1.39	2.18111	percent effect
R4A_0001432_002	K57796080	SPE_K57796080	3,5-DHPG-(S)	N[C@H](C(=O)O)c1cc(O)cc(O)c1	HOOWCUZPEFNHDT-ZETCQYMHSA-N	HOOWCUZPEFNHDT	ZETCQYMHSA-N	10		-1.33	#N/A	percent effect
R4A_0001433_001	A50062753	SPE_A50062753	LY-404187	CC(CNS(=O)(=O)C(C)C)c1ccc(-c2ccc(C#N)cc2)cc1	HOQAVGZLYRYHSO-UHFFFAOYSA-N	HOQAVGZLYRYHSO	UHFFFAOYSA-N	10		2.07	-2.67086	percent effect
R4A_0001434_001		SPE_K34437622	5-FP	Oc1ncc(F)cn1	HPABFFGQPLJKBP-UHFFFAOYSA-N	HPABFFGQPLJKBP	UHFFFAOYSA-N	10		-8.73	#N/A	percent effect
R4A_0001435_001	K67789209	SPE_K67789209	adatanserin	O=C(NCCN1CCN(c2ncccn2)CC1)C12CC3CC(CC(C3)C1)C2	HPFLVTSWRFCPCV-UHFFFAOYSA-N	HPFLVTSWRFCPCV	UHFFFAOYSA-N	10		-4.43	-11.4079	percent effect
R4A_0001436_001	K39371216	SPE_K39371216	CYACETACIDE	N#CCC(=O)NN	HPHBOJANXDKUQD-UHFFFAOYSA-N	HPHBOJANXDKUQD	UHFFFAOYSA-N	10		-6.26	-6.8873	percent effect
R4A_0001437_001	K49404994	SPE_K49404994	LEVETIRACETAM	CC[C@@H](C(N)=O)N1CCCC1=O	HPHUVLMMVZITSG-LURJTMIESA-N	HPHUVLMMVZITSG	LURJTMIESA-N	10		-0.24	-13.3445	percent effect
R4A_0001438_001	K88789588	SPE_K88789588	Letrozole	N#Cc1ccc(C(c2ccc(C#N)cc2)n2cncn2)cc1	HPJKCIUCZWXJDR-UHFFFAOYSA-N	HPJKCIUCZWXJDR	UHFFFAOYSA-N	10		-0.05	1.92442	percent effect
R4A_0001439_001	K56301217	SPE_K56301217	ABT-737	CN(C)CC[C@H](CSc1ccccc1)Nc1ccc(S(=O)(=O)NC(=O)c2ccc(N3CCN(Cc4ccccc4-c4ccc(Cl)cc4)CC3)cc2)cc1[N+](=O)[O-]	HPLNQCPCUACXLM-PGUFJCEWSA-N	HPLNQCPCUACXLM	PGUFJCEWSA-N	10		-6.66	9.16282	percent effect
R4A_0001440_001		SPE_A18696154	IDAZOXAN HYDROCHLORIDE	c1ccc2c(c1)OCC(C1=NCCN1)O2	HPMRFMKYPGXPEP-UHFFFAOYSA-N	HPMRFMKYPGXPEP	UHFFFAOYSA-N	10		6.24	#N/A	percent effect
R4A_0001441_001	K63750851	SPE_K63750851	MYCOPHENOLIC ACID	COc1c(C)c2c(c(O)c1C/C=C(\C)CCC(=O)O)C(=O)OC2	HPNSFSBZBAHARI-RUDMXATFSA-N	HPNSFSBZBAHARI	RUDMXATFSA-N	10		-0.26	0.718779	percent effect
R4A_0001442_001	K89391146	SPE_K89391146	RG108	O=C(O)[C@H](Cc1c[nH]c2ccccc12)N1C(=O)c2ccccc2C1=O	HPTXLHAHLXOAKV-INIZCTEOSA-N	HPTXLHAHLXOAKV	INIZCTEOSA-N	10		-5.26	-6.18953	percent effect
R4A_0001443_001	K99622919	SPE_K99622919	BUTACAINE SULFATE	CCCCN(CCCC)CCCOC(=O)c1ccc(N)cc1	HQFWVSGBVLEQGA-UHFFFAOYSA-N	HQFWVSGBVLEQGA	UHFFFAOYSA-N	10		4.87	-1.36741	percent effect
R4A_0001444_001	K78061844	SPE_K78061844	4-PPBP	c1ccc(CCCCN2CCC(c3ccccc3)CC2)cc1	HQGDPZPNAXRCSA-UHFFFAOYSA-N	HQGDPZPNAXRCSA	UHFFFAOYSA-N	10		0.01	42.6294	percent effect
R4A_0001445_001	A65597028	SPE_A65597028	RX-821002	COC1(C2=NCCN2)COc2ccccc2O1	HQGWKNGAKBPTBX-UHFFFAOYSA-N	HQGWKNGAKBPTBX	UHFFFAOYSA-N	10		-1.78	-5.94553	percent effect
R4A_0001446_001	A48420483	SPE_A48420483	bupranolol	Cc1ccc(Cl)c(OCC(O)CNC(C)(C)C)c1	HQIRNZOQPUAHHV-UHFFFAOYSA-N	HQIRNZOQPUAHHV	UHFFFAOYSA-N	10		35.52	-5.92885	percent effect
R4A_0001447_001	K49076555	SPE_K49076555	Etretinate	CCOC(=O)/C=C(C)/C=C/C=C(C)/C=C/c1c(C)cc(OC)c(C)c1C	HQMNCQVAMBCHCO-DJRRULDNSA-N	HQMNCQVAMBCHCO	DJRRULDNSA-N	10		-0.31	1.0966	percent effect
R4A_0001448_001	K30519779	SPE_K30519779	homoquinolinic-acid	O=C(O)Cc1cccnc1C(=O)O	HQPMJFFEXJELOQ-UHFFFAOYSA-N	HQPMJFFEXJELOQ	UHFFFAOYSA-N	10		-1.68	-2.22262	percent effect
R4A_0001449_001	K56565215	SPE_K56565215	Vipadenant	Cc1cc(Cn2nnc3c(-c4ccco4)nc(N)nc32)ccc1N	HQSBCDPYXDGTCL-UHFFFAOYSA-N	HQSBCDPYXDGTCL	UHFFFAOYSA-N	10		-1.13	2.69116	percent effect
R4A_0001450_001	K02900412	SPE_K02900412	CLOFOCTOL	CC(C)(C)CC(C)(C)c1ccc(O)c(Cc2ccc(Cl)cc2Cl)c1	HQVZOORKDNCGCK-UHFFFAOYSA-N	HQVZOORKDNCGCK	UHFFFAOYSA-N	10		-7.19	-8.39376	percent effect
R4A_0001451_001	K94455792	SPE_K94455792	ICG-001	O=C1[C@H](Cc2ccc(O)cc2)N2C(=O)CCN(C(=O)NCc3ccccc3)[C@H]2CN1Cc1cccc2ccccc12	HQWTUOLCGKIECB-XZWHSSHBSA-N	HQWTUOLCGKIECB	XZWHSSHBSA-N	10		-10.91	10.4581	percent effect
R4A_0001452_001	K72293620	SPE_K72293620	GSK503	Cc1cc(C)c(CNC(=O)c2cc(-c3ccc(N4CCN(C)CC4)nc3)cc3c2c(C)cn3C(C)C)c(=O)[nH]1	HRDQQHUKUIKFHT-UHFFFAOYSA-N	HRDQQHUKUIKFHT	UHFFFAOYSA-N	10		33.79	52.2233	percent effect
R4A_0001453_001	K78055238	SPE_K78055238	LY2090314	O=C1NC(=O)C(c2cnc3ccccn23)=C1c1cn2c3c(cc(F)cc13)CN(C(=O)N1CCCCC1)CC2	HRJWTAWVFDCTGO-UHFFFAOYSA-N	HRJWTAWVFDCTGO	UHFFFAOYSA-N	10		0.98	-17.9677	percent effect
R4A_0001454_001	K16485616	SPE_K16485616	Mocetinostat	Nc1ccccc1NC(=O)c1ccc(CNc2nccc(-c3cccnc3)n2)cc1	HRNLUBSXIHFDHP-UHFFFAOYSA-N	HRNLUBSXIHFDHP	UHFFFAOYSA-N	10		24.67	-13.6132	percent effect
R4A_0001455_001		SPE_A01787639	NAFTOPIDIL	COc1ccccc1N1CCN(CC(O)COc2cccc3ccccc23)CC1	HRRBJVNMSRJFHQ-UHFFFAOYSA-N	HRRBJVNMSRJFHQ	UHFFFAOYSA-N	10		19.99	#N/A	percent effect
R4A_0001456_001	A87715314	SPE_A87715314	PRONETALOL HYDROCHLORIDE	CC(C)NCC(O)c1ccc2ccccc2c1	HRSANNODOVBCST-UHFFFAOYSA-N	HRSANNODOVBCST	UHFFFAOYSA-N	10		20.23	5.78255	percent effect
R4A_0001457_001	A67265925	SPE_A67265925	Sodium ascorbate	O=C1O[C@H]([C@@H](O)CO)C([O-])C1O	HRTUBSGDCYLWMO-FORAYFFESA-N	HRTUBSGDCYLWMO	FORAYFFESA-N	10		-6.27	-8.44842	percent effect
R4A_0001458_001	K14762862	SPE_K14762862	I-BZA	CCN(CC)CCNC(=O)c1ccc(I)cc1	HRVWCNMOEFNEON-UHFFFAOYSA-N	HRVWCNMOEFNEON	UHFFFAOYSA-N	10		2.74	-13.112	percent effect
R4A_0001459_001	K94920105	SPE_K94920105	DR-2313	Cc1nc(=O)c2c([nH]1)CCSC2	HRYKZAKEAVZGJD-UHFFFAOYSA-N	HRYKZAKEAVZGJD	UHFFFAOYSA-N	10		-2.05	-0.843692	percent effect
R4A_0001460_001	K26833429	SPE_K26833429	costunolide	C=C1C(=O)O[C@@H]2/C=C(\C)CC/C=C(\C)CC[C@@H]12	HRYLQFBHBWLLLL-AHNJNIBGSA-N	HRYLQFBHBWLLLL	AHNJNIBGSA-N	10		-1.57	-3.16846	percent effect
R4A_0001461_001	K71133585	SPE_K71133585	SULFAQUINOXALINE SODIUM	Nc1ccc(S(=O)(=O)[N-]c2cnc3ccccc3n2)cc1	HRZBGILAHQBJAY-UHFFFAOYSA-N	HRZBGILAHQBJAY	UHFFFAOYSA-N	10		-3.26	-1.83915	percent effect
R4A_0001462_001	K31144453	SPE_K31144453	AC-261066	CCCCOCCOc1nc(-c2ccc(C(=O)O)c(F)c2)sc1C	HSAOETBFVAWNRP-UHFFFAOYSA-N	HSAOETBFVAWNRP	UHFFFAOYSA-N	10		7.08	-0.617396	percent effect
R4A_0001463_001	K65377893	SPE_K65377893	7-Aminocephalosporanic acid	CC(=O)OCC1=C(C(=O)O)N2C(=O)[C@@H](N)[C@H]2SC1	HSHGZXNAXBPPDL-HZGVNTEJSA-N	HSHGZXNAXBPPDL	HZGVNTEJSA-N	10		6.22	3.70956	percent effect
R4A_0001464_001		SPE_K46424862	HYMECHROME	Cc1cc(=O)oc2cc(O)ccc12	HSHNITRMYYLLCV-UHFFFAOYSA-N	HSHNITRMYYLLCV	UHFFFAOYSA-N	10		-3.44	#N/A	percent effect
R4A_0001465_001	K69351586	SPE_K69351586	CUDC-427	CN[C@@H](C)C(=O)N[C@H](C(=O)N1CCC[C@H]1C(=O)Nc1sc(-c2ncco2)nc1-c1ccccc1)C1CCCCC1	HSHPBORBOJIXSQ-HARLFGEKSA-N	HSHPBORBOJIXSQ	HARLFGEKSA-N	10		1.46	-0.67742	percent effect
R4A_0001466_001	K00739965	SPE_K00739965	Guacetisal	COc1ccccc1OC(=O)c1ccccc1OC(C)=O	HSJFYRYGGKLQBT-UHFFFAOYSA-N	HSJFYRYGGKLQBT	UHFFFAOYSA-N	10		1.91	-5.70545	percent effect
R4A_0001467_001	K41783120	SPE_K41783120	Apilimod	Cc1cccc(/C=N/Nc2cc(N3CCOCC3)nc(OCCc3ccccn3)n2)c1	HSKAZIJJKRAJAV-KOEQRZSOSA-N	HSKAZIJJKRAJAV	KOEQRZSOSA-N	10		-0.71	86.878	percent effect
R4A_0001468_001	K65544384	SPE_K65544384	AMINOHIPPURIC ACID	Nc1ccc(C(=O)NCC(=O)O)cc1	HSMNQINEKMPTIC-UHFFFAOYSA-N	HSMNQINEKMPTIC	UHFFFAOYSA-N	10		-10.85	-8.43053	percent effect
R4A_0001469_001	K80353807	SPE_K80353807	KHELLIN	COc1c2occc2c(OC)c2c(=O)cc(C)oc12	HSMPDPBYAYSOBC-UHFFFAOYSA-N	HSMPDPBYAYSOBC	UHFFFAOYSA-N	10		0.72	37.7721	percent effect
R4A_0001470_001	K53788420	SPE_K53788420	AC-186	Oc1ccc(C2(c3ccccc3F)CCC(F)(F)CC2)cc1	HSMUKSLNDJOZQG-UHFFFAOYSA-N	HSMUKSLNDJOZQG	UHFFFAOYSA-N	10		0.05	-5.9816	percent effect
R4A_0001471_001	A90515964	SPE_A90515964	GUAIFENESIN	COc1ccccc1OCC(O)CO	HSRJKNPTNIJEKV-UHFFFAOYSA-N	HSRJKNPTNIJEKV	UHFFFAOYSA-N	10		-2.18	-5.26702	percent effect
R4A_0001472_001	K43236057	SPE_K43236057	Polydatin(Piceid)	OC[C@H]1O[C@@H](Oc2cc(O)cc(/C=C/c3ccc(O)cc3)c2)[C@H](O)[C@@H](O)[C@@H]1O	HSTZMXCBWJGKHG-CUYWLFDKSA-N	HSTZMXCBWJGKHG	CUYWLFDKSA-N	10		-1.94	-5.1315	percent effect
R4A_0001473_001		SPE_A69636825	DILTIAZEM HYDROCHLORIDE	COc1ccc(C2Sc3ccccc3N(CCN(C)C)C(=O)C2OC(C)=O)cc1	HSUGRBWQSSZJOP-UHFFFAOYSA-N	HSUGRBWQSSZJOP	UHFFFAOYSA-N	10		-2.48	#N/A	percent effect
R4A_0001474_001	A64808605	SPE_A64808605	AH11110	N=C(CC(O)COc1ccccc1-c1ccccc1)N1CCCCC1	HSVZQQYIMKLNLN-UHFFFAOYSA-N	HSVZQQYIMKLNLN	UHFFFAOYSA-N	10		-1.97	-4.54919	percent effect
R4A_0001475_001	K39252998	SPE_K39252998	Atipamezole (hydrochloride)	CCC1(c2cnc[nH]2)Cc2ccccc2C1	HSWPZIDYAHLZDD-UHFFFAOYSA-N	HSWPZIDYAHLZDD	UHFFFAOYSA-N	10		-0.97	-1.09141	percent effect
R4A_0001476_001	K99819791	SPE_K99819791	SA-47	CNC(=O)COC(=O)NCCC1CCN(c2cccc(C)n2)CC1	HSYCMGWPPRTNKH-UHFFFAOYSA-N	HSYCMGWPPRTNKH	UHFFFAOYSA-N	10		-9.4	-7.8335	percent effect
R4A_0001477_001	K01773560	SPE_K01773560	UNC2250	CCCCNc1ncc(-c2ccc(CN3CCOCC3)cn2)c(N[C@H]2CC[C@H](O)CC2)n1	HSYSSKFCQHXOBP-MXVIHJGJSA-N	HSYSSKFCQHXOBP	MXVIHJGJSA-N	10		-2.9	-4.01934	percent effect
R4A_0001478_001	A26032986	SPE_A26032986	zaldaride maleate	CC1(CN2CCC(n3c(=O)[nH]c4ccccc43)CC2)OCc2ccccc2-n2cccc21	HTGCJAAPDHZCHL-UHFFFAOYSA-N	HTGCJAAPDHZCHL	UHFFFAOYSA-N	10		-1.56	-1.30682	percent effect
R4A_0001479_001	A22032524	SPE_A22032524	AMLODIPINE BESYLATE	CCOC(=O)C1=C(COCCN)NC(C)=C(C(=O)OC)C1c1ccccc1Cl	HTIQEAQVCYTUBX-UHFFFAOYSA-N	HTIQEAQVCYTUBX	UHFFFAOYSA-N	10		53.28	43.7908	percent effect
R4A_0001480_001	K27293958	SPE_K27293958	tiaramide	O=C(Cn1c(=O)sc2ccc(Cl)cc21)N1CCN(CCO)CC1	HTJXMOGUGMSZOG-UHFFFAOYSA-N	HTJXMOGUGMSZOG	UHFFFAOYSA-N	10		-3.14	2.55551	percent effect
R4A_0001481_001		SPE_K89634775	ALLYLTHIOUREA	C=CCNC(N)=S	HTKFORQRBXIQHD-UHFFFAOYSA-N	HTKFORQRBXIQHD	UHFFFAOYSA-N	10		-1.6	#N/A	percent effect
R4A_0001482_001	K77756533	SPE_K77756533	7,8,9,10-tetrahydroazepino[2,1-b]quinazolin-12(6H)-one	O=c1c2ccccc2nc2n1CCCCC2	HTLIIBRHXAULMB-UHFFFAOYSA-N	HTLIIBRHXAULMB	UHFFFAOYSA-N	10		0.69	#N/A	percent effect
R4A_0001483_001	A03359064	SPE_A03359064	ICI-89406	N#Cc1ccccc1OCC(O)CNCCNC(=O)Nc1ccccc1	HTLWRKRZKFAAAH-UHFFFAOYSA-N	HTLWRKRZKFAAAH	UHFFFAOYSA-N	10		-1.66	-8.24328	percent effect
R4A_0001484_001	K05505104	SPE_K05505104	Exendin-4	CC[C@H](C)[C@H](NC(=O)[C@@H](Cc1ccccc1)NC(=O)[C@@H](CC(C)C)NC(=O)[C@H](CCCNC(=N)N)NC(=O)[C@@H](NC(=O)[C@H](C)NC(=O)[C@H](CCC(=O)O)NC(=O)[C@H](CCC(=O)O)NC(=O)[C@@H](CCC(=O)O)NC(=O)[C@@H](CCSC)NC(=O)[C@H](CCC(N)=O)NC(=O)[C@H](CCCCN)NC(=O)[C@H](CO)NC(=O)[C@H](CC(C)C)NC(=O)[C@@H](CC(=O)O)NC(=O)[C@@H](CO)NC(=O)[C@@H](NC(=O)[C@@H](Cc1ccccc1)NC(=O)[C@@H](NC(=O)CNC(=O)[C@H](CCC(=O)O)NC(=O)CNC(=O)[C@@H](N…	HTQBXNHDCUEHJF-HFJLUEDBSA-N	HTQBXNHDCUEHJF	HFJLUEDBSA-N	10		-4.82	-14.5122	percent effect
R4A_0001485_001	K84091759	SPE_K84091759	CANDESARTAN	CCOc1nc2cccc(C(=O)O)c2n1Cc1ccc(-c2ccccc2-c2nnn[nH]2)cc1	HTQMVQVXFRQIKW-UHFFFAOYSA-N	HTQMVQVXFRQIKW	UHFFFAOYSA-N	10		4.44	-2.75006	percent effect
R4A_0001486_001	K27539181	SPE_K27539181	ML-193	Cc1cc(C)c2nc(-c3ccccn3)cc(C(=O)Nc3ccc(S(=O)(=O)Nc4onc(C)c4C)cc3)c2c1	HTSLEZOTMYUPLU-UHFFFAOYSA-N	HTSLEZOTMYUPLU	UHFFFAOYSA-N	10		-2.6	7.08682	percent effect
R4A_0001487_001	K02908048	SPE_K02908048	R(+)-3-(3-Hydroxyphenyl)-N-propylpiperidine hydrochloride	CCCN1CCC[C@H](c2cccc(O)c2)C1	HTSNFXAICLXZMA-ZDUSSCGKSA-N	HTSNFXAICLXZMA	ZDUSSCGKSA-N	10		7.69	-6.51986	percent effect
R4A_0001488_001	K17702546	SPE_K17702546	PD168393	C=CC(=O)Nc1ccc2ncnc(Nc3cccc(Br)c3)c2c1	HTUBKQUPEREOGA-UHFFFAOYSA-N	HTUBKQUPEREOGA	UHFFFAOYSA-N	10		20.55	1.51705	percent effect
R4A_0001489_001	K08356259	SPE_K08356259	XYLOMETAZOLINE HYDROCHLORIDE	Cc1cc(C(C)(C)C)cc(C)c1CC1=NCCN1	HUCJFAOMUPXHDK-UHFFFAOYSA-N	HUCJFAOMUPXHDK	UHFFFAOYSA-N	10		15.01	8.19619	percent effect
R4A_0001490_001	K11510141	SPE_K11510141	Teprenone	CC(=O)CC/C=C(\C)CC/C=C(\C)CC/C=C(\C)CCC=C(C)C	HUCXKZBETONXFO-NJFMWZAGSA-N	HUCXKZBETONXFO	NJFMWZAGSA-N	10		-7.33	-13.5403	percent effect
R4A_0001491_001	K99149715	SPE_K99149715	PluriSIn #1 (NSC 14613)	O=C(NNc1ccccc1)c1ccncc1	HUDWXDLBWRHCKO-UHFFFAOYSA-N	HUDWXDLBWRHCKO	UHFFFAOYSA-N	10		-2.28	-16.865	percent effect
R4A_0001492_001	K33610132	SPE_K33610132	Rociletinib (CO-1686, AVL-301)	C=CC(=O)Nc1cccc(Nc2nc(Nc3ccc(N4CCN(C(C)=O)CC4)cc3OC)ncc2C(F)(F)F)c1	HUFOZJXAKZVRNJ-UHFFFAOYSA-N	HUFOZJXAKZVRNJ	UHFFFAOYSA-N	10		32.49	#N/A	percent effect
R4A_0001493_001	K75958547	SPE_K75958547	Pitavastatin calcium (Livalo)	O=C([O-])C[C@H](O)C[C@H](O)CCc1c(C2CC2)nc2ccccc2c1-c1ccc(F)cc1	HUJBGYCUTJONQV-RTBURBONSA-M	HUJBGYCUTJONQV	RTBURBONSA-M	10		-2.97	-4.69307	percent effect
R4A_0001494_001	K31135544	SPE_K31135544	IB-MECA	CNC(=O)[C@H]1O[C@@H](n2cnc3c(NCc4cccc(I)c4)ncnc32)[C@H](O)[C@@H]1O	HUJXGQILHAUCCV-MOROJQBDSA-N	HUJXGQILHAUCCV	MOROJQBDSA-N	10		-1.53	-8.36177	percent effect
R4A_0001495_001	K38548312	SPE_K38548312	VER-49009	CCNC(=O)c1[nH]nc(-c2cc(Cl)c(O)cc2O)c1-c1ccc(OC)cc1	HUNAOTXNHVALTN-UHFFFAOYSA-N	HUNAOTXNHVALTN	UHFFFAOYSA-N	10		-3.87	-13.3759	percent effect
R4A_0001496_001	K29968218	SPE_K29968218	KX2-391	O=C(Cc1ccc(-c2ccc(OCCN3CCOCC3)cc2)cn1)NCc1ccccc1	HUNGUWOZPQBXGX-UHFFFAOYSA-N	HUNGUWOZPQBXGX	UHFFFAOYSA-N	10		15.48	-4.21012	percent effect
R4A_0001497_001	K20655524	SPE_K20655524	MEFEXAMIDE HYDROCHLORIDE	CCN(CC)CCNC(=O)COc1ccc(OC)cc1	HUNIPYLVUPMFCZ-UHFFFAOYSA-N	HUNIPYLVUPMFCZ	UHFFFAOYSA-N	10		-4.1	-1.37556	percent effect
R4A_0001498_001	K92657060	SPE_K92657060	ZALEPLON	CCN(C(C)=O)c1cccc(-c2ccnc3c(C#N)cnn23)c1	HUNXMJYCHXQEGX-UHFFFAOYSA-N	HUNXMJYCHXQEGX	UHFFFAOYSA-N	10		-1.2	1.4714	percent effect
R4A_0001499_001	K22031190	SPE_K22031190	DIFLUNISAL	O=C(O)c1cc(-c2ccc(F)cc2F)ccc1O	HUPFGZXOMWLGNK-UHFFFAOYSA-N	HUPFGZXOMWLGNK	UHFFFAOYSA-N	10		-2.89	-7.97108	percent effect
R4A_0001500_001	K17774839	SPE_K17774839	JNJ-7777120	CN1CCN(C(=O)c2cc3cc(Cl)ccc3[nH]2)CC1	HUQJRYMLJBBEDO-UHFFFAOYSA-N	HUQJRYMLJBBEDO	UHFFFAOYSA-N	10		15.23	-3.88615	percent effect
R4A_0001501_001	K55418700	SPE_K55418700	MCC950	CC(C)(O)c1coc(S(=O)(=O)NC(=O)Nc2c3c(cc4c2CCC4)CCC3)c1	HUUSXLKCTQDPGL-UHFFFAOYSA-N	HUUSXLKCTQDPGL	UHFFFAOYSA-N	10		-0.5	2.93043	percent effect
R4A_0001502_001	K64800655	SPE_K64800655	PHA-793887	CC(C)CC(=O)Nc1n[nH]c2c1CN(C(=O)C1CCN(C)CC1)C2(C)C	HUXYBQXJVXOMKX-UHFFFAOYSA-N	HUXYBQXJVXOMKX	UHFFFAOYSA-N	10		2.05	26.4633	percent effect
R4A_0001503_001	A24587114	SPE_A24587114	ISOETHARINE MESYLATE	CCC(NC(C)C)C(O)c1ccc(O)c(O)c1	HUYWAWARQUIQLE-UHFFFAOYSA-N	HUYWAWARQUIQLE	UHFFFAOYSA-N	10		19.22	1.16264	percent effect
R4A_0001504_001	K04254814	SPE_K04254814	SULFANILATE ZINC	Nc1ccc(S(=O)(=O)[O-])cc1	HVBSAKJJOYLTQU-UHFFFAOYSA-M	HVBSAKJJOYLTQU	UHFFFAOYSA-M	10		-6.57	-10.7108	percent effect
R4A_0001505_001	A12077521	SPE_A12077521	CEFEPIME HYDROCHLORIDE	CO/N=C(/C(=O)NC1C(=O)N2C(C(=O)O)=C(C[N+]3(C)CCCC3)CSC12)c1csc(N)n1	HVFLCNVBZFFHBT-FSJBWODESA-O	HVFLCNVBZFFHBT	FSJBWODESA-O	10		-4.42	-8.30537	percent effect
R4A_0001506_001	K27911943	SPE_K27911943	chromanol-293B-(-)-[3R,4S]	CCS(=O)(=O)N(C)[C@H]1c2cc(C#N)ccc2OC(C)(C)[C@@H]1O	HVSJHHXUORMCGK-UONOGXRCSA-N	HVSJHHXUORMCGK	UONOGXRCSA-N	10		-6.66	#N/A	percent effect
R4A_0001506_002				CCS(=O)(=O)N(C)[C@@H]1c2cc(C#N)ccc2OC(C)(C)[C@H]1O	HVSJHHXUORMCGK-KGLIPLIRSA-N	HVSJHHXUORMCGK	KGLIPLIRSA-N	10			#N/A	percent effect
R4A_0001507_001	A70197423	SPE_A70197423	sorbitan-monostearate	CCCCCCCCCCCCCCCCCC(=O)OCC(O)[C@H]1OC[C@H](O)[C@H]1O	HVUMOYIDDBPOLL-XGKPLOKHSA-N	HVUMOYIDDBPOLL	XGKPLOKHSA-N	10		-4.16	-4.53825	percent effect
R4A_0001508_001	K61195623	SPE_K61195623	Combretastatin-A4	COc1ccc(/C=C\c2cc(OC)c(OC)c(OC)c2)cc1O	HVXBOLULGPECHP-WAYWQWQTSA-N	HVXBOLULGPECHP	WAYWQWQTSA-N	10		8.42	7.31339	percent effect
R4A_0001509_001	K03765900	SPE_K03765900	Tesevatinib	COc1cc2c(Nc3ccc(Cl)c(Cl)c3F)ncnc2cc1OC[C@@H]1C[C@@H]2CN(C)C[C@@H]2C1	HVXKQKFEHMGHSL-QKDCVEJESA-N	HVXKQKFEHMGHSL	QKDCVEJESA-N	10		55.47	8.9367	percent effect
R4A_0001510_001	A42883684	SPE_A42883684	CHOLESTEROL	CC(C)CCCC(C)[C@H]1CCC2C3CC=C4C[C@@H](O)CC[C@]4(C)C3CC[C@@]21C	HVYWMOMLDIMFJA-RJLWFLQPSA-N	HVYWMOMLDIMFJA	RJLWFLQPSA-N	10		-3.63	-4.75191	percent effect
R4A_0001511_001	K43975632	SPE_K43975632	Terutroban	Cc1ccc2c(c1CCC(=O)O)CC[C@@H](NS(=O)(=O)c1ccc(Cl)cc1)C2	HWEOXFSBSQIWSY-MRXNPFEDSA-N	HWEOXFSBSQIWSY	MRXNPFEDSA-N	10		-2.38	0.255804	percent effect
R4A_0001512_001	K11900042	SPE_K11900042	METHYLTHIOURACIL	Cc1cc(=O)[nH]c(=S)[nH]1	HWGBHCRJGXAGEU-UHFFFAOYSA-N	HWGBHCRJGXAGEU	UHFFFAOYSA-N	10		-2.87	-9.93056	percent effect
R4A_0001513_001	K95142244	SPE_K95142244	Talazoparib (BMN 673)	Cn1ncnc1[C@H]1c2n[nH]c(=O)c3cc(F)cc(c23)N[C@@H]1c1ccc(F)cc1	HWGQMRYQVZSGDQ-HZPDHXFCSA-N	HWGQMRYQVZSGDQ	HZPDHXFCSA-N	10		-5.75	-4.08711	percent effect
R4A_0001514_001	A48180038	SPE_A48180038	TRIHEXYPHENIDYL HYDROCHLORIDE	OC(CCN1CCCCC1)(c1ccccc1)C1CCCCC1	HWHLPVGTWGOCJO-UHFFFAOYSA-N	HWHLPVGTWGOCJO	UHFFFAOYSA-N	10		23.42	28.8554	percent effect
R4A_0001515_001	K10878147	SPE_K10878147	OAC1	O=C(Nc1cc2cc[nH]c2cn1)c1ccccc1	HWJRIFZDXJKJJN-UHFFFAOYSA-N	HWJRIFZDXJKJJN	UHFFFAOYSA-N	10		4.15	-4.56667	percent effect
R4A_0001516_001	K24201553	SPE_K24201553	SB-269970	CC1CCN(CC[C@H]2CCCN2S(=O)(=O)c2cccc(O)c2)CC1	HWKROQUZSKPIKQ-MRXNPFEDSA-N	HWKROQUZSKPIKQ	MRXNPFEDSA-N	10		0.47	-7.71529	percent effect
R4A_0001517_001	K40853697	SPE_K40853697	NSC 74859	Cc1ccc(S(=O)(=O)OCC(=O)Nc2ccc(C(=O)O)c(O)c2)cc1	HWNUSGNZBAISFM-UHFFFAOYSA-N	HWNUSGNZBAISFM	UHFFFAOYSA-N	10		-0.81	-3.68942	percent effect
R4A_0001518_001	K48188942	SPE_K48188942	ML-281	CC(C)c1ccc(NC(=O)c2cccs2)c(-c2nc3ccccc3[nH]c2=O)c1	HWOYIOLMBQSTQS-UHFFFAOYSA-N	HWOYIOLMBQSTQS	UHFFFAOYSA-N	10		0.78	2.91088	percent effect
R4A_0001519_001	K82983861	SPE_K82983861	GW-0742	Cc1cc(SCc2sc(-c3ccc(C(F)(F)F)c(F)c3)nc2C)ccc1OCC(=O)O	HWVNEWGKWRGSRK-UHFFFAOYSA-N	HWVNEWGKWRGSRK	UHFFFAOYSA-N	10		-1.52	0.291572	percent effect
R4A_0001520_001	K63806092	SPE_K63806092	Sitaxsentan (sodium)	Cc1cc2c(cc1CC(=O)c1sccc1S(=O)(=O)[N-]c1onc(C)c1Cl)OCO2	HWVZSPDURCHCAX-UHFFFAOYSA-N	HWVZSPDURCHCAX	UHFFFAOYSA-N	10		-1.86	-0.664292	percent effect
R4A_0001521_001	K70507123	SPE_K70507123	DOXOFYLLINE	Cn1c(=O)c2c(ncn2CC2OCCO2)n(C)c1=O	HWXIGFIVGWUZAO-UHFFFAOYSA-N	HWXIGFIVGWUZAO	UHFFFAOYSA-N	10		-5.28	-6.47686	percent effect
R4A_0001522_001	K19034817	SPE_K19034817	Pacritinib (SB1518)	C1=C/COCc2cc(ccc2OCCN2CCCC2)Nc2nccc(n2)-c2cccc(c2)COC/1	HWXVIOGONBBTBY-ONEGZZNKSA-N	HWXVIOGONBBTBY	ONEGZZNKSA-N	10		78.83	-8.35165	percent effect
R4A_0001523_001	K52559566	SPE_K52559566	Luminol	Nc1cccc2c(=O)[nH][nH]c(=O)c12	HWYHZTIRURJOHG-UHFFFAOYSA-N	HWYHZTIRURJOHG	UHFFFAOYSA-N	10		-1.77	-8.24576	percent effect
R4A_0001524_001	K93176058	SPE_K93176058	AC-55649	CCCCCCCCc1ccc(-c2ccc(C(=O)O)cc2)cc1	HXBKPYIEQLLNBK-UHFFFAOYSA-N	HXBKPYIEQLLNBK	UHFFFAOYSA-N	10		-2.19	3.74966	percent effect
R4A_0001525_001	K60348325	SPE_K60348325	Brilliant Green	CCN(CC)c1ccc(C(=C2C=CC(=[N+](CC)CC)C=C2)c2ccccc2)cc1	HXCILVUBKWANLN-UHFFFAOYSA-N	HXCILVUBKWANLN	UHFFFAOYSA-N	10		-12.84	-14.9431	percent effect
R4A_0001526_001	K25224017	SPE_K25224017	pirenperone	Cc1nc2ccccn2c(=O)c1CCN1CCC(C(=O)c2ccc(F)cc2)CC1	HXCNRYXBZNHDNE-UHFFFAOYSA-N	HXCNRYXBZNHDNE	UHFFFAOYSA-N	10		-6.13	-3.25247	percent effect
R4A_0001527_001	K95773607	SPE_K95773607	DARIFENACIN HYDROBROMIDE	NC(=O)C(c1ccccc1)(c1ccccc1)C1CCN(CCc2ccc3c(c2)CCO3)C1	HXGBXQDTNZMWGS-UHFFFAOYSA-N	HXGBXQDTNZMWGS	UHFFFAOYSA-N	10		22.42	-12.3617	percent effect
R4A_0001528_001	K79131256	SPE_K79131256	ALBENDAZOLE	CCCSc1ccc2nc(NC(=O)OC)[nH]c2c1	HXHWSAZORRCQMX-UHFFFAOYSA-N	HXHWSAZORRCQMX	UHFFFAOYSA-N	10		6.15	-8.40356	percent effect
R4A_0001529_001	A18233884	SPE_A18233884	Bevantolol HCl	COc1ccc(CCNCC(O)COc2cccc(C)c2)cc1OC	HXLAFSUPPDYFEO-UHFFFAOYSA-N	HXLAFSUPPDYFEO	UHFFFAOYSA-N	10		34.08	8.0567	percent effect
R4A_0001530_001	K83607951	SPE_K83607951	Skepinone-L	O=C1c2ccc(Nc3ccc(F)cc3F)cc2CCc2ccc(OC[C@H](O)CO)cc21	HXMGCTFLLWPVFM-GOSISDBHSA-N	HXMGCTFLLWPVFM	GOSISDBHSA-N	10		-2.7	-10.1422	percent effect
R4A_0001531_001	K61443650	SPE_K61443650	THIMEROSAL	CC[Hg]Sc1ccccc1C(=O)[O-]	HXQVQGWHFRNKMS-UHFFFAOYSA-L	HXQVQGWHFRNKMS	UHFFFAOYSA-L	10		6.82	#N/A	percent effect
R4A_0001532_001	K23647661	SPE_K23647661	volinanserin	COc1cccc([C@H](O)C2CCN(CCc3ccc(F)cc3)CC2)c1OC	HXTGXYRHXAGCFP-OAQYLSRUSA-N	HXTGXYRHXAGCFP	OAQYLSRUSA-N	10		1.34	-9.4495	percent effect
R4A_0001533_001		SPE_K68095457	PALMIDROL [5mM]	CCCCCCCCCCCCCCCC(=O)NCCO	HXYVTAGFYLMHSO-UHFFFAOYSA-N	HXYVTAGFYLMHSO	UHFFFAOYSA-N	10		-0.94	#N/A	percent effect
R4A_0001534_001	A48430263	SPE_A48430263	PIOGLITAZONE HYDROCHLORIDE	CCc1ccc(CCOc2ccc(CC3SC(=O)NC3=O)cc2)nc1	HYAFETHFCAUJAY-UHFFFAOYSA-N	HYAFETHFCAUJAY	UHFFFAOYSA-N	10		2.36	-1.25252	percent effect
R4A_0001535_001	K76674262	SPE_K76674262	homoharringtonine	COC(=O)C[C@](O)(CCCC(C)(C)O)C(=O)O[C@@H]1C(OC)=C[C@]23CCCN2CCc2cc4c(cc2[C@H]13)OCO4	HYFHYPWGAURHIV-JFIAXGOJSA-N	HYFHYPWGAURHIV	JFIAXGOJSA-N	10		-2.84	4.70261	percent effect
R4A_0001536_001	K63177377	SPE_K63177377	ETC-1002	CC(C)(CCCCCC(O)CCCCCC(C)(C)C(=O)O)C(=O)O	HYHMLYSLQUKXKP-UHFFFAOYSA-N	HYHMLYSLQUKXKP	UHFFFAOYSA-N	10		-2.73	2.46755	percent effect
R4A_0001537_001	K94780074	SPE_K94780074	S-Nitrosoglutathione	N[C@@H](CCC(=O)N[C@@H](CSN=O)C(=O)NCC(=O)O)C(=O)O	HYHSBSXUHZOYLX-WDSKDSINSA-N	HYHSBSXUHZOYLX	WDSKDSINSA-N	10		3.47	17.1685	percent effect
R4A_0001538_001	K96354014	SPE_K96354014	NIFEDIPINE	COC(=O)C1=C(C)NC(C)=C(C(=O)OC)C1c1ccccc1[N+](=O)[O-]	HYIMSNHJOBLJNT-UHFFFAOYSA-N	HYIMSNHJOBLJNT	UHFFFAOYSA-N	10		-3.4	-6.95971	percent effect
R4A_0001539_001	K29313239	SPE_K29313239	4-DAMP	C[N+]1(C)CCC(OC(=O)C(c2ccccc2)c2ccccc2)CC1	HYJRTXSYDAFGJK-UHFFFAOYSA-N	HYJRTXSYDAFGJK	UHFFFAOYSA-N	10		-5.87	-5.00584	percent effect
R4A_0001540_001	K85014146	SPE_K85014146	AZD2461	COC1CCN(C(=O)c2cc(Cc3n[nH]c(=O)c4ccccc34)ccc2F)CC1	HYNBNUYQTQIHJK-UHFFFAOYSA-N	HYNBNUYQTQIHJK	UHFFFAOYSA-N	10		2.83	-1.3162	percent effect
R4A_0001541_001	K55029398	SPE_K55029398	JNJ-40411813	CCCCn1ccc(N2CCC(c3ccccc3)CC2)c(Cl)c1=O	HYOGJHCDLQSAHX-UHFFFAOYSA-N	HYOGJHCDLQSAHX	UHFFFAOYSA-N	10		-1.57	-6.43225	percent effect
R4A_0001542_001		SPE_K92908289	medica-16	CC(C)(CCCCCCCCCCC(C)(C)CC(=O)O)CC(=O)O	HYSMCRNFENOHJH-UHFFFAOYSA-N	HYSMCRNFENOHJH	UHFFFAOYSA-N	10		-8.61	#N/A	percent effect
R4A_0001543_001	K76775527	SPE_K76775527	NIMESULIDE	CS(=O)(=O)Nc1ccc([N+](=O)[O-])cc1Oc1ccccc1	HYWYRSMBCFDLJT-UHFFFAOYSA-N	HYWYRSMBCFDLJT	UHFFFAOYSA-N	10		-7.18	-12.805	percent effect
R4A_0001544_001	K00141480	SPE_K00141480	Tanshinone IIA (Tanshinone B)	Cc1coc2c1C(=O)C(=O)c1c-2ccc2c1CCCC2(C)C	HYXITZLLTYIPOF-UHFFFAOYSA-N	HYXITZLLTYIPOF	UHFFFAOYSA-N	10		-0.72	-9.56774	percent effect
R4A_0001545_001	K92778217	SPE_K92778217	MEFENAMIC ACID	Cc1cccc(Nc2ccccc2C(=O)O)c1C	HYYBABOKPJLUIN-UHFFFAOYSA-N	HYYBABOKPJLUIN	UHFFFAOYSA-N	10		-1.77	-2.93524	percent effect
R4A_0001546_001	A01907367	SPE_A01907367	(D-Ala2,N-Me-Phe4, methionin (O)-ol5)-enkephalin	C[C@H](NC(=O)[C@@H](N)Cc1ccc(O)cc1)C(=O)NCC(=O)N(C)[C@@H](Cc1ccccc1)C(=O)N[C@H](CO)CCS(C)=O	HYZHONGSQNXMPH-WFZMTUIASA-N	HYZHONGSQNXMPH	WFZMTUIASA-N	10		1.17	#N/A	percent effect
R4A_0001547_001		SPE_K42607789	pyrazoloacridine	COc1ccc2c(c1)-c1nn(CCCN(C)C)c3ccc([N+](=O)[O-])c(c13)N2	HZCWPKGYTCJSEB-UHFFFAOYSA-N	HZCWPKGYTCJSEB	UHFFFAOYSA-N	10		25.75	#N/A	percent effect
R4A_0001548_001	K32892871	SPE_K32892871	JHW-007	CCCCN1[C@H]2CC[C@@H]1C[C@H](OC(c1ccc(F)cc1)c1ccc(F)cc1)C2	HZEVDVGPBUFIAW-JKHIJQBDSA-N	HZEVDVGPBUFIAW	JKHIJQBDSA-N	10		51.38	3.15788	percent effect
R4A_0001549_001	K48173020	SPE_K48173020	ameltolide	Cc1cccc(C)c1NC(=O)c1ccc(N)cc1	HZIWGOAXOBPQGY-UHFFFAOYSA-N	HZIWGOAXOBPQGY	UHFFFAOYSA-N	10		-1.86	-5.55771	percent effect
R4A_0001550_001	K88061624	SPE_K88061624	Mizoribine (Bredinin)	NC(=O)c1ncn([C@@H]2O[C@H](CO)[C@@H](O)[C@H]2O)c1O	HZQDCMWJEBCWBR-UUOKFMHZSA-N	HZQDCMWJEBCWBR	UUOKFMHZSA-N	10		-4.37	0.0876366	percent effect
R4A_0001551_001	K06749501	SPE_K06749501	GSK1838705A	CNC(=O)c1c(F)cccc1Nc1nc(Nc2cc3c(cc2OC)CCN3C(=O)CN(C)C)nc2[nH]ccc12	HZTYDQRUAWIZRE-UHFFFAOYSA-N	HZTYDQRUAWIZRE	UHFFFAOYSA-N	10		-11.31	49.5027	percent effect
R4A_0001552_001	K62050508	SPE_K62050508	Grapiprant	CCc1nc2c(C)nc(C)cc2n1-c1ccc(CCNC(=O)NS(=O)(=O)c2ccc(C)cc2)cc1	HZVLFTCYCLXTGV-UHFFFAOYSA-N	HZVLFTCYCLXTGV	UHFFFAOYSA-N	10		-1.88	-1.77551	percent effect
R4A_0001553_001	K87048468	SPE_K87048468	RS-102221	COc1cc(OC)c(C(=O)CCCCN2CCC3(CC2)NC(=O)NC3=O)cc1NS(=O)(=O)c1ccc(C(F)(F)F)cc1	HZZZZODVDSHQRG-UHFFFAOYSA-N	HZZZZODVDSHQRG	UHFFFAOYSA-N	10		3.53	-8.25696	percent effect
R4A_0001554_001	K58234744	SPE_K58234744	CU-CPT-4a	O=C(N[C@H](Cc1ccccc1)C(=O)O)c1sc2cc(F)ccc2c1Cl	IAASQMCXDRISAV-CYBMUJFWSA-N	IAASQMCXDRISAV	CYBMUJFWSA-N	10		-1.39	0.00611823	percent effect
R4A_0001555_001	K46654563	SPE_K46654563	Zofenopril (calcium)	C[C@H](CSC(=O)c1ccccc1)C(=O)N1C[C@@H](Sc2ccccc2)C[C@H]1C(=O)[O-]	IAIDUHCBNLFXEF-MNEFBYGVSA-M	IAIDUHCBNLFXEF	MNEFBYGVSA-M	10		-1.35	1.94439	percent effect
R4A_0001556_001	K79092138	SPE_K79092138	NITROFURAZONE	NC(=O)N/N=C/c1ccc([N+](=O)[O-])o1	IAIWVQXQOWNYOU-FPYGCLRLSA-N	IAIWVQXQOWNYOU	FPYGCLRLSA-N	10		-3.1	-10.1403	percent effect
R4A_0001557_001	K88219015	SPE_K88219015	Asaraldehyde (Asaronaldehyde)	COc1cc(OC)c(OC)cc1C=O	IAJBQAYHSQIQRE-UHFFFAOYSA-N	IAJBQAYHSQIQRE	UHFFFAOYSA-N	10		-1.77	-0.691607	percent effect
R4A_0001558_001	K28010364	SPE_K28010364	PFK-158	O=C(/C=C/c1ccc2ccc(C(F)(F)F)cc2n1)c1ccncc1	IAJOMYABKVAZCN-AATRIKPKSA-N	IAJOMYABKVAZCN	AATRIKPKSA-N	10		-2.62	-2.86609	percent effect
R4A_0001559_001	K00259736	SPE_K00259736	COLCHICINE	COc1cc2c(c(OC)c1OC)-c1ccc(OC)c(=O)cc1[C@@H](NC(C)=O)CC2	IAKHMKGGTNLKSZ-INIZCTEOSA-N	IAKHMKGGTNLKSZ	INIZCTEOSA-N	10		6.86	31.0185	percent effect
R4A_0001560_001	K18905250	SPE_K18905250	ST-91	CCc1cccc(CC)c1N=C1NCCN1	IALHTUPVRAQZFI-UHFFFAOYSA-N	IALHTUPVRAQZFI	UHFFFAOYSA-N	10		-5.43	-8.03501	percent effect
R4A_0001561_001	K78841970	SPE_K78841970	ASPARTAME	COC(=O)[C@H](Cc1ccccc1)NC(=O)[C@@H](N)CC(=O)O	IAOZJIPTCAWIRG-QWRGUYRKSA-N	IAOZJIPTCAWIRG	QWRGUYRKSA-N	10		-3.16	-7.15418	percent effect
R4A_0001562_001	K95926480	SPE_K95926480	SRT1720 HCl	O=C(Nc1ccccc1-c1cn2c(CN3CCNCC3)csc2n1)c1cnc2ccccc2n1	IASPBORHOMBZMY-UHFFFAOYSA-N	IASPBORHOMBZMY	UHFFFAOYSA-N	10		-1.16	1.41124	percent effect
R4A_0001563_001	K82823804	SPE_K82823804	PD-407824	O=C1NC(=O)c2c1c(-c1ccccc1)cc1[nH]c3ccc(O)cc3c21	IAUZTOZLTFSMIE-UHFFFAOYSA-N	IAUZTOZLTFSMIE	UHFFFAOYSA-N	10		-0.49	2.5334	percent effect
R4A_0001564_001	K71075609	SPE_K71075609	Dorzolamide HCL	CCN[C@H]1C[C@H](C)S(=O)(=O)c2sc(S(N)(=O)=O)cc21	IAVUPMFITXYVAF-XPUUQOCRSA-N	IAVUPMFITXYVAF	XPUUQOCRSA-N	10		2.72	-3.84664	percent effect
R4A_0001565_001	K86525559	SPE_K86525559	AZD7762	NC(=O)Nc1cc(-c2cccc(F)c2)sc1C(=O)N[C@H]1CCCNC1	IAYGCINLNONXHY-LBPRGKRZSA-N	IAYGCINLNONXHY	LBPRGKRZSA-N	10		-0.08	9.38963	percent effect
R4A_0001566_001	K68395654	SPE_K68395654	QNZ (EVP4593)	Nc1ccc2ncnc(NCCc3ccc(Oc4ccccc4)cc3)c2c1	IBAKVEUZKHOWNG-UHFFFAOYSA-N	IBAKVEUZKHOWNG	UHFFFAOYSA-N	10		1.1	-6.97108	percent effect
R4A_0001567_001	A63310107	SPE_A63310107	MIGLITOL	OCCN1C[C@@H](O)[C@@H](O)C(O)C1CO	IBAQFPQHRJAVAV-WMEPKMGJSA-N	IBAQFPQHRJAVAV	WMEPKMGJSA-N	10		-8.13	-7.50802	percent effect
R4A_0001568_001	K06234293	SPE_K06234293	LY364947	c1ccc(-c2n[nH]cc2-c2ccnc3ccccc23)nc1	IBCXZJCWDGCXQT-UHFFFAOYSA-N	IBCXZJCWDGCXQT	UHFFFAOYSA-N	10		-7.58	-18.9667	percent effect
R4A_0001569_001	K57275767	SPE_K57275767	Geniposide	COC(=O)C1=CO[C@@H](O[C@@H]2O[C@H](CO)[C@@H](O)[C@H](O)[C@H]2O)[C@@H]2C(CO)=CC[C@H]12	IBFYXTRXDNAPMM-BVTMAQQCSA-N	IBFYXTRXDNAPMM	BVTMAQQCSA-N	10		-3.32	21.5688	percent effect
R4A_0001570_001	K48213016	SPE_K48213016	Tanzisertib	O[C@H]1CC[C@H](Nc2ncc3nc(Nc4c(F)cc(F)cc4F)n([C@H]4CCOC4)c3n2)CC1	IBGLGMOPHJQDJB-IHRRRGAJSA-N	IBGLGMOPHJQDJB	IHRRRGAJSA-N	10		0.08	3.66788	percent effect
R4A_0001571_001		SPE_A72441487	stiripentol	CC(C)(C)C(O)/C=C/c1ccc2c(c1)OCO2	IBLNKMRFIPWSOY-FNORWQNLSA-N	IBLNKMRFIPWSOY	FNORWQNLSA-N	10		-1.46	#N/A	percent effect
R4A_0001572_001	K02017404	SPE_K02017404	NVP-BSK805 2HCl	Fc1cc(-c2cccc3ncc(-c4cnn(C5CCNCC5)c4)nc23)cc(F)c1CN1CCOCC1	IBPVXAOOVUAOKJ-UHFFFAOYSA-N	IBPVXAOOVUAOKJ	UHFFFAOYSA-N	10		73.33	-3.64545	percent effect
R4A_0001573_001	K15119094	SPE_K15119094	BMS-CCR2-22	CSc1ccc(C(=O)N[C@@H]2CCCC[C@@H]2NC(=O)CNC(=O)c2cc(C(F)(F)F)ccc2NC(=O)NC(C)C)cc1	IBPXYDUJQWENPM-XZOQPEGZSA-N	IBPXYDUJQWENPM	XZOQPEGZSA-N	10		-1.71	-3.03771	percent effect
R4A_0001574_001	K42009284	SPE_K42009284	OT-R-antagonist-1	CO/N=C1\C[C@@H](C(=O)NC[C@@H](O)c2ccccc2)N(C(=O)c2ccc(-c3ccccc3C)cc2)C1	IBXGJPAYWMFXSF-OLFRMSBUSA-N	IBXGJPAYWMFXSF	OLFRMSBUSA-N	10		0.8	-2.42857	percent effect
R4A_0001575_001		SPE_K72728560	DIMETRIDAZOLE	Cc1ncc([N+](=O)[O-])n1C	IBXPYPUJPLLOIN-UHFFFAOYSA-N	IBXPYPUJPLLOIN	UHFFFAOYSA-N	10		10.02	#N/A	percent effect
R4A_0001576_001	A60821666	SPE_A60821666	Etifoxine (hydrochloride)	CCNC1=Nc2ccc(Cl)cc2C(C)(c2ccccc2)O1	IBYCYJFUEJQSMK-UHFFFAOYSA-N	IBYCYJFUEJQSMK	UHFFFAOYSA-N	10		-2.56	-6.98986	percent effect
R4A_0001577_001	K48830578	SPE_K48830578	OMDM-2	CCCCCCCC/C=C\CCCCCCCC(=O)N[C@@H](CO)Cc1ccc(O)cc1	ICDMLAQPOAVWNH-HAAQQRBASA-N	ICDMLAQPOAVWNH	HAAQQRBASA-N	10		-1.63	-9.10174	percent effect
R4A_0001578_001	K11399644	SPE_K11399644	PHENFORMIN HYDROCHLORIDE	NC(N)=N/C(N)=N/CCc1ccccc1	ICFJFFQQTFMIBG-UHFFFAOYSA-N	ICFJFFQQTFMIBG	UHFFFAOYSA-N	10		-1.11	-3.15429	percent effect
R4A_0001579_001	A84202322	SPE_A84202322	NAV-26	O=C(NCc1ccc(OC(F)(F)F)cc1)C1c2ccccc2C(=O)N1C1CCOCC1	ICGMZCVSHDKQTE-UHFFFAOYSA-N	ICGMZCVSHDKQTE	UHFFFAOYSA-N	10		3.14	-10.367	percent effect
R4A_0001580_001	K18316707	SPE_K18316707	O-1918	C=C(C)[C@@H]1CCC(C)=C[C@H]1c1c(OC)cc(C)cc1OC	ICHJMVMWPKLUKT-JKSUJKDBSA-N	ICHJMVMWPKLUKT	JKSUJKDBSA-N	10		-4.61	-6.30039	percent effect
R4A_0001581_001		SPE_K83257731	CHLOROPYRAMINE HYDROCHLORIDE	CN(C)CCN(Cc1ccc(Cl)cc1)c1ccccn1	ICKFFNBDFNZJSX-UHFFFAOYSA-N	ICKFFNBDFNZJSX	UHFFFAOYSA-N	10		32.54	#N/A	percent effect
R4A_0001582_001	K73196317	SPE_K73196317	URAPIDIL HYDROCHLORIDE	COc1ccccc1N1CCN(CCCNc2cc(=O)n(C)c(=O)n2C)CC1	ICMGLRUYEQNHPF-UHFFFAOYSA-N	ICMGLRUYEQNHPF	UHFFFAOYSA-N	10		-1.86	-0.865078	percent effect
R4A_0001583_001	K26997899	SPE_K26997899	D-64131	COc1ccc2[nH]c(C(=O)c3ccccc3)cc2c1	ICMIJSRDISNKOC-UHFFFAOYSA-N	ICMIJSRDISNKOC	UHFFFAOYSA-N	10		3.11	-12.5259	percent effect
R4A_0001584_001	A16767899	SPE_A16767899	Oxymetholone	C[C@]12C/C(=C/O)C(=O)C[C@@H]1CC[C@@H]1[C@@H]2CC[C@@]2(C)[C@H]1CC[C@]2(C)O	ICMWWNHDUZJFDW-DHODBPELSA-N	ICMWWNHDUZJFDW	DHODBPELSA-N	10		3.4	-6.36103	percent effect
R4A_0001585_001	A00758722	SPE_A00758722	NORETHYNODREL	C#C[C@]1(O)CCC2C3CCC4=C(CCC(=O)C4)C3CC[C@@]21C	ICTXHFFSOAJUMG-OQPPHWFISA-N	ICTXHFFSOAJUMG	OQPPHWFISA-N	10		-3.8	-11.7487	percent effect
R4A_0001586_001	A12417644	SPE_A12417644	(+)-Usniacin (D-Usnic acid)	CC(=O)C1=C(O)[C@]2(C)C(=CC1=O)Oc1c(C(C)=O)c(O)c(C)c(O)c12	ICTZCAHDGHPRQR-GOSISDBHSA-N	ICTZCAHDGHPRQR	GOSISDBHSA-N	10		-3.21	-2.91121	percent effect
R4A_0001587_001	K25029121	SPE_K25029121	Triclocarban	O=C(Nc1ccc(Cl)cc1)Nc1ccc(Cl)c(Cl)c1	ICUTUKXCWQYESQ-UHFFFAOYSA-N	ICUTUKXCWQYESQ	UHFFFAOYSA-N	10		-9.98	-1.41452	percent effect
R4A_0001588_001		SPE_K42596464	OXOLAMINE CITRATE	CCN(CC)CCc1nc(-c2ccccc2)no1	IDCHQQSVJAAUQQ-UHFFFAOYSA-N	IDCHQQSVJAAUQQ	UHFFFAOYSA-N	10		3.95	#N/A	percent effect
R4A_0001589_001	K63123526	SPE_K63123526	S-methylcysteine	CSC[C@H](N)C(=O)O	IDIDJDIHTAOVLG-VKHMYHEASA-N	IDIDJDIHTAOVLG	VKHMYHEASA-N	10		-1.63	-3.13712	percent effect
R4A_0001590_001	A16035238	SPE_A16035238	MI-773 (SAR405838)	CC(C)(C)C[C@@H]1N[C@@H](C(=O)N[C@H]2CC[C@H](O)CC2)[C@H](c2cccc(Cl)c2F)[C@]12C(=O)Nc1cc(Cl)ccc12	IDKAKZRYYDCJDU-HBMMIIHUSA-N	IDKAKZRYYDCJDU	HBMMIIHUSA-N	10		29.62	-10.917	percent effect
R4A_0001591_001	K27536248	SPE_K27536248	TCID	O=C1CC(=O)c2c(Cl)c(Cl)c(Cl)c(Cl)c21	IDLAOWFFKWRNHB-UHFFFAOYSA-N	IDLAOWFFKWRNHB	UHFFFAOYSA-N	10		-8.99	5.29751	percent effect
R4A_0001592_001	K38370968	SPE_K38370968	3-AQC	C=CCN1CCN(c2nc3ccccc3nc2C#N)CC1	IDOXKFDPDOIUMG-UHFFFAOYSA-N	IDOXKFDPDOIUMG	UHFFFAOYSA-N	10		0.77	-8.99562	percent effect
R4A_0001593_001		SPE_K10180294	uracil-mustard	Oc1ncc(N(CCCl)CCCl)c(O)n1	IDPUKCWIGUEADI-UHFFFAOYSA-N	IDPUKCWIGUEADI	UHFFFAOYSA-N	10		8.76	#N/A	percent effect
R4A_0001594_001	K54729176	SPE_K54729176	SBHA	O=C(CCCCCCC(=O)NO)NO	IDQPVOFTURLJPT-UHFFFAOYSA-N	IDQPVOFTURLJPT	UHFFFAOYSA-N	10		-1.26	-0.247801	percent effect
R4A_0001595_001	K18157228	SPE_K18157228	5-Fluoro-2'-deoxycytidine	Nc1nc(=O)n([C@H]2C[C@H](O)[C@@H](CO)O2)cc1F	IDYKCXHJJGMAEV-RRKCRQDMSA-N	IDYKCXHJJGMAEV	RRKCRQDMSA-N	10		1.64	-7.93944	percent effect
R4A_0001596_001	K78113049	SPE_K78113049	ENOXACIN	CCn1cc(C(=O)O)c(=O)c2cc(F)c(N3CCNCC3)nc21	IDYZIJYBMGIQMJ-UHFFFAOYSA-N	IDYZIJYBMGIQMJ	UHFFFAOYSA-N	10		-7.56	-9.67816	percent effect
R4A_0001597_001	A71262238	SPE_A71262238	nafadotride	CCCCN1CCCC1CNC(=O)c1cc(C#N)c2ccccc2c1OC	IDZASIQMRGPBCQ-UHFFFAOYSA-N	IDZASIQMRGPBCQ	UHFFFAOYSA-N	10		6.45	-3.91261	percent effect
R4A_0001598_001	A06935312	SPE_A06935312	FUSIDIC ACID	CC(=O)O[C@H]1C[C@@]2(C)[C@@H](C[C@@H](O)C3[C@@]4(C)CC[C@@H](O)[C@@H](C)[C@@H]4CC[C@@]32C)/C1=C(/CCC=C(C)C)C(=O)O	IECPWNUMDGFDKC-FRVBXGIOSA-N	IECPWNUMDGFDKC	FRVBXGIOSA-N	10		-4.35	-11.5669	percent effect
R4A_0001599_001	K07208025	SPE_K07208025	TRIMETHOPRIM	COc1cc(Cc2cnc(N)nc2N)cc(OC)c1OC	IEDVJHCEMCRBQM-UHFFFAOYSA-N	IEDVJHCEMCRBQM	UHFFFAOYSA-N	10		-2.94	2.24116	percent effect
R4A_0001600_001	K38911213	SPE_K38911213	apraclonidine	Nc1cc(Cl)c(NC2=NCCN2)c(Cl)c1	IEJXVRYNEISIKR-UHFFFAOYSA-N	IEJXVRYNEISIKR	UHFFFAOYSA-N	10		-1.25	-6.09759	percent effect
R4A_0001601_001	K51137250	SPE_K51137250	ML-297	Cc1cc(NC(=O)Nc2ccc(F)c(F)c2)n(-c2ccccc2)n1	IEKSMUSSYJUQMY-UHFFFAOYSA-N	IEKSMUSSYJUQMY	UHFFFAOYSA-N	10		-2.49	-6.28149	percent effect
R4A_0001602_001	K64636206	SPE_K64636206	D-alpha-Tocopheryl Succinate	Cc1c(C)c2c(c(C)c1OC(=O)CCC(=O)O)CC[C@@](C)(CCC[C@H](C)CCC[C@H](C)CCCC(C)C)O2	IELOKBJPULMYRW-NJQVLOCASA-N	IELOKBJPULMYRW	NJQVLOCASA-N	10		1.74	-8.15802	percent effect
R4A_0001603_001	K16757695	SPE_K16757695	PRX-08066 Maleic acid	N#Cc1cc(CN2CCC(Nc3ncnc4sc(Cl)cc34)CC2)ccc1F	IENZFHBNCRQMNP-UHFFFAOYSA-N	IENZFHBNCRQMNP	UHFFFAOYSA-N	10		18.72	1.25835	percent effect
R4A_0001604_001	K49111258	SPE_K49111258	PRAZOSIN HYDROCHLORIDE	COc1cc2nc(N3CCN(C(=O)c4ccco4)CC3)nc(N)c2cc1OC	IENZQIKPVFGBNW-UHFFFAOYSA-N	IENZQIKPVFGBNW	UHFFFAOYSA-N	10		0.05	-3.23777	percent effect
R4A_0001605_001	K53438416	SPE_K53438416	YZ9	CCOC(=O)c1cc2ccc(O)cc2oc1=O	IETDBZQIWIJQJG-UHFFFAOYSA-N	IETDBZQIWIJQJG	UHFFFAOYSA-N	10		-3.11	-0.477706	percent effect
R4A_0001606_001	A00147595	SPE_A00147595	Balaglitazone	Cn1c(COc2ccc(CC3SC(=O)NC3=O)cc2)nc2ccccc2c1=O	IETKPTYAGKZLKY-UHFFFAOYSA-N	IETKPTYAGKZLKY	UHFFFAOYSA-N	10		-0.39	-11.3719	percent effect
R4A_0001607_001	K38564664	SPE_K38564664	rolziracetam	O=C1CCC2CCC(=O)N12	IEZDOKQWPWZVQF-UHFFFAOYSA-N	IEZDOKQWPWZVQF	UHFFFAOYSA-N	10		-3.3	-3.93411	percent effect
R4A_0001608_001	A10662413	SPE_A10662413	prenylamine	CC(Cc1ccccc1)NCCC(c1ccccc1)c1ccccc1	IFFPICMESYHZPQ-UHFFFAOYSA-N	IFFPICMESYHZPQ	UHFFFAOYSA-N	10		33.21	94.632	percent effect
R4A_0001609_001	K84266862	SPE_K84266862	BRL-50481	Cc1ccc([N+](=O)[O-])cc1S(=O)(=O)N(C)C	IFIUFCJFLGCQPH-UHFFFAOYSA-N	IFIUFCJFLGCQPH	UHFFFAOYSA-N	10		-2.23	-3.43048	percent effect
R4A_0001610_001	K03665769	SPE_K03665769	SB-452533	CCN(CCNC(=O)Nc1ccccc1Br)c1cccc(C)c1	IFJYEGJUQIBBQV-UHFFFAOYSA-N	IFJYEGJUQIBBQV	UHFFFAOYSA-N	10		-1.32	-3.7036	percent effect
R4A_0001611_001	K46766488	SPE_K46766488	S-14506	COc1ccc2cccc(N3CCN(CCNC(=O)c4ccc(F)cc4)CC3)c2c1	IFMQODYDAUKKEN-UHFFFAOYSA-N	IFMQODYDAUKKEN	UHFFFAOYSA-N	10		14.03	50.374	percent effect
R4A_0001612_001	K93217218	SPE_K93217218	PD-166285	CCN(CC)CCOc1ccc(Nc2ncc3cc(-c4c(Cl)cccc4Cl)c(=O)n(C)c3n2)cc1	IFPPYSWJNWHOLQ-UHFFFAOYSA-N	IFPPYSWJNWHOLQ	UHFFFAOYSA-N	10		24.22	-2.05121	percent effect
R4A_0001613_001	K58435339	SPE_K58435339	Onalespib (AT13387)	CC(C)c1cc(C(=O)N2Cc3ccc(CN4CCN(C)CC4)cc3C2)c(O)cc1O	IFRGXKKQHBVPCQ-UHFFFAOYSA-N	IFRGXKKQHBVPCQ	UHFFFAOYSA-N	10		8.21	0.713947	percent effect
R4A_0001614_001	K60866521	SPE_K60866521	CAL-101 (GS-1101)	CC[C@H](Nc1ncnc2[nH]cnc12)c1nc2cccc(F)c2c(=O)n1-c1ccccc1	IFSDAJWBUCMOAH-HNNXBMFYSA-N	IFSDAJWBUCMOAH	HNNXBMFYSA-N	10		0	-1.18858	percent effect
R4A_0001615_001	K06159959	SPE_K06159959	CCMQ	O=C(O)Cc1cc2ccccc2nc1C(=O)O	IFXJDEHFADWURH-UHFFFAOYSA-N	IFXJDEHFADWURH	UHFFFAOYSA-N	10		1.45	-0.344012	percent effect
R4A_0001616_001	K42959922	SPE_K42959922	trans-2-Undecenoic acid	CCCCCCCC/C=C/C(=O)O	IGBBVTAVILYDIO-MDZDMXLPSA-N	IGBBVTAVILYDIO	MDZDMXLPSA-N	10		-3.69	-4.83527	percent effect
R4A_0001617_001	K09877029	SPE_K09877029	PND-1186	CNC(=O)c1ccccc1Nc1cc(Nc2ccc(N3CCOCC3)cc2OC)ncc1C(F)(F)F	IGUBBWJDMLCRIK-UHFFFAOYSA-N	IGUBBWJDMLCRIK	UHFFFAOYSA-N	10		10.62	-3.85621	percent effect
R4A_0001618_001	A77118605	SPE_A77118605	D609	S=C(OC1CC2CC1C1CCCC21)S[K]	IGULCCCBGBDZKQ-UHFFFAOYSA-M	IGULCCCBGBDZKQ	UHFFFAOYSA-M	10		-2.09	-0.911365	percent effect
R4A_0001619_001	A96485169	SPE_A96485169	EBPC	CCOC(=O)C1=C(O)C(=O)N(Cc2ccccc2)C1	IGYRPDIWSYGHMY-UHFFFAOYSA-N	IGYRPDIWSYGHMY	UHFFFAOYSA-N	10		-2.54	-5.50071	percent effect
R4A_0001620_001	K24497734	SPE_K24497734	Setipiprant	O=C(O)Cn1c2c(c3cc(F)ccc31)CN(C(=O)c1cccc3ccccc13)CC2	IHAXLPDVOWLUOS-UHFFFAOYSA-N	IHAXLPDVOWLUOS	UHFFFAOYSA-N	10		-2.57	25.5245	percent effect
R4A_0001621_001	K16551357	SPE_K16551357	Evacetrapib (LY2484595)	Cc1cc(C)c2c(c1)[C@@H](N(Cc1cc(C(F)(F)F)cc(C(F)(F)F)c1)c1nnn(C)n1)CCCN2C[C@H]1CC[C@H](C(=O)O)CC1	IHIUGIVXARLYHP-YBXDKENTSA-N	IHIUGIVXARLYHP	YBXDKENTSA-N	10		-10.94	-4.32604	percent effect
R4A_0001622_001		SPE_K90171280	LY2452473	CC(C)OC(=O)N[C@H]1Cc2c(n(Cc3ccccn3)c3ccc(C#N)cc23)C1	IHIWYQYVBNODSV-KRWDZBQOSA-N	IHIWYQYVBNODSV	KRWDZBQOSA-N	10		-5.59	#N/A	percent effect
R4A_0001623_001	K50677762	SPE_K50677762	(R)-Oxiracetam	NC(=O)CN1C[C@H](O)CC1=O	IHLAQQPQKRMGSS-SCSAIBSYSA-N	IHLAQQPQKRMGSS	SCSAIBSYSA-N	10		-0.97	-7.28612	percent effect
R4A_0001624_001	K47557313	SPE_K47557313	LY2109761	c1ccc(-c2nn3c(c2-c2ccnc4cc(OCCN5CCOCC5)ccc24)CCC3)nc1	IHLVSLOZUHKNMQ-UHFFFAOYSA-N	IHLVSLOZUHKNMQ	UHFFFAOYSA-N	10		-13.47	11.5476	percent effect
R4A_0001625_001	K70557564	SPE_K70557564	LY335979 (Zosuquidar trihydrochloride)	O[C@@H](COc1cccc2ncccc12)CN1CCN([C@@H]2c3ccccc3[C@@H]3[C@H](c4ccccc42)C3(F)F)CC1	IHOVFYSQUDPMCN-DBEBIPAYSA-N	IHOVFYSQUDPMCN	DBEBIPAYSA-N	10		25.53	-10.5709	percent effect
R4A_0001626_001	K62012036	SPE_K62012036	Acitretin	COc1cc(C)c(/C=C/C(C)=C/C=C/C(C)=C/C(=O)O)c(C)c1C	IHUNBGSDBOWDMA-AQFIFDHZSA-N	IHUNBGSDBOWDMA	AQFIFDHZSA-N	10		0.98	-7.83947	percent effect
R4A_0001627_001	K95581532	SPE_K95581532	RN-1734	CC(C)NCCN(C(C)C)S(=O)(=O)c1ccc(Cl)cc1Cl	IHYZMEAZAIFMTN-UHFFFAOYSA-N	IHYZMEAZAIFMTN	UHFFFAOYSA-N	10		28.38	11.0035	percent effect
R4A_0001628_001	K59839632	SPE_K59839632	ICA-069673	O=C(Nc1cnc(Cl)nc1)c1ccc(F)c(F)c1	IIBSHMFXVWTQSJ-UHFFFAOYSA-N	IIBSHMFXVWTQSJ	UHFFFAOYSA-N	10		-0.35	-2.18903	percent effect
R4A_0001629_001	K46018455	SPE_K46018455	BEZAFIBRATE	CC(C)(Oc1ccc(CCNC(=O)c2ccc(Cl)cc2)cc1)C(=O)O	IIBYAHWJQTYFKB-UHFFFAOYSA-N	IIBYAHWJQTYFKB	UHFFFAOYSA-N	10		-3.73	2.17227	percent effect
R4A_0001630_001	K33623053; K36163066	SPE_K33623053	Rose Bengal Sodium Salt	O=C1OC2(c3cc(I)c([O-])c(I)c3Oc3c2cc(I)c([O-])c3I)c2c(Cl)c(Cl)c(Cl)c(Cl)c21	IICCLYANAQEHCI-UHFFFAOYSA-L	IICCLYANAQEHCI	UHFFFAOYSA-L	10		-3.02	-6.25799	percent effect
R4A_0001630_001	K33623053; K36163066	SPE_K36163066	rose-bengal-lactone	O=C1OC2(c3cc(I)c([O-])c(I)c3Oc3c2cc(I)c([O-])c3I)c2c(Cl)c(Cl)c(Cl)c(Cl)c21	IICCLYANAQEHCI-UHFFFAOYSA-L	IICCLYANAQEHCI	UHFFFAOYSA-L	10		-9.57	-9.72116	percent effect
R4A_0001631_001	K05185389	SPE_K05185389	RISEDRONATE SODIUM	O=P([O-])(O)C(O)(Cc1cccnc1)P(=O)(O)O	IIDJRNMFWXDHID-UHFFFAOYSA-M	IIDJRNMFWXDHID	UHFFFAOYSA-M	10		-2.68	-0.733122	percent effect
R4A_0001632_001	K95015809	SPE_K95015809	2-cyanopyrimidine	N#Cc1ncccn1	IIHQNAXFIODVDU-UHFFFAOYSA-N	IIHQNAXFIODVDU	UHFFFAOYSA-N	10		-5.87	-3.25224	percent effect
R4A_0001633_001	K87632963	SPE_K87632963	GNF-5	O=C(NCCO)c1cccc(-c2cc(Nc3ccc(OC(F)(F)F)cc3)ncn2)c1	IIQUYGWWHIHOCF-UHFFFAOYSA-N	IIQUYGWWHIHOCF	UHFFFAOYSA-N	10		-2.64	-0.00038199	percent effect
R4A_0001634_001	A77091532	SPE_A77091532	AT13148	NC[C@@](O)(c1ccc(Cl)cc1)c1ccc(-c2cn[nH]c2)cc1	IIRWNGPLJQXWFJ-KRWDZBQOSA-N	IIRWNGPLJQXWFJ	KRWDZBQOSA-N	10		63.12	-1.82945	percent effect
R4A_0001635_001	K41494493	SPE_K41494493	bisphenol-a	CC(C)(c1ccc(O)cc1)c1ccc(O)cc1	IISBACLAFKSPIT-UHFFFAOYSA-N	IISBACLAFKSPIT	UHFFFAOYSA-N	10		-3.93	6.48172	percent effect
R4A_0001636_001	K27351809	SPE_K27351809	nomegestrol-acetate	CC(=O)O[C@]1(C(C)=O)CC[C@H]2[C@@H]3C=C(C)C4=CC(=O)CC[C@@H]4[C@H]3CC[C@@]21C	IIVBFTNIGYRNQY-YQLZSBIMSA-N	IIVBFTNIGYRNQY	YQLZSBIMSA-N	10		-8.69	-6.85279	percent effect
R4A_0001637_001	A23124853; K99879819	SPE_A23124853	PF-06463922	C[C@H]1Oc2cc(cnc2N)-c2c(nn(C)c2C#N)CN(C)C(=O)c2ccc(F)cc21	IIXWYSCJSQVBQM-LLVKDONJSA-N	IIXWYSCJSQVBQM	LLVKDONJSA-N	10		-7.18	5.8741	percent effect
R4A_0001637_001	A23124853; K99879819	SPE_K99879819	Lorlatinib	C[C@H]1Oc2cc(cnc2N)-c2c(nn(C)c2C#N)CN(C)C(=O)c2ccc(F)cc21	IIXWYSCJSQVBQM-LLVKDONJSA-N	IIXWYSCJSQVBQM	LLVKDONJSA-N	10		-2.56	21.6311	percent effect
R4A_0001638_001	K55462201	SPE_K55462201	AM-404	CCCCC/C=C\C/C=C\C/C=C\C/C=C\CCCC(=O)Nc1ccc(O)cc1	IJBZOOZRAXHERC-DOFZRALJSA-N	IJBZOOZRAXHERC	DOFZRALJSA-N	10		-2.52	1.55267	percent effect
R4A_0001639_001	A40257118	SPE_A40257118	BQU57	Cc1nn(C)c2c1C(c1ccc(C(F)(F)F)cc1)C(C#N)=C(N)O2	IJCMHHSFXFMZAI-UHFFFAOYSA-N	IJCMHHSFXFMZAI	UHFFFAOYSA-N	10		-0.76	1.33229	percent effect
R4A_0001640_001	K87973152	SPE_K87973152	RQ-00203078	O=C(O)c1ccc(S(=O)(=O)N(Cc2ccc(OC(F)(F)F)cc2)c2ncc(C(F)(F)F)cc2Cl)cc1	IJGQFZYYEHCCIZ-UHFFFAOYSA-N	IJGQFZYYEHCCIZ	UHFFFAOYSA-N	10		-2.16	-3.64468	percent effect
R4A_0001641_001	A23072235	SPE_A23072235	PHENIRAMINE MALEATE	CN(C)CCC(c1ccccc1)c1ccccn1	IJHNSHDBIRRJRN-UHFFFAOYSA-N	IJHNSHDBIRRJRN	UHFFFAOYSA-N	10		-3.41	-4.87442	percent effect
R4A_0001642_001	K01291782	SPE_K01291782	Molidustat	O=c1c(-n2ccnn2)c[nH]n1-c1cc(N2CCOCC2)ncn1	IJMBOKOTALXLKS-UHFFFAOYSA-N	IJMBOKOTALXLKS	UHFFFAOYSA-N	10		-0.16	4.77059	percent effect
R4A_0001643_001	K36222532	SPE_K36222532	BROXALDINE	Cc1ccc2c(Br)cc(Br)c(OC(=O)c3ccccc3)c2n1	IJTPLVAAROHGGB-UHFFFAOYSA-N	IJTPLVAAROHGGB	UHFFFAOYSA-N	10		-2.36	-0.894049	percent effect
R4A_0001644_001	A49947412	SPE_A49947412	3,4-DCPG-(+/-)	NC(C(=O)O)c1ccc(C(=O)O)c(C(=O)O)c1	IJVMOGKBEVRBPP-UHFFFAOYSA-N	IJVMOGKBEVRBPP	UHFFFAOYSA-N	10		-2.14	#N/A	percent effect
R4A_0001644_001	A49947412	SPE_A49947412	3,4-DCPG-(+/-)	NC(C(=O)O)c1ccc(C(=O)O)c(C(=O)O)c1	IJVMOGKBEVRBPP-UHFFFAOYSA-N	IJVMOGKBEVRBPP	UHFFFAOYSA-N	10		-2.14	#N/A	percent effect
R4A_0001644_001	A49947412	SPE_A49947412	3,4-DCPG-(+/-)	NC(C(=O)O)c1ccc(C(=O)O)c(C(=O)O)c1	IJVMOGKBEVRBPP-UHFFFAOYSA-N	IJVMOGKBEVRBPP	UHFFFAOYSA-N	10		-2.14	#N/A	percent effect
R4A_0001644_002	K06204668	SPE_K06204668	3,4-DCPG-(R)	N[C@@H](C(=O)O)c1ccc(C(=O)O)c(C(=O)O)c1	IJVMOGKBEVRBPP-SSDOTTSWSA-N	IJVMOGKBEVRBPP	SSDOTTSWSA-N	10		-2.09	#N/A	percent effect
R4A_0001644_003	K86305586	SPE_K86305586	3,4-DCPG-(S)	N[C@H](C(=O)O)c1ccc(C(=O)O)c(C(=O)O)c1	IJVMOGKBEVRBPP-ZETCQYMHSA-N	IJVMOGKBEVRBPP	ZETCQYMHSA-N	10		-0.83	#N/A	percent effect
R4A_0001645_001	K38905597	SPE_K38905597	SIS3	COc1cc2c(cc1OC)CN(C(=O)/C=C/c1c(-c3ccccc3)n(C)c3ncccc13)CC2	IJYPHMXWKKKHGT-VAWYXSNFSA-N	IJYPHMXWKKKHGT	VAWYXSNFSA-N	10		-5.24	2.67854	percent effect
R4A_0001646_001	K88743730	SPE_K88743730	TEGASEROD MALEATE	CCCCCNC(=N)N/N=C/c1c[nH]c2ccc(OC)cc12	IKBKZGMPCYNSLU-RGVLZGJSSA-N	IKBKZGMPCYNSLU	RGVLZGJSSA-N	10		3.52	-6.78123	percent effect
R4A_0001647_001	K37385792	SPE_K37385792	Conivaptan HCl (Vaprisol)	Cc1nc2c([nH]1)-c1ccccc1N(C(=O)c1ccc(NC(=O)c3ccccc3-c3ccccc3)cc1)CC2	IKENVDNFQMCRTR-UHFFFAOYSA-N	IKENVDNFQMCRTR	UHFFFAOYSA-N	10		15.44	1.32361	percent effect
R4A_0001648_001	A76747559	SPE_A76747559	RUTIN	C[C@@H]1O[C@@H](OC[C@H]2OC(Oc3c(-c4ccc(O)c(O)c4)oc4cc(O)cc(O)c4c3=O)[C@H](O)[C@@H](O)[C@@H]2O)[C@H](O)[C@H](O)[C@H]1O	IKGXIBQEEMLURG-KUKMIBIMSA-N	IKGXIBQEEMLURG	KUKMIBIMSA-N	10		-1.31	12.2774	percent effect
R4A_0001649_001	K98733875	SPE_K98733875	Baicalin	O=C(O)[C@H]1O[C@H](Oc2cc3oc(-c4ccccc4)cc(=O)c3c(O)c2O)[C@H](O)[C@@H](O)[C@@H]1O	IKIIZLYTISPENI-UNJWAJPSSA-N	IKIIZLYTISPENI	UNJWAJPSSA-N	10		-8.18	-8.65142	percent effect
R4A_0001650_001	K43149758	SPE_K43149758	Myricetin (Cannabiscetin)	O=c1c(O)c(-c2cc(O)c(O)c(O)c2)oc2cc(O)cc(O)c12	IKMDFBPHZNJCSN-UHFFFAOYSA-N	IKMDFBPHZNJCSN	UHFFFAOYSA-N	10		-9.27	-18.6352	percent effect
R4A_0001651_001	A32597168	SPE_A32597168	Letosteine	CCOC(=O)CSCCC1NC(C(=O)O)CS1	IKOCLISPVJZJEA-UHFFFAOYSA-N	IKOCLISPVJZJEA	UHFFFAOYSA-N	10		-3.45	-10.056	percent effect
R4A_0001652_001	K71055333	SPE_K71055333	Ethamsylate	O=S(=O)(O)c1cc(O)ccc1O	IKQCSJBQLWJEPU-UHFFFAOYSA-N	IKQCSJBQLWJEPU	UHFFFAOYSA-N	10		-4.32	-0.219159	percent effect
R4A_0001653_001	K12885236	SPE_K12885236	Dapivirine (TMC120)	Cc1cc(C)c(Nc2ccnc(Nc3ccc(C#N)cc3)n2)c(C)c1	ILAYIAGXTHKHNT-UHFFFAOYSA-N	ILAYIAGXTHKHNT	UHFFFAOYSA-N	10		32.3	-5.58215	percent effect
R4A_0001654_001	A36010170	SPE_A36010170	AMCINONIDE	CC(=O)OCC(=O)[C@@]12OC3(CCCC3)O[C@@H]1CC1C3CCC4=CC(=O)C=C[C@]4(C)[C@@]3(F)[C@@H](O)C[C@@]12C	ILKJAFIWWBXGDU-ZYDCGBIBSA-N	ILKJAFIWWBXGDU	ZYDCGBIBSA-N	10		-2.65	-0.401178	percent effect
R4A_0001655_001	K35629949	SPE_K35629949	SR-27897	O=C(O)Cn1c(C(=O)Nc2nc(-c3ccccc3Cl)cs2)cc2ccccc21	ILNRQFBVVQUOLP-UHFFFAOYSA-N	ILNRQFBVVQUOLP	UHFFFAOYSA-N	10		0.39	-7.71873	percent effect
R4A_0001656_001	K66030860	SPE_K66030860	Salidroside (Rhodioloside)	OC[C@H]1O[C@@H](OCCc2ccc(O)cc2)[C@H](O)[C@@H](O)[C@@H]1O	ILRCGYURZSFMEG-RKQHYHRCSA-N	ILRCGYURZSFMEG	RKQHYHRCSA-N	10		-4.23	-4.57765	percent effect
R4A_0001657_001	A48465967	SPE_A48465967	Mivacurium chloride	COc1cc2c(cc1OC)[C@@H](Cc1cc(OC)c(OC)c(OC)c1)[N+](C)(CCCOC(=O)CC/C=C/CCC(=O)OCCC[N+]1(C)CCc3cc(OC)c(OC)cc3[C@H]1Cc1cc(OC)c(OC)c(OC)c1)CC2	ILVYCEVXHALBSC-OTBYEXOQSA-N	ILVYCEVXHALBSC	OTBYEXOQSA-N	10		-2.07	-12.271	percent effect
R4A_0001658_001	A34455052	SPE_A34455052	dihydrotachysterol	CC1CCC(O)C/C1=C\C=C1/CCCC2(C)C1CCC2C(C)/C=C/C(C)C(C)C	ILYCWAKSDCYMBB-ZJGOHBTISA-N	ILYCWAKSDCYMBB	ZJGOHBTISA-N	10		0.34	-6.8373	percent effect
R4A_0001659_001	A45044890	SPE_A45044890	METHYLPREDNISOLONE SODIUM SUCCINATE	C[C@H]1CC2C3CC[C@](O)(C(=O)COC(=O)CCC(=O)[O-])[C@@]3(C)C[C@H](O)C2[C@@]2(C)C=CC(=O)C=C12	IMBXEJJVJRTNOW-RCSGDJEUSA-M	IMBXEJJVJRTNOW	RCSGDJEUSA-M	10		-6.49	2.00896	percent effect
R4A_0001660_001	K35504063	SPE_K35504063	Sclareolide (Norambreinolide)	CC1(C)CCC[C@@]2(C)[C@H]1CC[C@@]1(C)OC(=O)C[C@H]21	IMKJGXCIJJXALX-SHUKQUCYSA-N	IMKJGXCIJJXALX	SHUKQUCYSA-N	10		1.48	-6.97133	percent effect
R4A_0001661_001	A09349126	SPE_A09349126	NORETHINDRONE ACETATE	C#C[C@]1(OC(C)=O)CCC2C3CCC4=CC(=O)CC[C@@H]4C3CC[C@@]21C	IMONTRJLAWHYGT-FJMAIUEKSA-N	IMONTRJLAWHYGT	FJMAIUEKSA-N	10		-3.91	-7.40104	percent effect
R4A_0001662_001	K93208532	SPE_K93208532	Apremilast (CC-10004) Apremilast (CC-10004)	CCOc1cc([C@@H](CS(C)(=O)=O)N2C(=O)c3cccc(NC(C)=O)c3C2=O)ccc1OC	IMOZEMNVLZVGJZ-QGZVFWFLSA-N	IMOZEMNVLZVGJZ	QGZVFWFLSA-N	10		-5.1	#N/A	percent effect
R4A_0001663_001	A14798026	SPE_A14798026	MESTRANOL	C#C[C@]1(O)CCC2C3CCc4cc(OC)ccc4C3CC[C@@]21C	IMSSROKUHAOUJS-VYJKVFMHSA-N	IMSSROKUHAOUJS	VYJKVFMHSA-N	10		-2.71	-3.59136	percent effect
R4A_0001664_001	K31792052	SPE_K31792052	pifithrin-cyclic	Cc1ccc(-c2cn3c4c(sc3n2)CCCC4)cc1	IMUKUMUNZJILCG-UHFFFAOYSA-N	IMUKUMUNZJILCG	UHFFFAOYSA-N	10		-0.74	-5.63488	percent effect
R4A_0001665_001	A94709349	SPE_A94709349	METAXALONE	Cc1cc(C)cc(OCC2CNC(=O)O2)c1	IMWZZHHPURKASS-UHFFFAOYSA-N	IMWZZHHPURKASS	UHFFFAOYSA-N	10		2.1	-0.762121	percent effect
R4A_0001666_001	K77008974	SPE_K77008974	WYE-354	COC(=O)Nc1ccc(-c2nc(N3CCOCC3)c3cnn(C4CCN(C(=O)OC)CC4)c3n2)cc1	IMXHGCRIEAKIBU-UHFFFAOYSA-N	IMXHGCRIEAKIBU	UHFFFAOYSA-N	10		-3.74	-12.3624	percent effect
R4A_0001667_001	K20920669	SPE_K20920669	CROMOLYN SODIUM	O=C([O-])c1cc(=O)c2c(OCC(O)COc3cccc4oc(C(=O)[O-])cc(=O)c34)cccc2o1	IMZMKUWMOSJXDT-UHFFFAOYSA-L	IMZMKUWMOSJXDT	UHFFFAOYSA-L	10		-1.95	-0.841154	percent effect
R4A_0001668_001	K17026858	SPE_K17026858	Hoechst 33258	CN1CCN(c2ccc3nc(-c4ccc5nc(-c6ccc(O)cc6)[nH]c5c4)[nH]c3c2)CC1	INAAIJLSXJJHOZ-UHFFFAOYSA-N	INAAIJLSXJJHOZ	UHFFFAOYSA-N	10		-0.53	-8.80147	percent effect
R4A_0001669_001	K61524559	SPE_K61524559	PFI-3	O=C(/C=C/N1C[C@H]2C[C@@H]1CN2c1ccccn1)c1ccccc1O	INAICWLVUAKEPB-QSTFCLMHSA-N	INAICWLVUAKEPB	QSTFCLMHSA-N	10		-9.51	-11.4681	percent effect
R4A_0001670_001	K54640016	SPE_K54640016	Turofexorate Isopropyl (XL335)	CC(C)OC(=O)C1=CN(C(=O)c2ccc(F)c(F)c2)CC(C)(C)c2c1[nH]c1ccccc21	INASOKQDNHHMRE-UHFFFAOYSA-N	INASOKQDNHHMRE	UHFFFAOYSA-N	10		-4.6	3.60937	percent effect
R4A_0001671_001	A55913614	SPE_A55913614	PRIMAQUINE PHOSPHATE	COc1cc(NC(C)CCCN)c2ncccc2c1	INDBQLZJXZLFIT-UHFFFAOYSA-N	INDBQLZJXZLFIT	UHFFFAOYSA-N	10		1.37	-9.9825	percent effect
R4A_0001672_001	K32830106	SPE_K32830106	GUANFACINE HYDROCHLORIDE	NC(N)=NC(=O)Cc1c(Cl)cccc1Cl	INJOMKTZOLKMBF-UHFFFAOYSA-N	INJOMKTZOLKMBF	UHFFFAOYSA-N	10		3.49	-18.7069	percent effect
R4A_0001673_001	K66898851	SPE_K66898851	SANGUINARIUM CHLORIDE	C[n+]1cc2c3c(ccc2c2ccc4cc5c(cc4c21)OCO5)OCO3	INVGWHRKADIJHF-UHFFFAOYSA-N	INVGWHRKADIJHF	UHFFFAOYSA-N	10		-11.72	-1.44272	percent effect
R4A_0001674_001	A03216249	SPE_A03216249	MEPIVACAINE HYDROCHLORIDE	Cc1cccc(C)c1NC(=O)C1CCCCN1C	INWLQCZOYSRPNW-UHFFFAOYSA-N	INWLQCZOYSRPNW	UHFFFAOYSA-N	10		1	-5.49594	percent effect
R4A_0001675_001	K83459933	SPE_K83459933	Sinomenine (Cucoline)	COC1=C[C@@H]2[C@@H]3Cc4ccc(OC)c(O)c4[C@]2(CCN3C)CC1=O	INYYVPJSBIVGPH-QHRIQVFBSA-N	INYYVPJSBIVGPH	QHRIQVFBSA-N	10		-3.29	-8.21827	percent effect
R4A_0001676_001	K08807999	SPE_K08807999	NO-ASA	CC(=O)Oc1ccccc1C(=O)Oc1cccc(CO[N+](=O)[O-])c1	IOJUJUOXKXMJNF-UHFFFAOYSA-N	IOJUJUOXKXMJNF	UHFFFAOYSA-N	10		0.5	-5.25051	percent effect
R4A_0001677_001	K22514639	SPE_K22514639	Nazartinib	Cc1cc(C(=O)Nc2nc3cccc(Cl)c3n2[C@@H]2CCCCN(C(=O)/C=C/CN(C)C)C2)ccn1	IOMMMLWIABWRKL-WUTDNEBXSA-N	IOMMMLWIABWRKL	WUTDNEBXSA-N	10		37.9	5.88968	percent effect
R4A_0001678_001	K00312224	SPE_K00312224	PPT	CCCc1c(-c2ccc(O)cc2)nn(-c2ccc(O)cc2)c1-c1ccc(O)cc1	IOTXSIGGFRQYKW-UHFFFAOYSA-N	IOTXSIGGFRQYKW	UHFFFAOYSA-N	10		-0.95	1.41021	percent effect
R4A_0001679_001	K24601397	SPE_K24601397	Phlorizin (Phloridzin)	O=C(CCc1ccc(O)cc1)c1c(O)cc(O)cc1O[C@@H]1O[C@H](CO)[C@@H](O)[C@H](O)[C@H]1O	IOUVKUPGCMBWBT-QNDFHXLGSA-N	IOUVKUPGCMBWBT	QNDFHXLGSA-N	10		-8.71	-14.6013	percent effect
R4A_0001680_001	K61230716	SPE_K61230716	Sodium Nitrite	O=N[O-]	IOVCWXUNBOPUCH-UHFFFAOYSA-M	IOVCWXUNBOPUCH	UHFFFAOYSA-M	10		-3.53	-6.48875	percent effect
R4A_0001681_001	K14003026	SPE_K14003026	RITODRINE HYDROCHLORIDE	CC(NCCc1ccc(O)cc1)C(O)c1ccc(O)cc1	IOVGROKTTNBUGK-UHFFFAOYSA-N	IOVGROKTTNBUGK	UHFFFAOYSA-N	10		-3.41	-3.22876	percent effect
R4A_0001682_001	K76725781	SPE_K76725781	ONO-8130	Cc1csc(S(=O)(=O)N(CC(C)C)c2cc3c(cc2OCc2ccc(C(=O)O)cc2)CCC3)n1	IOXMDBQCUCDLAF-UHFFFAOYSA-N	IOXMDBQCUCDLAF	UHFFFAOYSA-N	10		-7.13	3.30343	percent effect
R4A_0001683_001	K13387373	SPE_K13387373	thonzonium bromide	CCCCCCCCCCCCCCCC[N+](C)(C)CCN(Cc1ccc(OC)cc1)c1ncccn1	IOYZYMQFUSNATM-UHFFFAOYSA-N	IOYZYMQFUSNATM	UHFFFAOYSA-N	10		1.84	79.4905	percent effect
R4A_0001684_001	K47539947	SPE_K47539947	Tetradecylthioacetic acid	CCCCCCCCCCCCCCSCC(=O)O	IPBCWPPBAWQYOO-UHFFFAOYSA-N	IPBCWPPBAWQYOO	UHFFFAOYSA-N	10		0.32	2.63393	percent effect
R4A_0001685_001	K28667793	SPE_K28667793	PYRAZINAMIDE	NC(=O)c1cnccn1	IPEHBUMCGVEMRF-UHFFFAOYSA-N	IPEHBUMCGVEMRF	UHFFFAOYSA-N	10		-3.14	-9.90095	percent effect
R4A_0001686_001	K56912469	SPE_K56912469	SAR407899 (hydrochloride)	O=c1[nH]ccc2cc(OC3CCNCC3)ccc12	IPEXHQGMTHOKQV-UHFFFAOYSA-N	IPEXHQGMTHOKQV	UHFFFAOYSA-N	10		-2.35	-5.66052	percent effect
R4A_0001687_001	A30370660	SPE_A30370660	SENNOSIDE A	O=C(O)c1cc(O)c2c(c1)[C@@H]([C@H]1c3cc(C(=O)O)cc(O)c3C(=O)c3c(O[C@H]4O[C@H](CO)[C@@H](O)[C@H](O)[C@H]4O)cccc31)c1cccc(O[C@H]3O[C@H](CO)[C@@H](O)[C@H](O)[C@H]3O)c1C2=O	IPQVTOJGNYVQEO-DBHPJPNJSA-N	IPQVTOJGNYVQEO	DBHPJPNJSA-N	10		0.26	5.57498	percent effect
R4A_0001688_001	K81405859	SPE_K81405859	JTE-607	CCOC(=O)[C@H](Cc1ccccc1)NC(=O)c1cc(Cl)c(OCCN2CCN(C)CC2)c(Cl)c1O	IPSSXIMJJXSJQB-FQEVSTJZSA-N	IPSSXIMJJXSJQB	FQEVSTJZSA-N	10		-2.45	1.42232	percent effect
R4A_0001689_001	K52396582	SPE_K52396582	CF102	CNC(=O)[C@H]1O[C@@H](n2cnc3c(NCc4cccc(I)c4)nc(Cl)nc32)[C@H](O)[C@@H]1O	IPSYPUKKXMNCNQ-PFHKOEEOSA-N	IPSYPUKKXMNCNQ	PFHKOEEOSA-N	10		0.72	-2.8993	percent effect
R4A_0001690_001	K92731339	SPE_K92731339	PERINDOPRIL ERBUMINE	CCC[C@H](N[C@@H](C)C(=O)N1[C@H](C(=O)O)C[C@@H]2CCCC[C@@H]21)C(=O)OCC	IPVQLZZIHOAWMC-QXKUPLGCSA-N	IPVQLZZIHOAWMC	QXKUPLGCSA-N	10		-8.8	4.36786	percent effect
R4A_0001691_001	A42759514	SPE_A42759514	ORNIDAZOLE	Cc1ncc([N+](=O)[O-])n1CC(O)CCl	IPWKIXLWTCNBKN-UHFFFAOYSA-N	IPWKIXLWTCNBKN	UHFFFAOYSA-N	10		12.26	2.24692	percent effect
R4A_0001692_001	K90027121	SPE_K90027121	AMPROLIUM	CCCc1ncc(C[n+]2ccccc2C)c(N)n1	IPZFPROOBOUEIG-UHFFFAOYSA-N	IPZFPROOBOUEIG	UHFFFAOYSA-N	10		-2.82	-17.0194	percent effect
R4A_0001693_001	K68474505	SPE_K68474505	CCG-63808	Cc1cccn2c(=O)c(/C=C(\C#N)c3nc4ccccc4s3)c(Oc3ccc(F)cc3)nc12	IPZHFKHGSYRBNT-DTQAZKPQSA-N	IPZHFKHGSYRBNT	DTQAZKPQSA-N	10		-3.48	1.55643	percent effect
R4A_0001694_001	K17977438	SPE_K17977438	OXELAIDIN CITRATE	CCN(CC)CCOCCOC(=O)C(CC)(CC)c1ccccc1	IQADUMSPOQKAAO-UHFFFAOYSA-N	IQADUMSPOQKAAO	UHFFFAOYSA-N	10		39	7.25859	percent effect
R4A_0001695_001	K69577666	SPE_K69577666	SGC 0946	CC(C)N(CCCNC(=O)Nc1ccc(C(C)(C)C)cc1)C[C@H]1O[C@@H](n2cc(Br)c3c(N)ncnc32)[C@H](O)[C@@H]1O	IQCKJUKAQJINMK-HUBRGWSESA-N	IQCKJUKAQJINMK	HUBRGWSESA-N	10		-0.74	91.2187	percent effect
R4A_0001696_001	K15976406	SPE_K15976406	Telbivudine (Sebivo, Tyzeka)	Cc1cn([C@@H]2C[C@@H](O)[C@H](CO)O2)c(=O)[nH]c1=O	IQFYYKKMVGJFEH-CSMHCCOUSA-N	IQFYYKKMVGJFEH	CSMHCCOUSA-N	10		-4.57	#N/A	percent effect
R4A_0001697_001	K43055376	SPE_K43055376	Imepitoin	O=C1N=C(N2CCOCC2)CN1c1ccc(Cl)cc1	IQHYCZKIFIHTAI-UHFFFAOYSA-N	IQHYCZKIFIHTAI	UHFFFAOYSA-N	10		-1.04	-4.45108	percent effect
R4A_0001698_001	K70840370	SPE_K70840370	MDMS	CS(=O)(=O)OCOS(C)(=O)=O	IQLZWWDXNXZGPK-UHFFFAOYSA-N	IQLZWWDXNXZGPK	UHFFFAOYSA-N	10		-5.81	3.08817	percent effect
R4A_0001699_001	K81958169	SPE_K81958169	AZ5104	C=CC(=O)Nc1cc(Nc2nccc(-c3c[nH]c4ccccc34)n2)c(OC)cc1N(C)CCN(C)C	IQNVEOMHJHBNHC-UHFFFAOYSA-N	IQNVEOMHJHBNHC	UHFFFAOYSA-N	10		40.6	5.7095	percent effect
R4A_0001700_001	K99506538	SPE_K99506538	xenalipin	O=C(O)c1ccccc1-c1ccc(C(F)(F)F)cc1	IQOMYCGTGFGDFN-UHFFFAOYSA-N	IQOMYCGTGFGDFN	UHFFFAOYSA-N	10		-4.47	0.609295	percent effect
R4A_0001701_001	K05236810	SPE_K05236810	Luteolin	O=c1cc(-c2ccc(O)c(O)c2)oc2cc(O)cc(O)c12	IQPNAANSBPBGFQ-UHFFFAOYSA-N	IQPNAANSBPBGFQ	UHFFFAOYSA-N	10		-5.81	19.1842	percent effect
R4A_0001702_001	K48875051	SPE_K48875051	Ligustilide	CCC/C=C1\OC(=O)C2=C1CCC=C2	IQVQXVFMNOFTMU-FLIBITNWSA-N	IQVQXVFMNOFTMU	FLIBITNWSA-N	10		-5.44	-12.3193	percent effect
R4A_0001703_001	K87774949	SPE_K87774949	Istradefylline	CCn1c(=O)c2c(nc(/C=C/c3ccc(OC)c(OC)c3)n2C)n(CC)c1=O	IQVRBWUUXZMOPW-PKNBQFBNSA-N	IQVRBWUUXZMOPW	PKNBQFBNSA-N	10		-5.39	-8.96833	percent effect
R4A_0001704_001	A04628621	SPE_A04628621	ibotenic-acid	NC(C(=O)O)c1cc(O)no1	IRJCBFDCFXCWGO-UHFFFAOYSA-N	IRJCBFDCFXCWGO	UHFFFAOYSA-N	10		-1.46	-2.1792	percent effect
R4A_0001705_001	K69191882	SPE_K69191882	guanidinoethyldisulfide-bicarbonate	N=C(N)NCCSSCCNC(=N)N	IRMTXMJNHRISQH-UHFFFAOYSA-N	IRMTXMJNHRISQH	UHFFFAOYSA-N	10		5.22	-12.9316	percent effect
R4A_0001706_001	A36057565	SPE_A36057565	Bruceantin	COC(=O)[C@]12OC[C@@]34[C@H]1[C@@H](OC(=O)/C=C(\C)C(C)C)C(=O)O[C@@H]3C[C@H]1C(C)=C(O)C(=O)C[C@]1(C)[C@H]4[C@@H](O)[C@@H]2O	IRQXZTBHNKVIRL-GOTQHHPNSA-N	IRQXZTBHNKVIRL	GOTQHHPNSA-N	10		-3.12	-13.2184	percent effect
R4A_0001707_001	K22662435	SPE_K22662435	GANCICLOVIR HYDRATE	Nc1nc2c(ncn2COC(CO)CO)c(=O)[nH]1	IRSCQMHQWWYFCW-UHFFFAOYSA-N	IRSCQMHQWWYFCW	UHFFFAOYSA-N	10		1.51	0.87646	percent effect
R4A_0001708_001	K86727142	SPE_K86727142	embelin	CCCCCCCCCCCC1=C(O)C(=O)C=C(O)C1=O	IRSFLDGTOHBADP-UHFFFAOYSA-N	IRSFLDGTOHBADP	UHFFFAOYSA-N	10		-1.73	-11.3996	percent effect
R4A_0001709_001	K58772419	SPE_K58772419	AZD6482	Cc1cc([C@@H](C)Nc2ccccc2C(=O)O)c2nc(N3CCOCC3)cc(=O)n2c1	IRTDIKMSKMREGO-OAHLLOKOSA-N	IRTDIKMSKMREGO	OAHLLOKOSA-N	10		-1.81	-4.67097	percent effect
R4A_0001710_001	K16606819	SPE_K16606819	TRIMETHADIONE	CN1C(=O)OC(C)(C)C1=O	IRYJRGCIQBGHIV-UHFFFAOYSA-N	IRYJRGCIQBGHIV	UHFFFAOYSA-N	10		2.55	-11.6752	percent effect
R4A_0001711_001	K80129304	SPE_K80129304	URACIL	O=c1cc[nH]c(=O)[nH]1	ISAKRJDGNUQOIC-UHFFFAOYSA-N	ISAKRJDGNUQOIC	UHFFFAOYSA-N	10		-8.91	0.578708	percent effect
R4A_0001712_001	A55748233	SPE_A55748233	benzoin	O=C(c1ccccc1)C(O)c1ccccc1	ISAOCJYIOMOJEB-UHFFFAOYSA-N	ISAOCJYIOMOJEB	UHFFFAOYSA-N	10		-2.84	2.11379	percent effect
R4A_0001713_001	A74387232	SPE_A74387232	PMPA	O=C(O)CCC(CP(=O)(O)O)C(=O)O	ISEYJGQFXSTPMQ-UHFFFAOYSA-N	ISEYJGQFXSTPMQ	UHFFFAOYSA-N	10		1.83	-4.54324	percent effect
R4A_0001714_001	A33178345	SPE_A33178345	phenindamine	CN1CCC2=C(C1)C(c1ccccc1)c1ccccc12	ISFHAYSTHMVOJR-UHFFFAOYSA-N	ISFHAYSTHMVOJR	UHFFFAOYSA-N	10		6.76	-3.04971	percent effect
R4A_0001715_001	K42504537	SPE_K42504537	Norgestimate metabolite Norelgestromin	C#C[C@]1(O)CC[C@H]2[C@@H]3CCC4=C/C(=N/O)CC[C@@H]4[C@H]3CC[C@@]21CC	ISHXLNHNDMZNMC-VTKCIJPMSA-N	ISHXLNHNDMZNMC	VTKCIJPMSA-N	10		-0.74	-7.05848	percent effect
R4A_0001716_001	K42325600	SPE_K42325600	AR-C155858	Cc1n[nH]c(C)c1Cc1sc2c(c1C(=O)N1C[C@H](O)CO1)c(=O)n(C)c(=O)n2CC(C)C	ISIVOJWVBJIOFM-ZDUSSCGKSA-N	ISIVOJWVBJIOFM	ZDUSSCGKSA-N	10		-2.38	-2.49259	percent effect
R4A_0001717_001	K21306330	SPE_K21306330	CJ-033466	Cc1cn2c(N)c(Cl)cc(C(=O)NCC3CCN(CC(C)C)CC3)c2n1	ISKHMDNIWXPUGR-UHFFFAOYSA-N	ISKHMDNIWXPUGR	UHFFFAOYSA-N	10		-1.6	-17.2338	percent effect
R4A_0001718_001	K04266228	SPE_K04266228	XL019	O=C(Nc1ccc(-c2ccnc(Nc3ccc(N4CCOCC4)cc3)n2)cc1)[C@@H]1CCCN1	ISOCDPQFIXDIMS-QHCPKHFHSA-N	ISOCDPQFIXDIMS	QHCPKHFHSA-N	10		26.59	4.95866	percent effect
R4A_0001719_001	K44715996	SPE_K44715996	LDC1267	CCOc1cn(-c2ccc(F)cc2C)nc1C(=O)Nc1ccc(Oc2ccnc3cc(OC)c(OC)cc23)c(F)c1	ISPBCAXOSOLFME-UHFFFAOYSA-N	ISPBCAXOSOLFME	UHFFFAOYSA-N	10		1.02	8.09814	percent effect
R4A_0001720_001	K08231299	SPE_K08231299	PROPOXUR	CNC(=O)Oc1ccccc1OC(C)C	ISRUGXGCCGIOQO-UHFFFAOYSA-N	ISRUGXGCCGIOQO	UHFFFAOYSA-N	10		-0.41	-13.9403	percent effect
R4A_0001721_001	A40413915	SPE_A40413915	NTNCB	O=[N+]([O-])c1ccccc1S(=O)(=O)NC[C@H]1CC[C@H](CNCC2CCc3ccccc3C2)CC1	ISSSVYKMIIAPTH-YGQOYYDZSA-N	ISSSVYKMIIAPTH	YGQOYYDZSA-N	10		47.19	-2.07469	percent effect
R4A_0001722_001	K96862998	SPE_K96862998	pirfenidone	Cc1ccc(=O)n(-c2ccccc2)c1	ISWRGOKTTBVCFA-UHFFFAOYSA-N	ISWRGOKTTBVCFA	UHFFFAOYSA-N	10		0.14	4.0338	percent effect
R4A_0001723_001		SPE_K76549667	phenol	Oc1ccccc1	ISWSIDIOOBJBQZ-UHFFFAOYSA-N	ISWSIDIOOBJBQZ	UHFFFAOYSA-N	10		2.3	#N/A	percent effect
R4A_0001724_001	K17539220	SPE_K17539220	NDT-9513727	CCCCn1c(-c2ccccc2)nc(-c2ccccc2)c1CN(Cc1ccc2c(c1)OCO2)Cc1ccc2c(c1)OCO2	ITACCRHKSPSKKL-UHFFFAOYSA-N	ITACCRHKSPSKKL	UHFFFAOYSA-N	10		2.47	6.21819	percent effect
R4A_0001725_001		SPE_K61871885	WAY 316606	O=S(=O)(NC1CCNCC1)c1cc(S(=O)(=O)c2ccccc2)ccc1C(F)(F)F	ITBGJNVZJBVPLJ-UHFFFAOYSA-N	ITBGJNVZJBVPLJ	UHFFFAOYSA-N	10		1.7	#N/A	percent effect
R4A_0001726_001	K43927145	SPE_K43927145	Olcegepant	NCCCC[C@H](NC(=O)[C@@H](Cc1cc(Br)c(O)c(Br)c1)NC(=O)N1CCC(N2Cc3ccccc3NC2=O)CC1)C(=O)N1CCN(c2ccncc2)CC1	ITIXDWVDFFXNEG-JHOUSYSJSA-N	ITIXDWVDFFXNEG	JHOUSYSJSA-N	10		0.57	-4.0201	percent effect
R4A_0001727_001	A95696066	SPE_A95696066	nisoxetine	CNCCC(Oc1ccccc1OC)c1ccccc1	ITJNARMNRKSWTA-UHFFFAOYSA-N	ITJNARMNRKSWTA	UHFFFAOYSA-N	10		12.97	2.58403	percent effect
R4A_0001728_001	K81865756	SPE_K81865756	Y16	Cc1cccc(COc2cccc(/C=C3\C(=O)NN(c4ccccc4)C3=O)c2)c1	ITMLWGWTDWJSRZ-PXLXIMEGSA-N	ITMLWGWTDWJSRZ	PXLXIMEGSA-N	10		-0.83	-10.843	percent effect
R4A_0001729_001	K61937613	SPE_K61937613		CC/C=C\C/C=C\C/C=C\C/C=C\C/C=C\C/C=C\CCC(=O)OCC	ITNKVODZACVXDS-YNUSHXQLSA-N	ITNKVODZACVXDS	YNUSHXQLSA-N	10		4.73	#N/A	percent effect
R4A_0001730_001	A71765060	SPE_A71765060	picartamide	CNC(=S)C1(c2ccccn2)CCCS1	ITNLONMDUMHEOK-UHFFFAOYSA-N	ITNLONMDUMHEOK	UHFFFAOYSA-N	10		-5.51	2.64968	percent effect
R4A_0001731_001	K86161929	SPE_K86161929	CORTISONE ACETATE	CC(=O)OCC(=O)[C@@]1(O)CCC2C3CCC4=CC(=O)CC[C@]4(C)C3C(=O)C[C@@]21C	ITRJWOMZKQRYTA-XLSOAHDVSA-N	ITRJWOMZKQRYTA	XLSOAHDVSA-N	10		2.13	-1.64094	percent effect
R4A_0001732_001	K72420232	SPE_K72420232	WZ4002	C=CC(=O)Nc1cccc(Oc2nc(Nc3ccc(N4CCN(C)CC4)cc3OC)ncc2Cl)c1	ITTRLTNMFYIYPA-UHFFFAOYSA-N	ITTRLTNMFYIYPA	UHFFFAOYSA-N	10		-1.32	-16.3693	percent effect
R4A_0001733_001	K33395461	SPE_K33395461	Neohesperidin dihydrochalcone (Nhdc)	COc1ccc(CCC(=O)c2c(O)cc(O[C@@H]3O[C@H](CO)[C@@H](O)[C@H](O)[C@H]3O[C@@H]3O[C@@H](C)[C@H](O)[C@@H](O)[C@H]3O)cc2O)cc1O	ITVGXXMINPYUHD-CUVHLRMHSA-N	ITVGXXMINPYUHD	CUVHLRMHSA-N	10		1.22	4.73345	percent effect
R4A_0001734_001	K55216666	SPE_K55216666	TCS-2314	Cc1ccccc1NC(=O)Nc1ccc(CC(=O)N2CCOC[C@H]2C(=O)N2CCC(CC(=O)O)CC2)cc1	ITXAAOWFOURIHK-DEOSSOPVSA-N	ITXAAOWFOURIHK	DEOSSOPVSA-N	10		-2.44	-4.78462	percent effect
R4A_0001735_001	A03623303	SPE_A03623303	METOPROLOL TARTRATE	COCCc1ccc(OCC(O)CNC(C)C)cc1	IUBSYMUCCVWXPE-UHFFFAOYSA-N	IUBSYMUCCVWXPE	UHFFFAOYSA-N	10		-1.47	-4.69372	percent effect
R4A_0001736_001	A72603112	SPE_A72603112	thiopental	CCCC(C)C1(CC)C(=O)N=C([S-])NC1=O	IUJDSEJGGMCXSG-UHFFFAOYSA-M	IUJDSEJGGMCXSG	UHFFFAOYSA-M	10		0.1	-6.70156	percent effect
R4A_0001737_001	K26813177	SPE_K26813177	daltroban	O=C(O)Cc1ccc(CCNS(=O)(=O)c2ccc(Cl)cc2)cc1	IULOBWFWYDMECP-UHFFFAOYSA-N	IULOBWFWYDMECP	UHFFFAOYSA-N	10		-3.05	-0.422817	percent effect
R4A_0001738_001	K61097567	SPE_K61097567	SB-218795	COC(=O)[C@H](NC(=O)c1cc(-c2ccccc2)nc2ccccc12)c1ccccc1	IUMQXQJZIHWLIN-HSZRJFAPSA-N	IUMQXQJZIHWLIN	HSZRJFAPSA-N	10		-1.53	2.02262	percent effect
R4A_0001739_001	A38799180	SPE_A38799180	rosamicin	CCC1OC(=O)CC(O)C(C)C(OC2OC(C)CC(N(C)C)C2O)C(CC=O)CC(C)C(=O)/C=C/C2(C)OC2C1C	IUPCWCLVECYZRV-ZRDIBKRKSA-N	IUPCWCLVECYZRV	ZRDIBKRKSA-N	10		-0.55	-4.39969	percent effect
R4A_0001740_001	K52579889	SPE_K52579889	Umbralisib	CC(C)Oc1ccc(-c2nn([C@@H](C)c3oc4ccc(F)cc4c(=O)c3-c3cccc(F)c3)c3ncnc(N)c23)cc1F	IUVCFHHAEHNCFT-INIZCTEOSA-N	IUVCFHHAEHNCFT	INIZCTEOSA-N	10		0.92	6.76044	percent effect
R4A_0001741_001	K34870043	SPE_K34870043	Adoprazine	Fc1ccc(-c2cncc(CN3CCN(c4cccc5c4OCCO5)CC3)c2)cc1	IUVSEUFHPNITEQ-UHFFFAOYSA-N	IUVSEUFHPNITEQ	UHFFFAOYSA-N	10		1.81	-7.66786	percent effect
R4A_0001742_001	K75097983	SPE_K75097983	promestriene	CCCOc1ccc2c(c1)CC[C@@H]1[C@@H]2CC[C@]2(C)[C@@H](OC)CC[C@@H]12	IUWKNLFTJBHTSD-AANPDWTMSA-N	IUWKNLFTJBHTSD	AANPDWTMSA-N	10		-0.32	-0.0936354	percent effect
R4A_0001743_001	K27217864	SPE_K27217864	BUTAMBEN	CCCCOC(=O)c1ccc(N)cc1	IUWVALYLNVXWKX-UHFFFAOYSA-N	IUWVALYLNVXWKX	UHFFFAOYSA-N	10		-3.08	7.3258	percent effect
R4A_0001744_001	K86873305	SPE_K86873305	PIPERACILLIN SODIUM	CCN1CCN(C(=O)NC(C(=O)N[C@@H]2C(=O)N3[C@@H](C(=O)[O-])C(C)(C)S[C@H]23)c2ccccc2)C(=O)C1=O	IVBHGBMCVLDMKU-UVIOZBFDSA-M	IVBHGBMCVLDMKU	UVIOZBFDSA-M	10		-2.05	2.04264	percent effect
R4A_0001745_001	K26160755	SPE_K26160755	RS-45041-190	Clc1cccc2c1CN(C1=NCCN1)C2	IVCMOOBKRRDNHX-UHFFFAOYSA-N	IVCMOOBKRRDNHX	UHFFFAOYSA-N	10		-1.86	0.410323	percent effect
R4A_0001746_001	K17472821	SPE_K17472821	GSK 2830371	Cc1ncc(Cl)cc1NCc1ccc(C(=O)N[C@@H](CC2CCCC2)C(=O)NC2CC2)s1	IVDUVEGCMXCMSO-FQEVSTJZSA-N	IVDUVEGCMXCMSO	FQEVSTJZSA-N	10		-2.09	-0.187792	percent effect
R4A_0001747_001	K82903013	SPE_K82903013	3,3'-dichlorobenzaldazine	Clc1cccc(/C=N/C=N/c2cccc(Cl)c2)c1	IVDUVYRBLGSJAO-BEQMOXJMSA-N	IVDUVYRBLGSJAO	BEQMOXJMSA-N	10		-9.4	#N/A	percent effect
R4A_0001748_001	A41840684	SPE_A41840684		Nc1ncnc2c1ncn2C1OC2COP(=O)([O-])OC2C1O	IVOMOUWHDPKRLL-UHFFFAOYSA-M	IVOMOUWHDPKRLL	UHFFFAOYSA-M	10		-10.78	#N/A	percent effect
R4A_0001749_001	K78118466	SPE_K78118466	Galunisertib (LY2157299)	Cc1cccc(-c2nn3c(c2-c2ccnc4ccc(C(N)=O)cc24)CCC3)n1	IVRXNBXKWIJUQB-UHFFFAOYSA-N	IVRXNBXKWIJUQB	UHFFFAOYSA-N	10		-5.5	1.06275	percent effect
R4A_0001750_001	K89839824	SPE_K89839824	Raltitrexed (Tomudex)	Cc1nc2ccc(CN(C)c3ccc(C(=O)N[C@@H](CCC(=O)O)C(=O)O)s3)cc2c(=O)[nH]1	IVTVGDXNLFLDRM-HNNXBMFYSA-N	IVTVGDXNLFLDRM	HNNXBMFYSA-N	10		-6.73	-13.7633	percent effect
R4A_0001751_001	K75373031	SPE_K75373031	LIMKi-3	CC(C)C(=O)Nc1ncc(-c2cc(C(F)F)nn2-c2c(Cl)cccc2Cl)s1	IVUGBSGLHRJSSP-UHFFFAOYSA-N	IVUGBSGLHRJSSP	UHFFFAOYSA-N	10		2.21	-2.30935	percent effect
R4A_0001752_001	K21728777	SPE_K21728777	AMG 900	Cc1csc(-c2nnc(Nc3ccc(Oc4ncccc4-c4ccnc(N)n4)cc3)c3ccccc23)c1	IVUGFMLRJOCGAS-UHFFFAOYSA-N	IVUGFMLRJOCGAS	UHFFFAOYSA-N	10		24.61	-11.4756	percent effect
R4A_0001753_001	K01815685	SPE_K01815685	Indole-3-carbinol	OCc1c[nH]c2ccccc12	IVYPNXXAYMYVSP-UHFFFAOYSA-N	IVYPNXXAYMYVSP	UHFFFAOYSA-N	10		1.08	2.02418	percent effect
R4A_0001754_001		SPE_K25204779	Pritelivir	Cc1nc(N(C)C(=O)Cc2ccc(-c3ccccn3)cc2)sc1S(N)(=O)=O	IVZKZONQVYTCKC-UHFFFAOYSA-N	IVZKZONQVYTCKC	UHFFFAOYSA-N	10		1	#N/A	percent effect
R4A_0001755_001	K03353589	SPE_K03353589	ecabet	CC(C)c1cc2c(cc1S(=O)(=O)O)[C@@]1(C)CCC[C@@](C)(C(=O)O)[C@@H]1CC2	IWCWQNVIUXZOMJ-MISYRCLQSA-N	IWCWQNVIUXZOMJ	MISYRCLQSA-N	10		-4.65	-8.72912	percent effect
R4A_0001756_001	K98557884	SPE_K98557884	suritozole	Cn1nc(-c2cccc(F)c2)n(C)c1=S	IWDUZEHNLHFBRZ-UHFFFAOYSA-N	IWDUZEHNLHFBRZ	UHFFFAOYSA-N	10		0.34	-10.0731	percent effect
R4A_0001757_001	K16505263	SPE_K16505263	Forodesine (hydrochloride)	O=c1nc[nH]c2c([C@@H]3N[C@H](CO)[C@@H](O)[C@H]3O)c[nH]c12	IWKXDMQDITUYRK-KUBHLMPHSA-N	IWKXDMQDITUYRK	KUBHLMPHSA-N	10		-0.15	-6.36547	percent effect
R4A_0001758_001	K01436366	SPE_K01436366	LRRK2-IN-1	COc1cc(C(=O)N2CCC(N3CCN(C)CC3)CC2)ccc1Nc1ncc2c(n1)N(C)c1ccccc1C(=O)N2C	IWMCPJZTADUIFX-UHFFFAOYSA-N	IWMCPJZTADUIFX	UHFFFAOYSA-N	10		37.94	-3.64093	percent effect
R4A_0001759_001	K45117373	SPE_K45117373	Y-26763	CC(=O)N(O)[C@@H]1c2cc(C#N)ccc2OC(C)(C)[C@H]1O	IWTCFIIOUXJOOV-OLZOCXBDSA-N	IWTCFIIOUXJOOV	OLZOCXBDSA-N	10		-6.36	0.882563	percent effect
R4A_0001760_001	K94397152	SPE_K94397152	RIBAVIRIN	NC(=O)c1ncn([C@@H]2O[C@H](CO)[C@@H](O)[C@H]2O)n1	IWUCXVSUMQZMFG-AFCXAGJDSA-N	IWUCXVSUMQZMFG	AFCXAGJDSA-N	10		-3.24	-1.14018	percent effect
R4A_0001761_001	A22740840	SPE_A22740840	OXYTETRACYCLINE	CN(C)[C@@H]1C(O)=C(C(N)=O)C(=O)[C@@]2(O)C(O)=C3C(=O)c4c(O)cccc4[C@@](C)(O)[C@H]3[C@H](O)[C@@H]12	IWVCMVBTMGNXQD-PXOLEDIWSA-N	IWVCMVBTMGNXQD	PXOLEDIWSA-N	10		-3.92	-9.96607	percent effect
R4A_0001762_001	A54490543	SPE_A54490543	pirlindole	Cc1ccc2c(c1)c1c3n2CCNC3CCC1	IWVRVEIKCBFZNF-UHFFFAOYSA-N	IWVRVEIKCBFZNF	UHFFFAOYSA-N	10		51.51	45.2875	percent effect
R4A_0001763_001	K21670884	SPE_K21670884	Cariporide	CC(C)c1ccc(C(=O)NC(=N)N)cc1S(C)(=O)=O	IWXNYAIICFKCTM-UHFFFAOYSA-N	IWXNYAIICFKCTM	UHFFFAOYSA-N	10		-2.54	-9.81023	percent effect
R4A_0001764_001	K50031829	SPE_K50031829	PF-04447943	C[C@@H]1CN(Cc2ncccn2)C[C@H]1c1nc2c(cnn2C2CCOCC2)c(=O)[nH]1	IWXUVYOOUMLUTQ-CZUORRHYSA-N	IWXUVYOOUMLUTQ	CZUORRHYSA-N	10		-0.2	-10.7284	percent effect
R4A_0001765_001	A91448670	SPE_A91448670	mandelic-acid	O=C(O)C(O)c1ccccc1	IWYDHOAUDWTVEP-UHFFFAOYSA-N	IWYDHOAUDWTVEP	UHFFFAOYSA-N	10		-1.64	-5.39437	percent effect
R4A_0001766_001	A88369366	SPE_A88369366	Trelagliptin	Cn1c(=O)cc(N2CCC[C@@H](N)C2)n(Cc2cc(F)ccc2C#N)c1=O	IWYJYHUNXVAVAA-OAHLLOKOSA-N	IWYJYHUNXVAVAA	OAHLLOKOSA-N	10		-10.51	-2.9429	percent effect
R4A_0001767_001	K13829090	SPE_K13829090	IEM1460	C[N+](C)(C)CCCCCNCC12CC3CC(CC(C3)C1)C2	IWYZMMIPAJDJBN-UHFFFAOYSA-N	IWYZMMIPAJDJBN	UHFFFAOYSA-N	10		0.34	-11.4624	percent effect
R4A_0001768_001	K31812033	SPE_K31812033	levobunolol	CC(C)(C)NC[C@H](O)COc1cccc2c1CCCC2=O	IXHBTMCLRNMKHZ-LBPRGKRZSA-N	IXHBTMCLRNMKHZ	LBPRGKRZSA-N	10		-3.94	-2.9103	percent effect
R4A_0001768_001	K31812033	SPE_K31812033	levobunolol	CC(C)(C)NC[C@H](O)COc1cccc2c1CCCC2=O	IXHBTMCLRNMKHZ-LBPRGKRZSA-N	IXHBTMCLRNMKHZ	LBPRGKRZSA-N	10		-3.94	-2.9103	percent effect
R4A_0001768_002	K73323637	SPE_K73323637	levobunolol-(+)	CC(C)(C)NC[C@@H](O)COc1cccc2c1CCCC2=O	IXHBTMCLRNMKHZ-GFCCVEGCSA-N	IXHBTMCLRNMKHZ	GFCCVEGCSA-N	10		-7.08	-9.37472	percent effect
R4A_0001769_001	K72687424	SPE_K72687424	VU 0364439	O=C(Nc1ccc(S(=O)(=O)Nc2ccccc2Cl)c(Cl)c1)c1ccccn1	IXHCGJXBIHHIEF-UHFFFAOYSA-N	IXHCGJXBIHHIEF	UHFFFAOYSA-N	10		0.99	-10.8808	percent effect
R4A_0001770_001	K92758126	SPE_K92758126	(+)-Gibberellic acid	C=C1C[C@]23C[C@@]1(O)CC[C@H]2[C@@]12C=C[C@H](O)[C@@](C)(C(=O)O1)[C@H]2[C@@H]3C(=O)O	IXORZMNAPKEEDV-OBDJNFEBSA-N	IXORZMNAPKEEDV	OBDJNFEBSA-N	10		-2.41	3.67744	percent effect
R4A_0001771_001	K84466663	SPE_K84466663	Nelarabine (Arranon)	COc1nc(N)nc2c1ncn2[C@@H]1O[C@H](CO)[C@@H](O)[C@@H]1O	IXOXBSCIXZEQEQ-UHTZMRCNSA-N	IXOXBSCIXZEQEQ	UHTZMRCNSA-N	10		-10.54	-8.42805	percent effect
R4A_0001772_001	K01363385	SPE_K01363385	antalarmin	CCCCN(CC)c1nc(C)nc2c1c(C)c(C)n2-c1c(C)cc(C)cc1C	IXPROWGEHNVJOY-UHFFFAOYSA-N	IXPROWGEHNVJOY	UHFFFAOYSA-N	10		-0.39	2.51221	percent effect
R4A_0001773_001	K86887724	SPE_K86887724	Dofetilide (Tikosyn)	CN(CCOc1ccc(NS(C)(=O)=O)cc1)CCc1ccc(NS(C)(=O)=O)cc1	IXTMWRCNAAVVAI-UHFFFAOYSA-N	IXTMWRCNAAVVAI	UHFFFAOYSA-N	10		-1.68	-10.7518	percent effect
R4A_0001774_001	K18030938	SPE_K18030938	chlorisondamine-diiodide	C[N+](C)(C)CC[N+]1(C)Cc2c(Cl)c(Cl)c(Cl)c(Cl)c2C1	IXWDUZLHWJKVPX-UHFFFAOYSA-N	IXWDUZLHWJKVPX	UHFFFAOYSA-N	10		2.19	-7.12984	percent effect
R4A_0001775_001	K32256160	SPE_K32256160	Solithromycin	CC[C@H]1OC(=O)[C@@](C)(F)C(=O)[C@H](C)[C@@H](O[C@@H]2O[C@H](C)C[C@H](N(C)C)[C@H]2O)[C@](C)(OC)C[C@@H](C)C(=O)[C@H](C)[C@H]2N(CCCCn3cc(-c4cccc(N)c4)nn3)C(=O)O[C@]12C	IXXFZUPTQVDPPK-ZAWHAJPISA-N	IXXFZUPTQVDPPK	ZAWHAJPISA-N	10		11.26	-2.82969	percent effect
R4A_0001776_001	K09143580	SPE_K09143580	AK-7	O=C(Nc1cccc(Br)c1)c1cccc(S(=O)(=O)N2CCCCCC2)c1	IYAYHZZWYNXHEQ-UHFFFAOYSA-N	IYAYHZZWYNXHEQ	UHFFFAOYSA-N	10		-5.52	-3.73343	percent effect
R4A_0001777_001	A07870296	SPE_A07870296	bicuculline-(+)	CN1CCc2cc3c(cc2[C@H]1[C@@H]1OC(=O)c2c1ccc1c2OCO1)OCO3	IYGYMKDQCDOMRE-ZWKOTPCHSA-N	IYGYMKDQCDOMRE	ZWKOTPCHSA-N	10		-1.82	-10.4709	percent effect
R4A_0001778_001		SPE_K17561142	AMIODARONE HYDROCHLORIDE	CCCCc1oc2ccccc2c1C(=O)c1cc(I)c(OCCN(CC)CC)c(I)c1	IYIKLHRQXLHMJQ-UHFFFAOYSA-N	IYIKLHRQXLHMJQ	UHFFFAOYSA-N	10		55.14	#N/A	percent effect
R4A_0001779_001	K79090631	SPE_K79090631	CGP-60474	OCCCNc1cc(-c2ccnc(Nc3cccc(Cl)c3)n2)ccn1	IYNDTACKOAXKBJ-UHFFFAOYSA-N	IYNDTACKOAXKBJ	UHFFFAOYSA-N	10		1.41	0.888738	percent effect
R4A_0001780_001	K44084986	SPE_K44084986	Y-27632	C[C@@H](N)[C@H]1CC[C@H](C(=O)Nc2ccncc2)CC1	IYOZTVGMEWJPKR-IJLUTSLNSA-N	IYOZTVGMEWJPKR	IJLUTSLNSA-N	10		-1.53	-4.36713	percent effect
R4A_0001781_001	K12807006	SPE_K12807006	kaempferol	O=c1c(O)c(-c2ccc(O)cc2)oc2cc(O)cc(O)c12	IYRMWMYZSQPJKC-UHFFFAOYSA-N	IYRMWMYZSQPJKC	UHFFFAOYSA-N	10		-2.54	-11.1054	percent effect
R4A_0001782_001		SPE_A74160776	TROXERUTIN	C[C@H]1O[C@H](OC[C@@H]2O[C@H](Oc3c(-c4ccc(OCCO)c(OCCO)c4)oc4cc(OCCO)cc(O)c4c3=O)[C@@H](O)[C@H](O)[C@H]2O)[C@@H](O)[C@@H](O)[C@@H]1O	IYVFNTXFRYQLRP-KXWMMQPZSA-N	IYVFNTXFRYQLRP	KXWMMQPZSA-N	10		-1.19	#N/A	percent effect
R4A_0001783_001	K46863940	SPE_K46863940	DIBENZOTHIOPHENE	c1ccc2c(c1)sc1ccccc12	IYYZUPMFVPLQIF-UHFFFAOYSA-N	IYYZUPMFVPLQIF	UHFFFAOYSA-N	10		-4.35	-5.79534	percent effect
R4A_0001784_001	K02950022	SPE_K02950022	BMS 299897	C[C@H](c1ccc(F)cc1CCCC(=O)O)N(c1cc(F)ccc1F)S(=O)(=O)c1ccc(Cl)cc1	IZAOBRWCUGOKNH-OAHLLOKOSA-N	IZAOBRWCUGOKNH	OAHLLOKOSA-N	10		-2.3	-14.1698	percent effect
R4A_0001785_001	K86301799	SPE_K86301799	DIPYRIDAMOLE	OCCN(CCO)c1nc(N2CCCCC2)c2nc(N(CCO)CCO)nc(N3CCCCC3)c2n1	IZEKFCXSFNUWAM-UHFFFAOYSA-N	IZEKFCXSFNUWAM	UHFFFAOYSA-N	10		-1.93	-9.74855	percent effect
R4A_0001786_001	A65248799	SPE_A65248799	EMD-53998	COc1ccc(C(=O)N2CCCc3cc(C4=NNC(=O)SC4C)ccc32)cc1OC	IZLRMTJLQCLMKF-UHFFFAOYSA-N	IZLRMTJLQCLMKF	UHFFFAOYSA-N	10		1.03	-11.9208	percent effect
R4A_0001787_001	K99916169	SPE_K99916169	GS-143	O=C(O)c1ccc(N2N=C(Cc3ccccc3)/C(=C\c3ccc(-c4ccccc4F)o3)C2=O)cc1	IZPMWFSVTDOCDI-HAVVHWLPSA-N	IZPMWFSVTDOCDI	HAVVHWLPSA-N	10		-5.6	-8.20915	percent effect
R4A_0001788_001	K18678457	SPE_K18678457	ZD-7288	CCN(c1ccccc1)c1cc(NC)[n+](C)c(C)n1	JABSKGQQWUDVRU-UHFFFAOYSA-O	JABSKGQQWUDVRU	UHFFFAOYSA-O	10		2.05	-5.37892	percent effect
R4A_0001789_001	K80359953	SPE_K80359953	talampanel	CC(=O)N1N=C(c2ccc(N)cc2)c2cc3c(cc2C[C@H]1C)OCO3	JACAAXNEHGBPOQ-LLVKDONJSA-N	JACAAXNEHGBPOQ	LLVKDONJSA-N	10		-1.29	-7.78888	percent effect
R4A_0001790_001	K14395568	SPE_K14395568	NECA	CCNC(=O)[C@H]1O[C@@H](n2cnc3c(N)ncnc32)[C@H](O)[C@@H]1O	JADDQZYHOWSFJD-FLNNQWSLSA-N	JADDQZYHOWSFJD	FLNNQWSLSA-N	10		-1.12	-7.17009	percent effect
R4A_0001791_001	K16758059	SPE_K16758059	Perfluorotripropylamine	FC(F)(F)C(F)(F)C(F)(F)N(C(F)(F)C(F)(F)C(F)(F)F)C(F)(F)C(F)(F)C(F)(F)F	JAJLKEVKNDUJBG-UHFFFAOYSA-N	JAJLKEVKNDUJBG	UHFFFAOYSA-N	10		-3.2	-3.58629	percent effect
R4A_0001792_001	K39558284	SPE_K39558284	SDZ-WAG-994	CO[C@@H]1[C@H](O)[C@@H](CO)O[C@H]1n1cnc2c(NC3CCCCC3)ncnc21	JAKAFSGZUXCHLF-LSCFUAHRSA-N	JAKAFSGZUXCHLF	LSCFUAHRSA-N	10		-1.44	-1.24834	percent effect
R4A_0001793_001	K00337317	SPE_K00337317	NU7441(KU-57788)	O=c1cc(N2CCOCC2)oc2c(-c3cccc4c3sc3ccccc34)cccc12	JAMULYFATHSZJM-UHFFFAOYSA-N	JAMULYFATHSZJM	UHFFFAOYSA-N	10		1.64	4.51674	percent effect
R4A_0001794_001	K73565918	SPE_K73565918	AS-2444697	Cc1cc(-c2nc(C(=O)Nc3cn(C4CCOCC4)nc3C(N)=O)co2)ccn1	JANBIXNDYNRYQP-UHFFFAOYSA-N	JANBIXNDYNRYQP	UHFFFAOYSA-N	10		-4.19	-10.8507	percent effect
R4A_0001795_001	K65978409	SPE_K65978409	bismuth-subgallate	O=C(O)c1cc(O)c2c(c1)O[Bi](O)O2	JAONZGLTYYUPCT-UHFFFAOYSA-K	JAONZGLTYYUPCT	UHFFFAOYSA-K	10		11.09	-8.137	percent effect
R4A_0001796_001	K28935038	SPE_K28935038	loracarbef	N[C@@H](C(=O)N[C@@H]1C(=O)N2C(C(=O)O)=C(Cl)CC[C@H]12)c1ccccc1	JAPHQRWPEGVNBT-UTUOFQBUSA-N	JAPHQRWPEGVNBT	UTUOFQBUSA-N	10		0.05	-11.6889	percent effect
R4A_0001797_001	K45152786	SPE_K45152786	merbarone	O=C1NC(=S)NC(=O)C1C(=O)Nc1ccccc1	JARCFMKMOFFIGZ-UHFFFAOYSA-N	JARCFMKMOFFIGZ	UHFFFAOYSA-N	10		-8.79	-1.41754	percent effect
R4A_0001798_001	K50891186	SPE_K50891186	GR 103691	COc1ccccc1N1CCN(CCCCNC(=O)c2ccc(-c3ccc(C(C)=O)cc3)cc2)CC1	JARNORYOPMINDY-UHFFFAOYSA-N	JARNORYOPMINDY	UHFFFAOYSA-N	10		6.35	-4.05876	percent effect
R4A_0001799_001	K82357231	SPE_K82357231	DESLORATIDINE	Clc1ccc2c(c1)CCc1cccnc1C2=C1CCNCC1	JAUOIFJMECXRGI-UHFFFAOYSA-N	JAUOIFJMECXRGI	UHFFFAOYSA-N	10		18.09	34.4507	percent effect
R4A_0001800_001	A64242993	SPE_A64242993	LANATOSIDE C	CC(=O)O[C@H]1C[C@H](O[C@H]2[C@@H](O)C[C@H](O[C@H]3[C@@H](O)C[C@H](O[C@H]4CC[C@@]5(C)C(CCC6C5C[C@@H](O)[C@]5(C)[C@@H](C7=CC(=O)OC7)CC[C@]65O)C4)O[C@@H]3C)O[C@@H]2C)O[C@H](C)[C@H]1O[C@@H]1O[C@H](CO)[C@@H](O)[C@H](O)[C@H]1O	JAYAGJDXJIDEKI-YBYZECQXSA-N	JAYAGJDXJIDEKI	YBYZECQXSA-N	10		-8.98	-3.99269	percent effect
R4A_0001801_001	K56558538	SPE_K56558538	ambroxol hydrochloride	Nc1c(Br)cc(Br)cc1CN[C@H]1CC[C@H](O)CC1	JBDGDEWWOUBZPM-XYPYZODXSA-N	JBDGDEWWOUBZPM	XYPYZODXSA-N	10		2.43	21.2321	percent effect
R4A_0001802_001	K46142322	SPE_K46142322	RS-67333	CCCCN1CCC(CCC(=O)c2cc(Cl)c(N)cc2OC)CC1	JBHLYIVFFLNISJ-UHFFFAOYSA-N	JBHLYIVFFLNISJ	UHFFFAOYSA-N	10		5.01	-10.6564	percent effect
R4A_0001803_001	K06625472	SPE_K06625472	Olopatadine hydrochloride (Opatanol)	CN(C)CC/C=C1/c2ccccc2COc2ccc(CC(=O)O)cc21	JBIMVDZLSHOPLA-LSCVHKIXSA-N	JBIMVDZLSHOPLA	LSCVHKIXSA-N	10		-1.83	4.01038	percent effect
R4A_0001804_001	A08545410; K06273313	SPE_A08545410	DOXYCYCLINE HYDROCHLORIDE	C[C@H]1c2cccc(O)c2C(=O)C2=C(O)[C@]3(O)C(=O)C(C(N)=O)=C(O)[C@@H](N(C)C)[C@@H]3[C@@H](O)[C@@H]21	JBIWCJUYHHGXTC-AKNGSSGZSA-N	JBIWCJUYHHGXTC	AKNGSSGZSA-N	10		-3.69	-4.32481	percent effect
R4A_0001804_001	A08545410; K06273313	SPE_K06273313	Doxycycline (hyclate)	C[C@H]1c2cccc(O)c2C(=O)C2=C(O)[C@]3(O)C(=O)C(C(N)=O)=C(O)[C@@H](N(C)C)[C@@H]3[C@@H](O)[C@@H]21	JBIWCJUYHHGXTC-AKNGSSGZSA-N	JBIWCJUYHHGXTC	AKNGSSGZSA-N	10		-0.92	0.670137	percent effect
R4A_0001805_001	K09638361	SPE_K09638361	IC261	COc1cc(OC)c(/C=C2/C(=O)Nc3ccccc32)c(OC)c1	JBJYTZXCZDNOJW-JLHYYAGUSA-N	JBJYTZXCZDNOJW	JLHYYAGUSA-N	10		2.33	4.28016	percent effect
R4A_0001806_001	K84281997	SPE_K84281997	PRALIDOXIME MESYLATE	C[n+]1ccccc1/C=N/O	JBKPUQTUERUYQE-UHFFFAOYSA-O	JBKPUQTUERUYQE	UHFFFAOYSA-O	10		-6.44	-1.41719	percent effect
R4A_0001807_001	K88682005	SPE_K88682005	CHLOROTHIAZIDE	NS(=O)(=O)c1cc2c(cc1Cl)N=CNS2(=O)=O	JBMKAUGHUNFTOL-UHFFFAOYSA-N	JBMKAUGHUNFTOL	UHFFFAOYSA-N	10		-0.42	-0.482913	percent effect
R4A_0001808_001	K09372874	SPE_K09372874	Merimepodib	COc1cc(NC(=O)Nc2cccc(CNC(=O)O[C@H]3CCOC3)c2)ccc1-c1cnco1	JBPUGFODGPKTDW-SFHVURJKSA-N	JBPUGFODGPKTDW	SFHVURJKSA-N	10		0.33	1.74645	percent effect
R4A_0001809_001	A08316590	SPE_A08316590	broxaterol	CC(C)(C)NCC(O)c1cc(Br)no1	JBRBWHCVRGURBA-UHFFFAOYSA-N	JBRBWHCVRGURBA	UHFFFAOYSA-N	10		0.54	-7.34532	percent effect
R4A_0001810_001		SPE_K24820488	CH-170	Cc1nc(Cn2cnc3c2c(=O)n(C)c(=O)n3C)no1	JBXSBZBZASARMY-UHFFFAOYSA-N	JBXSBZBZASARMY	UHFFFAOYSA-N	10		-10.12	#N/A	percent effect
R4A_0001811_001	K18305454	SPE_K18305454	OAC2	O=C(Nc1ccc2[nH]ccc2c1)c1ccccc1	JCAFGYWSIWYMOX-UHFFFAOYSA-N	JCAFGYWSIWYMOX	UHFFFAOYSA-N	10		-1.72	3.7544	percent effect
R4A_0001812_001	K82795137	SPE_K82795137	LORATADINE	CCOC(=O)N1CCC(=C2c3ccc(Cl)cc3CCc3cccnc32)CC1	JCCNYMKQOSZNPW-UHFFFAOYSA-N	JCCNYMKQOSZNPW	UHFFFAOYSA-N	10		-0.59	-4.14044	percent effect
R4A_0001813_001	K75352575	SPE_K75352575	KPT-276	O=C(/C=C\n1cnc(-c2cc(C(F)(F)F)cc(C(F)(F)F)c2)n1)N1CC(F)(F)C1	JCHAWRDHMUSLMM-UPHRSURJSA-N	JCHAWRDHMUSLMM	UPHRSURJSA-N	10		-11.49	-14.6593	percent effect
R4A_0001814_001	K29458283	SPE_K29458283	CHLORAMBUCIL	O=C(O)CCCc1ccc(N(CCCl)CCCl)cc1	JCKYGMPEJWAADB-UHFFFAOYSA-N	JCKYGMPEJWAADB	UHFFFAOYSA-N	10		-1.19	-2.20233	percent effect
R4A_0001815_001	K77258318	SPE_K77258318	LACTULOSE	OC[C@H]1O[C@](O)(CO)[C@@H](O)[C@@H]1O[C@@H]1O[C@H](CO)[C@H](O)[C@H](O)[C@H]1O	JCQLYHFGKNRPGE-FCVZTGTOSA-N	JCQLYHFGKNRPGE	FCVZTGTOSA-N	10		-3.22	-11.1283	percent effect
R4A_0001816_001	A35667010	SPE_A35667010	propylhexedrine	CNC(C)CC1CCCCC1	JCRIVQIOJSSCQD-UHFFFAOYSA-N	JCRIVQIOJSSCQD	UHFFFAOYSA-N	10		6.1	0.64593	percent effect
R4A_0001817_001	K59184148	SPE_K59184148	SB-216763	Cn1cc(C2=C(c3ccc(Cl)cc3Cl)C(=O)NC2=O)c2ccccc21	JCSGFHVFHSKIJH-UHFFFAOYSA-N	JCSGFHVFHSKIJH	UHFFFAOYSA-N	10		-1.85	32.8128	percent effect
R4A_0001818_001	A38747044	SPE_A38747044	KU14R	CCC1(c2ncc[nH]2)Cc2ccccc2O1	JCWVNNMJXQJVNC-UHFFFAOYSA-N	JCWVNNMJXQJVNC	UHFFFAOYSA-N	10		-2.25	2.92597	percent effect
R4A_0001819_001	A24560335	SPE_A24560335	Inolitazone (dihydrochloride)	Cc1cc(Oc2ccc3nc(COc4ccc(CC5SC(=O)NC5=O)cc4)n(C)c3c2)cc(C)c1N	JCYNMRJCUYVDBC-UHFFFAOYSA-N	JCYNMRJCUYVDBC	UHFFFAOYSA-N	10		-0.04	-7.22376	percent effect
R4A_0001820_001	K96233303	SPE_K96233303	TMS	COc1cc(/C=C/c2ccc(OC)cc2OC)cc(OC)c1	JDBCWSHYEQUBLW-AATRIKPKSA-N	JDBCWSHYEQUBLW	AATRIKPKSA-N	10		-1.18	-6.20208	percent effect
R4A_0001821_001	K00486786	SPE_K00486786	Ro-08-2750	Cc1cc2nc3c(=O)[nH]c(=O)nc-3n(C)c2cc1C=O	JDEMVNYMYPJJIM-UHFFFAOYSA-N	JDEMVNYMYPJJIM	UHFFFAOYSA-N	10		0.33	-6.30518	percent effect
R4A_0001822_001	K84173274	SPE_K84173274	Ufenamate	CCCCOC(=O)c1ccccc1Nc1cccc(C(F)(F)F)c1	JDLSRXWHEBFHNC-UHFFFAOYSA-N	JDLSRXWHEBFHNC	UHFFFAOYSA-N	10		-2.32	0.257621	percent effect
R4A_0001823_001	A94523291	SPE_A94523291	PREDNISOLONE SODIUM PHOSPHATE	C[C@]12C[C@H](O)C3C(CCC4=CC(=O)C=C[C@@]43C)C1CC[C@]2(O)C(=O)COP(=O)([O-])[O-]	JDOZJEUDSLGTLU-YDAVOWJHSA-L	JDOZJEUDSLGTLU	YDAVOWJHSA-L	10		-4.14	-0.775747	percent effect
R4A_0001824_001	A22707317	SPE_A22707317	SB-205384	CC#CCOC(=O)c1c(C)nc2sc3c(c2c1N)CCC(O)C3	JDTZAGLGBRRCJT-UHFFFAOYSA-N	JDTZAGLGBRRCJT	UHFFFAOYSA-N	10		-2.02	-5.23383	percent effect
R4A_0001825_001	K99023089	SPE_K99023089	AZD5363	NC1(C(=O)N[C@@H](CCO)c2ccc(Cl)cc2)CCN(c2ncnc3[nH]ccc23)CC1	JDUBGYFRJFOXQC-KRWDZBQOSA-N	JDUBGYFRJFOXQC	KRWDZBQOSA-N	10		4.08	-0.391053	percent effect
R4A_0001826_001	K20897876	SPE_K20897876	castanospermine	O[C@H]1CN2CC[C@H](O)[C@@H]2[C@@H](O)[C@@H]1O	JDVVGAQPNNXQDW-TVNFTVLESA-N	JDVVGAQPNNXQDW	TVNFTVLESA-N	10		-1.92	7.20584	percent effect
R4A_0001827_001	K06467130	SPE_K06467130	CL316243	C[C@H](Cc1ccc2c(c1)OC(C(=O)[O-])(C(=O)[O-])O2)NC[C@H](O)c1cccc(Cl)c1	JEDJMKTVUPSHFW-ABAIWWIYSA-L	JEDJMKTVUPSHFW	ABAIWWIYSA-L	10		-2.22	3.6164	percent effect
R4A_0001828_001	A72591750	SPE_A72591750	Omadacycline (hydrochloride)	CN(C)c1cc(CNCC(C)(C)C)c(O)c2c1C[C@H]1C[C@H]3[C@H](N(C)C)C(O)=C(C(N)=O)C(=O)[C@@]3(O)C(O)=C1C2=O	JEECQCWWSTZDCK-IQZGDKDPSA-N	JEECQCWWSTZDCK	IQZGDKDPSA-N	10		0.32	-0.608484	percent effect
R4A_0001829_001	A67748489	SPE_A67748489	K-858	CC(=O)NC1=NN(C(C)=O)C(C)(c2ccccc2)S1	JEFVYQYZCAVNTP-UHFFFAOYSA-N	JEFVYQYZCAVNTP	UHFFFAOYSA-N	10		18.64	-9.00588	percent effect
R4A_0001830_001	A10991937	SPE_A10991937	FCE-22250	COC1/C=C/OC2(C)Oc3c(C)c(O)c4c(O)c(c(/C=N/N=C/N5CCCCC5)c(O)c4c3C2=O)NC(=O)/C(C)=C\C=C\C(C)C(O)C(C)C(O)C(C)C(OC(C)=O)C1C	JEGGQYICWGMXOZ-GMPMKFSHSA-N	JEGGQYICWGMXOZ	GMPMKFSHSA-N	10		-4.56	-9.80262	percent effect
R4A_0001831_001	K28352084	SPE_K28352084	CH5132799	CS(=O)(=O)N1CCc2c(-c3cnc(N)nc3)nc(N3CCOCC3)nc21	JEGHXKRHKHPBJD-UHFFFAOYSA-N	JEGHXKRHKHPBJD	UHFFFAOYSA-N	10		4.22	7.48516	percent effect
R4A_0001832_001	K63516691	SPE_K63516691	T-0156	COC(=O)c1c(-c2cc(OC)c(OC)c(OC)c2)c2ccnc(OCc3ncccn3)c2c(=O)n1Cc1ccnc(C)c1	JEMJAABFSYOLAP-UHFFFAOYSA-N	JEMJAABFSYOLAP	UHFFFAOYSA-N	10		-1.68	-4.13227	percent effect
R4A_0001833_001	K76989898	SPE_K76989898	TC-G-1004	COC1CCN(c2cccc(-c3cc(NC(C)=O)nc(-n4nc(C)cc4C)n3)n2)CC1	JENSDTKXNVHSSN-UHFFFAOYSA-N	JENSDTKXNVHSSN	UHFFFAOYSA-N	10		0.24	0.554072	percent effect
R4A_0001834_001	K62066682	SPE_K62066682	A-412997	Cc1cccc(NC(=O)CN2CCC(c3ccccn3)CC2)c1	JFCDMGGMCUKHST-UHFFFAOYSA-N	JFCDMGGMCUKHST	UHFFFAOYSA-N	10		-0.98	0.844427	percent effect
R4A_0001835_001	K37590257	SPE_K37590257	GSK256066	COc1cccc(Nc2c(C(N)=O)cnc3c(C)cc(S(=O)(=O)c4cccc(C(=O)N(C)C)c4)cc23)c1	JFHROPTYMMSOLG-UHFFFAOYSA-N	JFHROPTYMMSOLG	UHFFFAOYSA-N	10		2.11	-8.05757	percent effect
R4A_0001836_001	A08772153	SPE_A08772153	SQ109	CC(C)=CCC/C(C)=C/CNCCNC1C2CC3CC(C2)CC1C3	JFIBVDBTCDTBRH-REZTVBANSA-N	JFIBVDBTCDTBRH	REZTVBANSA-N	10		29.19	13.0998	percent effect
R4A_0001837_001	K90756851	SPE_K90756851	K-Ras(G12C) inhibitor 12	C=CC(=O)N1CCN(C(=O)CNc2cc(I)c(Cl)cc2O)CC1	JFIFBWVNHLXJFY-UHFFFAOYSA-N	JFIFBWVNHLXJFY	UHFFFAOYSA-N	10		1.66	-10.5372	percent effect
R4A_0001838_001	K39120595	SPE_K39120595	BITHIONOL	Oc1c(Cl)cc(Cl)cc1Sc1cc(Cl)cc(Cl)c1O	JFIOVJDNOJYLKP-UHFFFAOYSA-N	JFIOVJDNOJYLKP	UHFFFAOYSA-N	10		0.89	-6.15961	percent effect
R4A_0001839_001	K99621550	SPE_K99621550	TUBOCURARINE CHLORIDE PENTAHYDRATE	COc1cc2c3cc1Oc1cc(ccc1O)C[C@@H]1c4c(cc(OC)c(O)c4Oc4ccc(cc4)C[C@@H]3N(C)CC2)CC[N+]1(C)C	JFJZZMVDLULRGK-URLMMPGGSA-O	JFJZZMVDLULRGK	URLMMPGGSA-O	10		-3.39	-2.15365	percent effect
R4A_0001840_001	K70592483	SPE_K70592483	phenylacetylglutamine	NC(=O)CC[C@H](NC(=O)Cc1ccccc1)C(=O)O	JFLIEFSWGNOPJJ-JTQLQIEISA-N	JFLIEFSWGNOPJJ	JTQLQIEISA-N	10		-5.49	-4.07893	percent effect
R4A_0001841_001	K21892374	SPE_K21892374	ethyl-2-(carbamoyloxy)benzoate	CCOC(=O)c1ccccc1OC(N)=O	JFMIIMPCFQKAAD-UHFFFAOYSA-N	JFMIIMPCFQKAAD	UHFFFAOYSA-N	10		-2.6	3.88808	percent effect
R4A_0001842_001	K93188295	SPE_K93188295	ARC-239	COc1ccccc1N1CCN(CCN2C(=O)c3ccccc3C(C)(C)C2=O)CC1	JFNKXGOEOQCXDM-UHFFFAOYSA-N	JFNKXGOEOQCXDM	UHFFFAOYSA-N	10		2.7	-14.9597	percent effect
R4A_0001843_001	K54170555	SPE_K54170555	NMS-P715	CCc1cccc(CC)c1NC(=O)c1nn(C)c2c1CCc1cnc(Nc3ccc(C(=O)NC4CCN(C)CC4)cc3OC(F)(F)F)nc1-2	JFOAJUGFHDCBJJ-UHFFFAOYSA-N	JFOAJUGFHDCBJJ	UHFFFAOYSA-N	10		7.96	-11.1344	percent effect
R4A_0001844_001	A76746748	SPE_A76746748	CEFUROXIME SODIUM	CO/N=C(/C(=O)NC1C(=O)N2C(C(=O)[O-])=C(COC(N)=O)CSC12)c1ccco1	JFPVXVDWJQMJEE-DJKKODMXSA-M	JFPVXVDWJQMJEE	DJKKODMXSA-M	10		-1.04	0.878706	percent effect
R4A_0001845_001	K51770398	SPE_K51770398	JNJ-17203212	O=C(Nc1ccc(C(F)(F)F)cn1)N1CCN(c2ncccc2C(F)(F)F)CC1	JFRYYGVYCWYIDQ-UHFFFAOYSA-N	JFRYYGVYCWYIDQ	UHFFFAOYSA-N	10		-3.87	-6.26674	percent effect
R4A_0001846_001	A53134341	SPE_A53134341	Ro-106-9920	O=S(c1ccccc1)c1ccc2nnnn2n1	JFSXSNSCPNFCDM-UHFFFAOYSA-N	JFSXSNSCPNFCDM	UHFFFAOYSA-N	10		4.16	-5.26781	percent effect
R4A_0001847_001	K03155172	SPE_K03155172	GSK3787	O=C(NCCS(=O)(=O)c1ccc(C(F)(F)F)cn1)c1ccc(Cl)cc1	JFUIMTGOQCQTPF-UHFFFAOYSA-N	JFUIMTGOQCQTPF	UHFFFAOYSA-N	10		-0.85	-4.39249	percent effect
R4A_0001848_001	A53836783	SPE_A53836783	ANTIMONY POTASSIUM TARTRATE TRIHYDRATE	O=C([O-])C1O[Sb]2OC(=O)C(O2)C(C(=O)[O-])O[Sb]2OC(=O)C1O2	JFVMOLRNQCNLCH-UHFFFAOYSA-J	JFVMOLRNQCNLCH	UHFFFAOYSA-J	10		-8.7	0.49207	percent effect
R4A_0001849_001	K29395450	SPE_K29395450	PIK-93	CC(=O)Nc1nc(C)c(-c2ccc(Cl)c(S(=O)(=O)NCCO)c2)s1	JFVNFXCESCXMBC-UHFFFAOYSA-N	JFVNFXCESCXMBC	UHFFFAOYSA-N	10		-5.63	-9.8012	percent effect
R4A_0001850_001	K61868322	SPE_K61868322	Tenofovir Disoproxil Fumarate	CC(C)OC(=O)OCOP(=O)(CO[C@H](C)Cn1cnc2c(N)ncnc21)OCOC(=O)OC(C)C	JFVZFKDSXNQEJW-CQSZACIVSA-N	JFVZFKDSXNQEJW	CQSZACIVSA-N	10		-1.1	-3.62462	percent effect
R4A_0001851_001	K16484091	SPE_K16484091	Metocurine	COc1ccc2cc1Oc1cc3c(cc1OC)CC[N+](C)(C)[C@H]3Cc1ccc(cc1)Oc1c(OC)c(OC)cc3c1[C@@H](C2)[N+](C)(C)CC3	JFXBEKISTKFVAB-AJQTZOPKSA-N	JFXBEKISTKFVAB	AJQTZOPKSA-N	10		-4.69	-9.51982	percent effect
R4A_0001852_001	K88553858	SPE_K88553858	BENURESTAT	O=C(CNC(=O)c1ccc(Cl)cc1)NO	JFZGBMJPJZDNNT-UHFFFAOYSA-N	JFZGBMJPJZDNNT	UHFFFAOYSA-N	10		10.22	-8.60124	percent effect
R4A_0001853_001	K48812570	SPE_K48812570	Macitentan	CCCNS(=O)(=O)Nc1ncnc(OCCOc2ncc(Br)cn2)c1-c1ccc(Br)cc1	JGCMEBMXRHSZKX-UHFFFAOYSA-N	JGCMEBMXRHSZKX	UHFFFAOYSA-N	10		-14.05	-2.26194	percent effect
R4A_0001854_001	K56405753	SPE_K56405753	MK-2461	CN(C[C@@H]1COCCO1)S(=O)(=O)Nc1ccc2ccc3ncc(-c4cnn(C)c4)cc3c(=O)c2c1	JGEBLDKNWBUGRZ-HXUWFJFHSA-N	JGEBLDKNWBUGRZ	HXUWFJFHSA-N	10		8.06	-5.56604	percent effect
R4A_0001855_001	K04635846	SPE_K04635846	PNU-177864	CCCNCCc1ccc(NS(=O)(=O)c2ccc(OC(F)(F)F)cc2)cc1	JGGQWSXZZQPZTR-UHFFFAOYSA-N	JGGQWSXZZQPZTR	UHFFFAOYSA-N	10		32.96	60.5889	percent effect
R4A_0001856_001	A74208568	SPE_A74208568	CGP-54626	C[C@H](NC[C@H](O)CP(=O)(O)CC1CCCCC1)c1ccc(Cl)c(Cl)c1	JGGVBBYJRQOPPA-BBRMVZONSA-N	JGGVBBYJRQOPPA	BBRMVZONSA-N	10		-3.93	-10.2147	percent effect
R4A_0001857_001	K60907894	SPE_K60907894	ADIPHENINE HYDROCHLORIDE	CCN(CC)CCOC(=O)C(c1ccccc1)c1ccccc1	JGOAIQNSOGZNBX-UHFFFAOYSA-N	JGOAIQNSOGZNBX	UHFFFAOYSA-N	10		3.73	-3.96061	percent effect
R4A_0001858_001	K28115081	SPE_K28115081	apafant	Cc1nnc2n1-c1sc(CCC(=O)N3CCOCC3)cc1C(c1ccccc1Cl)=NC2	JGPJQFOROWSRRS-UHFFFAOYSA-N	JGPJQFOROWSRRS	UHFFFAOYSA-N	10		-6.23	-4.36902	percent effect
R4A_0001859_001	K37516142	SPE_K37516142	IDEBENONE	COC1=C(OC)C(=O)C(CCCCCCCCCCO)=C(C)C1=O	JGPMMRGNQUBGND-UHFFFAOYSA-N	JGPMMRGNQUBGND	UHFFFAOYSA-N	10		3.89	-4.89799	percent effect
R4A_0001860_001	K70751730	SPE_K70751730	IOX1	O=C(O)c1ccc(O)c2ncccc12	JGRPKOGHYBAVMW-UHFFFAOYSA-N	JGRPKOGHYBAVMW	UHFFFAOYSA-N	10		-2.1	-6.23739	percent effect
R4A_0001861_001	K55191674	SPE_K55191674	PENICILLIN G POTASSIUM	CC1(C)S[C@@H]2[C@H](NC(=O)Cc3ccccc3)C(=O)N2[C@H]1C(=O)[O-]	JGSARLDLIJGVTE-MBNYWOFBSA-M	JGSARLDLIJGVTE	MBNYWOFBSA-M	10		-4.24	-8.85422	percent effect
R4A_0001862_001	A39830855	SPE_A39830855	Tocofersolan	Cc1c(C)c2c(c(C)c1OC(=O)CCC(=O)OCCOCCOCCOCCOCCOCCOCCOCCOCCOCCOCCOCCOCCOCCOCCOCCOCCOCCOCCOCCOCCOCCO)CCC(C)(CCCC(C)CCCC(C)CCCC(C)C)O2	JGURROHZAPLAPJ-UHFFFAOYSA-N	JGURROHZAPLAPJ	UHFFFAOYSA-N	10		-2.89	-12.2149	percent effect
R4A_0001863_001	K54519451	SPE_K54519451	Pexidartinib	FC(F)(F)c1ccc(CNc2ccc(Cc3c[nH]c4ncc(Cl)cc34)cn2)cn1	JGWRKYUXBBNENE-UHFFFAOYSA-N	JGWRKYUXBBNENE	UHFFFAOYSA-N	10		-2.48	-10.953	percent effect
R4A_0001864_001	A13668387	SPE_A13668387	COLISTIMETHATE SODIUM	CCC(C)C1NC(=O)C(CCNCS(=O)(=O)[O-])NC(=O)C(NC(=O)C(CCNCS(=O)(=O)[O-])NC(=O)C(NC(=O)C(CCNCS(=O)(=O)[O-])NC(=O)CCCCC(C)C)C(C)O)CCNC(=O)C(C(C)O)NC(=O)C(CCNCS(=O)(=O)[O-])NC(=O)C(CCNCS(=O)(=O)[O-])NC(=O)C(C(C)CC)NC1=O	JGZYUDARLHNRKM-UHFFFAOYSA-I	JGZYUDARLHNRKM	UHFFFAOYSA-I	10		-1.29	2.58162	percent effect
R4A_0001865_001	K17641316	SPE_K17641316	Decoquinate	CCCCCCCCCCOc1cc2c(O)c(C(=O)OCC)cnc2cc1OCC	JHAYEQICABJSTP-UHFFFAOYSA-N	JHAYEQICABJSTP	UHFFFAOYSA-N	10		-0.21	-5.78901	percent effect
R4A_0001866_001	K07202345	SPE_K07202345	Frentizole	COc1ccc2nc(NC(=O)Nc3ccccc3)sc2c1	JHBWYQRKOUBPCA-UHFFFAOYSA-N	JHBWYQRKOUBPCA	UHFFFAOYSA-N	10		-0.57	5.79195	percent effect
R4A_0001867_001	K86797399	SPE_K86797399	SB939 (Pracinostat)	CCCCc1nc2cc(/C=C/C(=O)NO)ccc2n1CCN(CC)CC	JHDKZFFAIZKUCU-ZRDIBKRKSA-N	JHDKZFFAIZKUCU	ZRDIBKRKSA-N	10		-5	0.460637	percent effect
R4A_0001868_001	A32172948	SPE_A32172948		CC(=O)SCCC(=O)N1C(C)CCCC1C(=O)O	JHFOAISYWJRTIM-UHFFFAOYSA-N	JHFOAISYWJRTIM	UHFFFAOYSA-N	10		-5.88	#N/A	percent effect
R4A_0001869_001	K81341251	SPE_K81341251	TRAM-39	N#CC(c1ccccc1)(c1ccccc1)c1ccccc1Cl	JHNRTPKGSCVKKC-UHFFFAOYSA-N	JHNRTPKGSCVKKC	UHFFFAOYSA-N	10		-3.02	4.81395	percent effect
R4A_0001870_001	K63533170	SPE_K63533170	AM-630, Iodopravadoline	COc1ccc(C(=O)c2c(C)n(CCN3CCOCC3)c3cc(I)ccc23)cc1	JHOTYHDSLIUKCJ-UHFFFAOYSA-N	JHOTYHDSLIUKCJ	UHFFFAOYSA-N	10		-2.66	#N/A	percent effect
R4A_0001871_001	K11558771	SPE_K11558771	Droxinostat	Cc1cc(Cl)ccc1OCCCC(=O)NO	JHSXDAWGLCZYSM-UHFFFAOYSA-N	JHSXDAWGLCZYSM	UHFFFAOYSA-N	10		-3.77	7.53703	percent effect
R4A_0001872_001	A75305484	SPE_A75305484	Anidulafungin	CCCCCOc1ccc(-c2ccc(-c3ccc(C(=O)NC4CC(O)C(O)NC(=O)C5C(O)C(C)CN5C(=O)C(C(C)O)NC(=O)C(C(O)C(O)c5ccc(O)cc5)NC(=O)C5CC(O)CN5C(=O)C(C(C)O)NC4=O)cc3)cc2)cc1	JHVAMHSQVVQIOT-UHFFFAOYSA-N	JHVAMHSQVVQIOT	UHFFFAOYSA-N	10		-3.94	-2.9675	percent effect
R4A_0001873_001	A53077924	SPE_A53077924	Tianeptine (sodium salt)	CN1c2ccccc2C(NCCCCCCC(=O)[O-])c2ccc(Cl)cc2S1(=O)=O	JICJBGPOMZQUBB-UHFFFAOYSA-M	JICJBGPOMZQUBB	UHFFFAOYSA-M	10		-11.61	4.75405	percent effect
R4A_0001874_001	K16077845	SPE_K16077845	fentiazac	O=C(O)Cc1sc(-c2ccccc2)nc1-c1ccc(Cl)cc1	JIEKMACRVQTPRC-UHFFFAOYSA-N	JIEKMACRVQTPRC	UHFFFAOYSA-N	10		-1.64	-3.6899	percent effect
R4A_0001875_001	K72004355	SPE_K72004355	CFTRinh-172	O=C(O)c1ccc(/C=C2/SC(=S)N(c3cccc(C(F)(F)F)c3)C2=O)cc1	JIMHYXZZCWVCMI-RIYZIHGNSA-N	JIMHYXZZCWVCMI	RIYZIHGNSA-N	10		0.16	-15.316	percent effect
R4A_0001876_001	A26384407	SPE_A26384407	CHLORTHALIDONE	NS(=O)(=O)c1cc(C2(O)NC(=O)c3ccccc32)ccc1Cl	JIVPVXMEBJLZRO-UHFFFAOYSA-N	JIVPVXMEBJLZRO	UHFFFAOYSA-N	10		3.86	2.3106	percent effect
R4A_0001877_001	K46211610	SPE_K46211610	TOLAZOLINE HYDROCHLORIDE	c1ccc(CC2=NCCN2)cc1	JIVZKJJQOZQXQB-UHFFFAOYSA-N	JIVZKJJQOZQXQB	UHFFFAOYSA-N	10		-4.29	4.18495	percent effect
R4A_0001878_001	K28143534	SPE_K28143534	CYPROHEPTADINE HYDROCHLORIDE	CN1CCC(=C2c3ccccc3C=Cc3ccccc32)CC1	JJCFRYNCJDLXIK-UHFFFAOYSA-N	JJCFRYNCJDLXIK	UHFFFAOYSA-N	10		77.27	4.9571	percent effect
R4A_0001879_001	K48427910	SPE_K48427910	DIBEKACIN	NC[C@@H]1CC[C@@H](N)[C@@H](O[C@@H]2[C@@H](N)C[C@@H](N)[C@H](O[C@H]3O[C@H](CO)[C@@H](O)[C@H](N)[C@H]3O)[C@H]2O)O1	JJCQSGDBDPYCEO-XVZSLQNASA-N	JJCQSGDBDPYCEO	XVZSLQNASA-N	10		-7.73	-9.88088	percent effect
R4A_0001880_001	K30707190	SPE_K30707190	PNU-74654	Cc1ccc(/C=N/NC(=O)c2ccccc2Oc2ccccc2)o1	JJEDWBQZCRESJL-DEDYPNTBSA-N	JJEDWBQZCRESJL	DEDYPNTBSA-N	10		-3.82	3.4036	percent effect
R4A_0001881_001	K83502127	SPE_K83502127	trofinetide	NCC(=O)N1CCC[C@H]1C(=O)N[C@@H](CCC(=O)O)C(=O)O	JJGBXTYGTKWGAT-YUMQZZPRSA-N	JJGBXTYGTKWGAT	YUMQZZPRSA-N	10		6.91	-3.08974	percent effect
R4A_0001882_001	K57011718	SPE_K57011718	UK-356618	Cc1cc(CCC[C@H](CC(=O)NO)C(=O)N[C@H](C(=O)N[C@H](C)c2ccccc2)C(C)(C)C)ccc1-c1ccccc1	JJHRUUKMPWUYIB-HVOSOHGQSA-N	JJHRUUKMPWUYIB	HVOSOHGQSA-N	10		1.87	6.31904	percent effect
R4A_0001883_001	K11428250	SPE_K11428250	PA-452	CCCCCCOc1cc2c(cc1N(C)c1ncc(C(=O)O)cn1)C(C)(C)CCC2(C)C	JJUUTJCZMGZJDZ-UHFFFAOYSA-N	JJUUTJCZMGZJDZ	UHFFFAOYSA-N	10		-1.31	#N/A	percent effect
R4A_0001884_001	K12511835	SPE_K12511835	XL413 (hydrochloride)	O=c1[nH]c([C@@H]2CCCN2)nc2c1oc1ccc(Cl)cc12	JJWLXRKVUJDJKG-VIFPVBQESA-N	JJWLXRKVUJDJKG	VIFPVBQESA-N	10		0.31	11.8445	percent effect
R4A_0001885_001	K77950083	SPE_K77950083	UPF-1069	O=C(COc1cccc2c(=O)[nH]ccc12)c1ccccc1	JJWMRRNGWSITSQ-UHFFFAOYSA-N	JJWMRRNGWSITSQ	UHFFFAOYSA-N	10		-1.34	-7.70178	percent effect
R4A_0001886_001	K78941306	SPE_K78941306	SB-742457	O=S(=O)(c1ccccc1)c1cnc2c(N3CCNCC3)cccc2c1	JJZFWROHYSMCMU-UHFFFAOYSA-N	JJZFWROHYSMCMU	UHFFFAOYSA-N	10		39.62	12.0921	percent effect
R4A_0001887_001	K79107392	SPE_K79107392	delphinidin	Oc1cc(O)c2cc(O)c(-c3cc(O)c(O)c(O)c3)[o+]c2c1	JKHRCGUTYDNCLE-UHFFFAOYSA-O	JKHRCGUTYDNCLE	UHFFFAOYSA-O	10		-9.23	-8.7587	percent effect
R4A_0001888_001	A22143024	SPE_A22143024	ESTROPIPATE	C[C@]12CCC3c4ccc(OS(=O)(=O)O)cc4CCC3C1CCC2=O	JKKFKPJIXZFSSB-GUZDXLFXSA-N	JKKFKPJIXZFSSB	GUZDXLFXSA-N	10		10.85	-1.21182	percent effect
R4A_0001889_001	K28470988	SPE_K28470988	L-690330	CC(Oc1ccc(O)cc1)(P(=O)(O)O)P(=O)(O)O	JKOCAAWWDVHWKB-UHFFFAOYSA-N	JKOCAAWWDVHWKB	UHFFFAOYSA-N	10		2.57	-8.39528	percent effect
R4A_0001890_001	K73947551	SPE_K73947551	AMIFOSTINE	NCCCNCCSP(=O)(O)O	JKOQGQFVAUAYPM-UHFFFAOYSA-N	JKOQGQFVAUAYPM	UHFFFAOYSA-N	10		-10.54	-6.66755	percent effect
R4A_0001891_001	K78352627	SPE_K78352627	Nandrolone decanoate	CCCCCCCCCC(=O)O[C@H]1CC[C@H]2[C@@H]3CCC4=CC(=O)CC[C@@H]4[C@H]3CC[C@]12C	JKWKMORAXJQQSR-MOPIKTETSA-N	JKWKMORAXJQQSR	MOPIKTETSA-N	10		-0.22	-5.65366	percent effect
R4A_0001892_001	K05444225	SPE_K05444225	E7449	O=C1NNc2nc(CN3Cc4ccccc4C3)nc3cccc1c23	JLFSBHQQXIAQEC-UHFFFAOYSA-N	JLFSBHQQXIAQEC	UHFFFAOYSA-N	10		0.43	-2.07642	percent effect
R4A_0001893_001	A95939040	SPE_A95939040	Sertaconazole nitrate	Clc1ccc(C(Cn2ccnc2)OCc2csc3c(Cl)cccc23)c(Cl)c1	JLGKQTAYUIMGRK-UHFFFAOYSA-N	JLGKQTAYUIMGRK	UHFFFAOYSA-N	10		4.76	28.8662	percent effect
R4A_0001894_001	K28494619	SPE_K28494619	SULFAMETHOXAZOLE	Cc1cc(NS(=O)(=O)c2ccc(N)cc2)no1	JLKIGFTWXXRPMT-UHFFFAOYSA-N	JLKIGFTWXXRPMT	UHFFFAOYSA-N	10		-1.62	-6.73508	percent effect
R4A_0001895_001	K12244279	SPE_K12244279	MEK1-2-inhibitor	N#C/C(=C(/N)Sc1ccc(N)cc1)c1ccccc1C(F)(F)F	JLOXTZFYJNCPIS-FYWRMAATSA-N	JLOXTZFYJNCPIS	FYWRMAATSA-N	10		5.68	-3.1139	percent effect
R4A_0001896_001	K98006098	SPE_K98006098	Oleandrin	CO[C@H]1C[C@H](O[C@H]2CC[C@]3(C)[C@H]4CC[C@]5(C)[C@@H](C6=CC(=O)OC6)[C@@H](OC(C)=O)C[C@]5(O)[C@@H]4CC[C@@H]3C2)O[C@@H](C)[C@@H]1O	JLPDBLFIVFSOCC-XYXFTTADSA-N	JLPDBLFIVFSOCC	XYXFTTADSA-N	10		-2.23	-6.20034	percent effect
R4A_0001897_001	K89402695	SPE_K89402695	L-655240	Cc1c(CC(C)(C)C(=O)O)n(Cc2ccc(Cl)cc2)c2ccc(F)cc12	JLPYLHLUHJOPNL-UHFFFAOYSA-N	JLPYLHLUHJOPNL	UHFFFAOYSA-N	10		3.69	0.535976	percent effect
R4A_0001898_001	K85119730	SPE_K85119730	TOLBUTAMIDE	CCCCNC(=O)NS(=O)(=O)c1ccc(C)cc1	JLRGJRBPOGGCBT-UHFFFAOYSA-N	JLRGJRBPOGGCBT	UHFFFAOYSA-N	10		-2.32	-0.517987	percent effect
R4A_0001899_001	K03301001	SPE_K03301001	A-7	NCCCCCCCCCCNS(=O)(=O)c1cccc2c(Cl)cccc12	JLUUJHIQVIXTGT-UHFFFAOYSA-N	JLUUJHIQVIXTGT	UHFFFAOYSA-N	10		11.84	2.75458	percent effect
R4A_0001900_001	K91336023	SPE_K91336023	Mesulergine?HCl	CN1C[C@@H](NS(=O)(=O)N(C)C)C[C@@H]2c3cccc4c3c(cn4C)C[C@H]21	JLVHTNZNKOSCNB-YSVLISHTSA-N	JLVHTNZNKOSCNB	YSVLISHTSA-N	10		0.99	#N/A	percent effect
R4A_0001901_001	A35379661	SPE_A35379661	sphingosylphosphorylcholine	CCCCCCCCCCCCC/C=C/[C@@H](O)[C@@H](N)COP(=O)([O-])OCC[N+](C)(C)C	JLVSPVFPBBFMBE-HXSWCURESA-N	JLVSPVFPBBFMBE	HXSWCURESA-N	10		-4.65	0.37943	percent effect
R4A_0001902_001	A22971209	SPE_A22971209	DMPS	O=S(=O)([O-])CC(S)CS	JLVSRWOIZZXQAD-UHFFFAOYSA-M	JLVSRWOIZZXQAD	UHFFFAOYSA-M	10		-3.17	-10.0637	percent effect
R4A_0001903_001	K93814253	SPE_K93814253	LINDANE	Cl[C@H]1[C@H](Cl)[C@@H](Cl)[C@@H](Cl)[C@H](Cl)[C@H]1Cl	JLYXXMFPNIAWKQ-GNIYUCBRSA-N	JLYXXMFPNIAWKQ	GNIYUCBRSA-N	10		-3.66	#N/A	percent effect
R4A_0001904_001	K84996356	SPE_K84996356	AZD3514	CC(=O)N1CCN(CCOc2ccc(C3CCN(C4=Nn5c(nnc5C(F)(F)F)CC4)CC3)cc2)CC1	JMEYDSHPKCSIJC-UHFFFAOYSA-N	JMEYDSHPKCSIJC	UHFFFAOYSA-N	10		-1.31	0.014743	percent effect
R4A_0001905_001	K12735121	SPE_K12735121	TG 100801	Cc1cc(-c2cc(OC(=O)c3ccccc3)ccc2Cl)cc2nnc(Nc3ccc(OCCN4CCCC4)cc3)nc12	JMGXJHWTVBGOKG-UHFFFAOYSA-N	JMGXJHWTVBGOKG	UHFFFAOYSA-N	10		-1.87	-13.5671	percent effect
R4A_0001906_001	K39381259	SPE_K39381259	DMH1	CC(C)Oc1ccc(-c2cnc3c(-c4ccnc5ccccc45)cnn3c2)cc1	JMIFGARJSWXZSH-UHFFFAOYSA-N	JMIFGARJSWXZSH	UHFFFAOYSA-N	10		-4.25	-4.30595	percent effect
R4A_0001907_001	K70693421	SPE_K70693421	Genz-123346 (free base)	CCCCCCCCC(=O)N[C@H](CN1CCCC1)[C@H](O)c1ccc2c(c1)OCCO2	JMNXWOFCUJJYEO-HYBUGGRVSA-N	JMNXWOFCUJJYEO	HYBUGGRVSA-N	10		63.36	81.6358	percent effect
R4A_0001908_001	A19952358	SPE_A19952358	CLOSANTEL	Cc1cc(C(C#N)c2ccc(Cl)cc2)c(Cl)cc1NC(=O)c1cc(I)cc(I)c1O	JMPFSEBWVLAJKM-UHFFFAOYSA-N	JMPFSEBWVLAJKM	UHFFFAOYSA-N	10		5.61	-0.659709	percent effect
R4A_0001909_001		SPE_K21612934	leteprinim	O=C(CCn1cnc2c(O)ncnc21)Nc1ccc(C(=O)O)cc1	JMPOIZCOJJMTHI-UHFFFAOYSA-N	JMPOIZCOJJMTHI	UHFFFAOYSA-N	10		-5.54	#N/A	percent effect
R4A_0001910_001	K50865540	SPE_K50865540	PF-8380	O=C(CCN1CCN(C(=O)OCc2cc(Cl)cc(Cl)c2)CC1)c1ccc2[nH]c(=O)oc2c1	JMSUDQYHPSNBSN-UHFFFAOYSA-N	JMSUDQYHPSNBSN	UHFFFAOYSA-N	10		4.78	-1.51397	percent effect
R4A_0001911_001	K26581543	SPE_K26581543	Bifendate	COC(=O)c1cc(OC)c2c(c1-c1c(C(=O)OC)cc(OC)c3c1OCO3)OCO2	JMZOMFYRADAWOG-UHFFFAOYSA-N	JMZOMFYRADAWOG	UHFFFAOYSA-N	10		-5.43	-2.8188	percent effect
R4A_0001912_001	K12737986	SPE_K12737986	ABT-888 (Veliparib)	C[C@]1(c2nc3c(C(N)=O)cccc3[nH]2)CCCN1	JNAHVYVRKWKWKQ-CYBMUJFWSA-N	JNAHVYVRKWKWKQ	CYBMUJFWSA-N	10		-1.53	-6.69061	percent effect
R4A_0001913_001	K27135764	SPE_K27135764	Xanthone (Genicide)	O=c1c2ccccc2oc2ccccc12	JNELGWHKGNBSMD-UHFFFAOYSA-N	JNELGWHKGNBSMD	UHFFFAOYSA-N	10		-2.07	4.69234	percent effect
R4A_0001914_001	K29735307	SPE_K29735307	MK-2866 (GTx-024)	C[C@](O)(COc1ccc(C#N)cc1)C(=O)Nc1ccc(C#N)c(C(F)(F)F)c1	JNGVJMBLXIUVRD-SFHVURJKSA-N	JNGVJMBLXIUVRD	SFHVURJKSA-N	10		-3.77	-10.2431	percent effect
R4A_0001915_001	K14705039	SPE_K14705039	SULFATHIAZOLE	Nc1ccc(S(=O)(=O)Nc2nccs2)cc1	JNMRHUJNCSQMMB-UHFFFAOYSA-N	JNMRHUJNCSQMMB	UHFFFAOYSA-N	10		-3.89	-2.51327	percent effect
R4A_0001916_001	K10042277	SPE_K10042277	desmethylclozapine	Clc1ccc2c(c1)N=C(N1CCNCC1)c1ccccc1N2	JNNOSTQEZICQQP-UHFFFAOYSA-N	JNNOSTQEZICQQP	UHFFFAOYSA-N	10		77.73	89.5081	percent effect
R4A_0001917_001	K55703048	SPE_K55703048	latrepirdine, Dimebon dihydrochloride	Cc1ccc2c(c1)c1c(n2CCc2ccc(C)nc2)CCN(C)C1	JNODQFNWMXFMEV-UHFFFAOYSA-N	JNODQFNWMXFMEV	UHFFFAOYSA-N	10		30.57	#N/A	percent effect
R4A_0001918_001	K47780086	SPE_K47780086	PENCICLOVIR	Nc1nc2c(ncn2CCC(CO)CO)c(=O)[nH]1	JNTOCHDNEULJHD-UHFFFAOYSA-N	JNTOCHDNEULJHD	UHFFFAOYSA-N	10		3.08	-7.39274	percent effect
R4A_0001919_001	K10958118	SPE_K10958118	L-778123 (hydrochloride)	N#Cc1ccc(Cn2cncc2CN2CCN(c3cccc(Cl)c3)C(=O)C2)cc1	JNUGFGAVPBYSHF-UHFFFAOYSA-N	JNUGFGAVPBYSHF	UHFFFAOYSA-N	10		-0.37	-5.79415	percent effect
R4A_0001920_001	A04506385	SPE_A04506385	Stepronin	CC(SC(=O)c1cccs1)C(=O)NCC(=O)O	JNYSEDHQJCOWQU-UHFFFAOYSA-N	JNYSEDHQJCOWQU	UHFFFAOYSA-N	10		-5.05	-15.5353	percent effect
R4A_0001921_001	A89207210	SPE_A89207210	terguride	CCN(CC)C(=O)N[C@H]1C[C@@H]2c3cccc4[nH]cc(c34)C[C@H]2N(C)C1	JOAHPSVPXZTVEP-YXJHDRRASA-N	JOAHPSVPXZTVEP	YXJHDRRASA-N	10		2.65	-3.96113	percent effect
R4A_0001922_001	A95602221	SPE_A95602221	celiprolol	CCN(CC)C(=O)Nc1ccc(OCC(O)CNC(C)(C)C)c(C(C)=O)c1	JOATXPAWOHTVSZ-UHFFFAOYSA-N	JOATXPAWOHTVSZ	UHFFFAOYSA-N	10		-0.86	5.02196	percent effect
R4A_0001923_001	K06894065	SPE_K06894065	2-Bromo-1-(3,3-dinitroazetidin-1-yl)ethan-1-one	O=C(CBr)N1CC([N+](=O)[O-])([N+](=O)[O-])C1	JODKFOVZURLVTG-UHFFFAOYSA-N	JODKFOVZURLVTG	UHFFFAOYSA-N	10		0.64	#N/A	percent effect
R4A_0001924_001	K12184916	SPE_K12184916	Dactolisib (BEZ235, NVP-BEZ235)	Cn1c(=O)n(-c2ccc(C(C)(C)C#N)cc2)c2c3cc(-c4cnc5ccccc5c4)ccc3ncc21	JOGKUKXHTYWRGZ-UHFFFAOYSA-N	JOGKUKXHTYWRGZ	UHFFFAOYSA-N	10		1.31	#N/A	percent effect
R4A_0001925_001	K08999871	SPE_K08999871	PIPEMIDIC ACID	CCn1cc(C(=O)O)c(=O)c2cnc(N3CCNCC3)nc21	JOHZPMXAZQZXHR-UHFFFAOYSA-N	JOHZPMXAZQZXHR	UHFFFAOYSA-N	10		-3.43	3.56968	percent effect
R4A_0001926_001	K72815923	SPE_K72815923	Xanomeline (oxalate)	CCCCCCOc1nsnc1C1=CCCN(C)C1	JOLJIIDDOBNFHW-UHFFFAOYSA-N	JOLJIIDDOBNFHW	UHFFFAOYSA-N	10		17.85	39.5846	percent effect
R4A_0001927_001	K41434598	SPE_K41434598	org-9768	CC1(CN)Cc2ccccc2C1	JOLKQWPKJFRPOU-UHFFFAOYSA-N	JOLKQWPKJFRPOU	UHFFFAOYSA-N	10		4.65	-6.41986	percent effect
R4A_0001928_001	K12502280	SPE_K12502280	Fedratinib (SAR302503, TG101348)	Cc1cnc(Nc2ccc(OCCN3CCCC3)cc2)nc1Nc1cccc(S(=O)(=O)NC(C)(C)C)c1	JOOXLOJCABQBSG-UHFFFAOYSA-N	JOOXLOJCABQBSG	UHFFFAOYSA-N	10		121.61	#N/A	percent effect
R4A_0001929_001	K98143539	SPE_K98143539	compound-w	O=C(O)c1cc(Oc2ccc([N+](=O)[O-])cc2)cc(Oc2ccc([N+](=O)[O-])cc2)c1	JOSXKPZXMVHRKU-UHFFFAOYSA-N	JOSXKPZXMVHRKU	UHFFFAOYSA-N	10		-1.17	6.10152	percent effect
R4A_0001930_001	K77638923	SPE_K77638923	CUDC-907	COc1ccc(-c2nc(N3CCOCC3)c3sc(CN(C)c4ncc(C(=O)NO)cn4)cc3n2)cn1	JOWXJLIFIIOYMS-UHFFFAOYSA-N	JOWXJLIFIIOYMS	UHFFFAOYSA-N	10		-0.46	-5.31256	percent effect
R4A_0001931_001	K24297741	SPE_K24297741	URETHANE	CCOC(N)=O	JOYRKODLDBILNP-UHFFFAOYSA-N	JOYRKODLDBILNP	UHFFFAOYSA-N	10		-6.37	-8.18943	percent effect
R4A_0001932_001		SPE_K26425819	eniluracil	C#Cc1cnc(O)nc1O	JOZGNYDSEBIJDH-UHFFFAOYSA-N	JOZGNYDSEBIJDH	UHFFFAOYSA-N	10		-3.59	#N/A	percent effect
R4A_0001933_001	K20745393	SPE_K20745393	Olprinone (Hydrochloride)	Cc1[nH]c(=O)c(C#N)cc1-c1ccc2nccn2c1	JPAWFIIYTJQOKW-UHFFFAOYSA-N	JPAWFIIYTJQOKW	UHFFFAOYSA-N	10		-2.55	-4.33712	percent effect
R4A_0001934_001	K90999434	SPE_K90999434	CCT-031374	O=C(CN1C2=NCCN2c2ccccc21)c1ccc(-c2ccccc2)cc1	JPCYSKNELCOPKJ-UHFFFAOYSA-N	JPCYSKNELCOPKJ	UHFFFAOYSA-N	10		53.85	69.8527	percent effect
R4A_0001935_001	K28982731	SPE_K28982731	emoxipin	CCc1nc(C)ccc1O	JPGDYIGSCHWQCC-UHFFFAOYSA-N	JPGDYIGSCHWQCC	UHFFFAOYSA-N	10		-4.78	-3.05591	percent effect
R4A_0001936_001	A51831848	SPE_A51831848	enflurane	FC(F)OC(F)(F)C(F)Cl	JPGQOUSTVILISH-UHFFFAOYSA-N	JPGQOUSTVILISH	UHFFFAOYSA-N	10		-10.02	-3.70904	percent effect
R4A_0001937_001	K20239555	SPE_K20239555	A-887826	CCCCOc1ccc(-c2cncc(C(=O)NCc3cccnc3N3CCOCC3)c2)cc1Cl	JPJGFWKHSMUKFO-UHFFFAOYSA-N	JPJGFWKHSMUKFO	UHFFFAOYSA-N	10		3.79	14.7258	percent effect
R4A_0001938_001	K70177501	SPE_K70177501	INH1	Cc1ccc(-c2csc(NC(=O)c3ccccc3)n2)c(C)c1	JPMOKRWIYQGMJL-UHFFFAOYSA-N	JPMOKRWIYQGMJL	UHFFFAOYSA-N	10		2.34	-4.91633	percent effect
R4A_0001939_001	A11731518	SPE_A11731518	4-Fluoro-DL-glutamic acid	NC(CC(F)C(=O)O)C(=O)O	JPSHPWJJSVEEAX-UHFFFAOYSA-N	JPSHPWJJSVEEAX	UHFFFAOYSA-N	10		-4.91	-5.57517	percent effect
R4A_0001940_001	K44824027	SPE_K44824027	BECLAMIDE	O=C(CCCl)NCc1ccccc1	JPYQFYIEOUVJDU-UHFFFAOYSA-N	JPYQFYIEOUVJDU	UHFFFAOYSA-N	10		2.06	-3.82221	percent effect
R4A_0001941_001	K59045783	SPE_K59045783	Faropenem daloxate	Cc1oc(=O)oc1COC(=O)C1=C([C@H]2CCCO2)S[C@@H]2[C@@H]([C@@H](C)O)C(=O)N12	JQBKWZPHJOEQAO-DVPVEWDBSA-N	JQBKWZPHJOEQAO	DVPVEWDBSA-N	10		-2.76	-10.1672	percent effect
R4A_0001942_001	K83904070	SPE_K83904070	R-268712	Cc1cccc(-c2n[nH]cc2-c2ccc(F)c(-c3cnn(CCO)c3)c2)n1	JQGOCCALXFSRHZ-UHFFFAOYSA-N	JQGOCCALXFSRHZ	UHFFFAOYSA-N	10		-7.98	-0.978982	percent effect
[truncated: 3,700 more rows]
