# Supplementary material for: Experimental and machine learning-based exploration of repurposed drugs reveals chemical features underlying phospholipidosis
Source: Patterns (N Y). 2026 Feb 6;7(4):101453. doi: 10.1016/j.patter.2025.101453 (PMC13083723; doi:10.1016/j.patter.2025.101453)
Supplement: Table S3. Annotation of corresponding targets to the PLD-inducing compounds from the drug-repurposing library using ChEMBL v.34 [file mmc3.csv]

CompoundID	NAME	PLD_Effect(%) VERO-E6	PLD_Effect(%) A549-ACE2	SMILES	Annotated target	chembl	assay_chembl_id	assay_type	pchembl_value	target_chembl_id	type	value	Protein	Accession	chembl_id	target_chemblid	protein_class_desc	class_zia	pref_name	target_name	short_name
SPE_K28007504	Ro-60-0175 fumarate	50.67	82.6960706126737	FC1=C(Cl)C=C(N(C[C@H](C)N)C=C2)C2=C1	Serotonin 2b (5-HT2b) receptor	CHEMBL76781	CHEMBL617404	B	7.50	CHEMBL224	Log Ki	-7.5	HTR2A	P28223	CHEMBL76781	CHEMBL224	membrane receptor 7tm1 smallmol monoamine receptor serotonin receptor	GPCR	serotonin receptor	Serotonin 2a (5-HT2a) receptor	Serotonin receptor
SPE_K28007504	Ro-60-0175 fumarate	50.67	82.6960706126737	FC1=C(Cl)C=C(N(C[C@H](C)N)C=C2)C2=C1	Serotonin 2b (5-HT2b) receptor	CHEMBL76781	CHEMBL617508	B	8.90	CHEMBL225	Log Ki	-8.9	HTR2C	P28335	CHEMBL76781	CHEMBL225	membrane receptor 7tm1 smallmol monoamine receptor serotonin receptor	GPCR	serotonin receptor	Serotonin 2c (5-HT2c) receptor	Serotonin receptor
SPE_K28007504	Ro-60-0175 fumarate	50.67	82.6960706126737	FC1=C(Cl)C=C(N(C[C@H](C)N)C=C2)C2=C1	Serotonin 2b (5-HT2b) receptor	CHEMBL76781	CHEMBL854094	B	7.42	CHEMBL224	Ki	38.0	HTR2A	P28223	CHEMBL76781	CHEMBL224	membrane receptor 7tm1 smallmol monoamine receptor serotonin receptor	GPCR	serotonin receptor	Serotonin 2a (5-HT2a) receptor	Serotonin receptor
SPE_K28007504	Ro-60-0175 fumarate	50.67	82.6960706126737	FC1=C(Cl)C=C(N(C[C@H](C)N)C=C2)C2=C1	Serotonin 2b (5-HT2b) receptor	CHEMBL76781	CHEMBL854095	B	8.29	CHEMBL1833	Ki	5.1	HTR2B	P41595	CHEMBL76781	CHEMBL1833	membrane receptor 7tm1 smallmol monoamine receptor serotonin receptor	GPCR	serotonin receptor	Serotonin 2b (5-HT2b) receptor	Serotonin receptor
SPE_K28007504	Ro-60-0175 fumarate	50.67	82.6960706126737	FC1=C(Cl)C=C(N(C[C@H](C)N)C=C2)C2=C1	Serotonin 2b (5-HT2b) receptor	CHEMBL76781	CHEMBL854096	B	8.64	CHEMBL225	Ki	2.3	HTR2C	P28335	CHEMBL76781	CHEMBL225	membrane receptor 7tm1 smallmol monoamine receptor serotonin receptor	GPCR	serotonin receptor	Serotonin 2c (5-HT2c) receptor	Serotonin receptor
SPE_K59711701	ORY-1001 (RG-6016) 2HCl	65.68	98.3959989242001	NC1CCC(CC1)N[C@@H]1C[C@H]1c1ccccc1	LSD1/CoREST complex	CHEMBL3906257	CHEMBL3887191	B	7.30	CHEMBL6136	Ki	50.0	KDM1A	O60341	CHEMBL3906257	CHEMBL6136	epigenetic regulator eraser kdm lsd	Epigenetic regulator	lysine-specific demethylase	Lysine-specific histone demethylase 1	LSD
SPE_K59711701	ORY-1001 (RG-6016) 2HCl	65.68	98.3959989242001	NC1CCC(CC1)N[C@@H]1C[C@H]1c1ccccc1	LSD1/CoREST complex	CHEMBL3906257	CHEMBL3887191	B	7.48	CHEMBL6136	IC50	33.0	KDM1A	O60341	CHEMBL3906257	CHEMBL6136	epigenetic regulator eraser kdm lsd	Epigenetic regulator	lysine-specific demethylase	Lysine-specific histone demethylase 1	LSD
SPE_K59711701	ORY-1001 (RG-6016) 2HCl	65.68	98.3959989242001	NC1CCC(CC1)N[C@@H]1C[C@H]1c1ccccc1	LSD1/CoREST complex	CHEMBL3906257	CHEMBL4818113	B	9.85	CHEMBL6136	IC50	0.14	KDM1A	O60341	CHEMBL3906257	CHEMBL6136	epigenetic regulator eraser kdm lsd	Epigenetic regulator	lysine-specific demethylase	Lysine-specific histone demethylase 1	LSD
SPE_K44400149	PhiKan-083	73.26	83.567470646483	CCN1C3=C(C=CC=C3)C2=C1C=CC(CNC)=C2		CHEMBL1235116
SPE_K47659338	EMD-386088	96.78	79.1434282914208	Cc1[nH]c2ccc(Cl)cc2c1C1=CCNCC1	Serotonin 6 (5-HT6) receptor	CHEMBL364005	CHEMBL880618	B	8.13	CHEMBL3371	IC50	7.4	HTR6	P50406	CHEMBL364005	CHEMBL3371	membrane receptor 7tm1 smallmol monoamine receptor serotonin receptor	GPCR	serotonin receptor	Serotonin 6 (5-HT6) receptor	Serotonin receptor
SPE_K47659338	EMD-386088	96.78	79.1434282914208	Cc1[nH]c2ccc(Cl)cc2c1C1=CCNCC1	Serotonin 6 (5-HT6) receptor	CHEMBL364005	CHEMBL880615	B	6.96	CHEMBL1898	IC50	110.0	HTR1B	P28222	CHEMBL364005	CHEMBL1898	membrane receptor 7tm1 smallmol monoamine receptor serotonin receptor	GPCR	serotonin receptor	Serotonin 1b (5-HT1b) receptor	Serotonin receptor
SPE_K47659338	EMD-386088	96.78	79.1434282914208	Cc1[nH]c2ccc(Cl)cc2c1C1=CCNCC1	Serotonin 6 (5-HT6) receptor	CHEMBL364005	CHEMBL881486	B	6.62	CHEMBL224	IC50	240.0	HTR2A	P28223	CHEMBL364005	CHEMBL224	membrane receptor 7tm1 smallmol monoamine receptor serotonin receptor	GPCR	serotonin receptor	Serotonin 2a (5-HT2a) receptor	Serotonin receptor
SPE_K47659338	EMD-386088	96.78	79.1434282914208	Cc1[nH]c2ccc(Cl)cc2c1C1=CCNCC1	Serotonin 6 (5-HT6) receptor	CHEMBL364005	CHEMBL881487	B	6.35	CHEMBL225	IC50	450.0	HTR2C	P28335	CHEMBL364005	CHEMBL225	membrane receptor 7tm1 smallmol monoamine receptor serotonin receptor	GPCR	serotonin receptor	Serotonin 2c (5-HT2c) receptor	Serotonin receptor
SPE_K18779551	bifemelane	74.49	98.8741093606531	CNCCCCOc1ccccc1Cc1ccccc1		CHEMBL1192517
SPE_K89055274	ALVERINE CITRATE	58.85	63.7472068582277	CCN(CCCc1ccccc1)CCCc1ccccc1		CHEMBL253371	CHEMBL5291882	B	6.32	CHEMBL238	AC50	0.4814	SLC6A3	Q01959	CHEMBL253371	CHEMBL238	transporter electrochemical slc slc06	Transporter	slc06 neurotransmitter transporter family	Dopamine transporter	SLC06
SPE_K89055274	ALVERINE CITRATE	58.85	63.7472068582277	CCN(CCCc1ccccc1)CCCc1ccccc1		CHEMBL253371	CHEMBL5291815	B	7.54	CHEMBL214	AC50	0.029	HTR1A	P08908	CHEMBL253371	CHEMBL214	membrane receptor 7tm1 smallmol monoamine receptor serotonin receptor	GPCR	serotonin receptor	Serotonin 1a (5-HT1a) receptor	Serotonin receptor
SPE_K89055274	ALVERINE CITRATE	58.85	63.7472068582277	CCN(CCCc1ccccc1)CCCc1ccccc1		CHEMBL253371	CHEMBL5291766	B	6.88	CHEMBL211	AC50	0.1335	CHRM2	P08172	CHEMBL253371	CHEMBL211	membrane receptor 7tm1 smallmol monoamine receptor acetylcholine receptor	GPCR	acetylcholine receptor	Muscarinic acetylcholine receptor M2	Acetylcholine receptor
SPE_A46335897	PROMETHAZINE HYDROCHLORIDE	55.44	96.4679584638851	CC(CN1c2ccccc2Sc2ccccc12)N(C)C	Histamine H1 receptor	CHEMBL643	CHEMBL3090830	B	7.64	CHEMBL224	IC50	0.023	HTR2A	P28223	CHEMBL643	CHEMBL224	membrane receptor 7tm1 smallmol monoamine receptor serotonin receptor	GPCR	serotonin receptor	Serotonin 2a (5-HT2a) receptor	Serotonin receptor
SPE_A46335897	PROMETHAZINE HYDROCHLORIDE	55.44	96.4679584638851	CC(CN1c2ccccc2Sc2ccccc12)N(C)C	Histamine H1 receptor	CHEMBL643	CHEMBL3090832	B	8.27	CHEMBL231	IC50	0.0054	HRH1	P35367	CHEMBL643	CHEMBL231	membrane receptor 7tm1 smallmol monoamine receptor histamine receptor	GPCR	histamine receptor	Histamine H1 receptor	Histamine receptor
SPE_A46335897	PROMETHAZINE HYDROCHLORIDE	55.44	96.4679584638851	CC(CN1c2ccccc2Sc2ccccc12)N(C)C	Histamine H1 receptor	CHEMBL643	CHEMBL3090831	B	7.00	CHEMBL217	IC50	0.1	DRD2	P14416	CHEMBL643	CHEMBL217	membrane receptor 7tm1 smallmol monoamine receptor dopamine receptor	GPCR	dopamine receptor	Dopamine D2 receptor	Dopamine receptor
SPE_A46335897	PROMETHAZINE HYDROCHLORIDE	55.44	96.4679584638851	CC(CN1c2ccccc2Sc2ccccc12)N(C)C	Histamine H1 receptor	CHEMBL643	CHEMBL5291823	B	6.30	CHEMBL225	AC50	0.5	HTR2C	P28335	CHEMBL643	CHEMBL225	membrane receptor 7tm1 smallmol monoamine receptor serotonin receptor	GPCR	serotonin receptor	Serotonin 2c (5-HT2c) receptor	Serotonin receptor
SPE_A46335897	PROMETHAZINE HYDROCHLORIDE	55.44	96.4679584638851	CC(CN1c2ccccc2Sc2ccccc12)N(C)C	Histamine H1 receptor	CHEMBL643	CHEMBL5291767	B	6.50	CHEMBL245	AC50	0.32	CHRM3	P20309	CHEMBL643	CHEMBL245	membrane receptor 7tm1 smallmol monoamine receptor acetylcholine receptor	GPCR	acetylcholine receptor	Muscarinic acetylcholine receptor M3	Acetylcholine receptor
SPE_A46335897	PROMETHAZINE HYDROCHLORIDE	55.44	96.4679584638851	CC(CN1c2ccccc2Sc2ccccc12)N(C)C	Histamine H1 receptor	CHEMBL643	CHEMBL5291732	B	7.00	CHEMBL229	AC50	0.0996	ADRA1A	P35348	CHEMBL643	CHEMBL229	membrane receptor 7tm1 smallmol monoamine receptor adrenergic receptor	GPCR	adrenergic receptor	Alpha-1a adrenergic receptor	Adrenergic receptor
SPE_A46335897	PROMETHAZINE HYDROCHLORIDE	55.44	96.4679584638851	CC(CN1c2ccccc2Sc2ccccc12)N(C)C	Histamine H1 receptor	CHEMBL643	CHEMBL5291911	B	6.79	CHEMBL229	AC50	0.1617	ADRA1A	P35348	CHEMBL643	CHEMBL229	membrane receptor 7tm1 smallmol monoamine receptor adrenergic receptor	GPCR	adrenergic receptor	Alpha-1a adrenergic receptor	Adrenergic receptor
SPE_A46335897	PROMETHAZINE HYDROCHLORIDE	55.44	96.4679584638851	CC(CN1c2ccccc2Sc2ccccc12)N(C)C	Histamine H1 receptor	CHEMBL643	CHEMBL5291891	B	6.09	CHEMBL222	AC50	0.81	SLC6A2	P23975	CHEMBL643	CHEMBL222	transporter electrochemical slc slc06	Transporter	slc06 neurotransmitter transporter family	Norepinephrine transporter	SLC06
SPE_A46335897	PROMETHAZINE HYDROCHLORIDE	55.44	96.4679584638851	CC(CN1c2ccccc2Sc2ccccc12)N(C)C	Histamine H1 receptor	CHEMBL643	CHEMBL5291815	B	6.16	CHEMBL214	AC50	0.7	HTR1A	P08908	CHEMBL643	CHEMBL214	membrane receptor 7tm1 smallmol monoamine receptor serotonin receptor	GPCR	serotonin receptor	Serotonin 1a (5-HT1a) receptor	Serotonin receptor
SPE_A46335897	PROMETHAZINE HYDROCHLORIDE	55.44	96.4679584638851	CC(CN1c2ccccc2Sc2ccccc12)N(C)C	Histamine H1 receptor	CHEMBL643	CHEMBL5291899	B	6.55	CHEMBL234	AC50	0.28	DRD3	P35462	CHEMBL643	CHEMBL234	membrane receptor 7tm1 smallmol monoamine receptor dopamine receptor	GPCR	dopamine receptor	Dopamine D3 receptor	Dopamine receptor
SPE_A46335897	PROMETHAZINE HYDROCHLORIDE	55.44	96.4679584638851	CC(CN1c2ccccc2Sc2ccccc12)N(C)C	Histamine H1 receptor	CHEMBL643	CHEMBL5291782	B	6.34	CHEMBL234	AC50	0.46	DRD3	P35462	CHEMBL643	CHEMBL234	membrane receptor 7tm1 smallmol monoamine receptor dopamine receptor	GPCR	dopamine receptor	Dopamine D3 receptor	Dopamine receptor
SPE_A46335897	PROMETHAZINE HYDROCHLORIDE	55.44	96.4679584638851	CC(CN1c2ccccc2Sc2ccccc12)N(C)C	Histamine H1 receptor	CHEMBL643	CHEMBL5291900	B	6.79	CHEMBL211	AC50	0.161	CHRM2	P08172	CHEMBL643	CHEMBL211	membrane receptor 7tm1 smallmol monoamine receptor acetylcholine receptor	GPCR	acetylcholine receptor	Muscarinic acetylcholine receptor M2	Acetylcholine receptor
SPE_A46335897	PROMETHAZINE HYDROCHLORIDE	55.44	96.4679584638851	CC(CN1c2ccccc2Sc2ccccc12)N(C)C	Histamine H1 receptor	CHEMBL643	CHEMBL5291766	B	7.52	CHEMBL211	AC50	0.03	CHRM2	P08172	CHEMBL643	CHEMBL211	membrane receptor 7tm1 smallmol monoamine receptor acetylcholine receptor	GPCR	acetylcholine receptor	Muscarinic acetylcholine receptor M2	Acetylcholine receptor
SPE_A46335897	PROMETHAZINE HYDROCHLORIDE	55.44	96.4679584638851	CC(CN1c2ccccc2Sc2ccccc12)N(C)C	Histamine H1 receptor	CHEMBL643	CHEMBL5291809	B	8.15	CHEMBL231	AC50	0.0071	HRH1	P35367	CHEMBL643	CHEMBL231	membrane receptor 7tm1 smallmol monoamine receptor histamine receptor	GPCR	histamine receptor	Histamine H1 receptor	Histamine receptor
SPE_A46335897	PROMETHAZINE HYDROCHLORIDE	55.44	96.4679584638851	CC(CN1c2ccccc2Sc2ccccc12)N(C)C	Histamine H1 receptor	CHEMBL643	CHEMBL5291733	B	7.52	CHEMBL229	AC50	0.03	ADRA1A	P35348	CHEMBL643	CHEMBL229	membrane receptor 7tm1 smallmol monoamine receptor adrenergic receptor	GPCR	adrenergic receptor	Alpha-1a adrenergic receptor	Adrenergic receptor
SPE_A46335897	PROMETHAZINE HYDROCHLORIDE	55.44	96.4679584638851	CC(CN1c2ccccc2Sc2ccccc12)N(C)C	Histamine H1 receptor	CHEMBL643	CHEMBL5291762	B	8.00	CHEMBL216	AC50	0.01	CHRM1	P11229	CHEMBL643	CHEMBL216	membrane receptor 7tm1 smallmol monoamine receptor acetylcholine receptor	GPCR	acetylcholine receptor	Muscarinic acetylcholine receptor M1	Acetylcholine receptor
SPE_A79769222	norfluoxetine	62.25	108.018312875897	NCCC(Oc1ccc(cc1)C(F)(F)F)c2ccccc2		CHEMBL1494
SPE_K71103788	DULOXETINE HYDROCHLORIDE	92.59	91.45149375716272	CNCC[C@H](Oc1cccc2ccccc12)c1cccs1	Norepinephrine transporter	CHEMBL1175	CHEMBL805348	B	9.10	CHEMBL228	Ki	0.8	SLC6A4	P31645	CHEMBL1175	CHEMBL228	transporter electrochemical slc slc06	Transporter	slc06 neurotransmitter transporter family	Serotonin transporter	SLC06
SPE_K71103788	DULOXETINE HYDROCHLORIDE	92.59	91.45149375716272	CNCC[C@H](Oc1cccc2ccccc12)c1cccs1	Norepinephrine transporter	CHEMBL1175	CHEMBL751148	B	8.12	CHEMBL222	Ki	7.5	SLC6A2	P23975	CHEMBL1175	CHEMBL222	transporter electrochemical slc slc06	Transporter	slc06 neurotransmitter transporter family	Norepinephrine transporter	SLC06
SPE_K71103788	DULOXETINE HYDROCHLORIDE	92.59	91.45149375716272	CNCC[C@H](Oc1cccc2ccccc12)c1cccs1	Norepinephrine transporter	CHEMBL1175	CHEMBL670175	B	6.62	CHEMBL238	Ki	240.0	SLC6A3	Q01959	CHEMBL1175	CHEMBL238	transporter electrochemical slc slc06	Transporter	slc06 neurotransmitter transporter family	Dopamine transporter	SLC06
SPE_K71103788	DULOXETINE HYDROCHLORIDE	92.59	91.45149375716272	CNCC[C@H](Oc1cccc2ccccc12)c1cccs1	Norepinephrine transporter	CHEMBL1175	CHEMBL804696	B	9.10	CHEMBL228	Ki	0.79	SLC6A4	P31645	CHEMBL1175	CHEMBL228	transporter electrochemical slc slc06	Transporter	slc06 neurotransmitter transporter family	Serotonin transporter	SLC06
SPE_K71103788	DULOXETINE HYDROCHLORIDE	92.59	91.45149375716272	CNCC[C@H](Oc1cccc2ccccc12)c1cccs1	Norepinephrine transporter	CHEMBL1175	CHEMBL882765	B	8.13	CHEMBL222	Ki	7.45	SLC6A2	P23975	CHEMBL1175	CHEMBL222	transporter electrochemical slc slc06	Transporter	slc06 neurotransmitter transporter family	Norepinephrine transporter	SLC06
SPE_K71103788	DULOXETINE HYDROCHLORIDE	92.59	91.45149375716272	CNCC[C@H](Oc1cccc2ccccc12)c1cccs1	Norepinephrine transporter	CHEMBL1175	CHEMBL674998	B	6.62	CHEMBL238	Ki	240.0	SLC6A3	Q01959	CHEMBL1175	CHEMBL238	transporter electrochemical slc slc06	Transporter	slc06 neurotransmitter transporter family	Dopamine transporter	SLC06
SPE_K71103788	DULOXETINE HYDROCHLORIDE	92.59	91.45149375716272	CNCC[C@H](Oc1cccc2ccccc12)c1cccs1	Norepinephrine transporter	CHEMBL1175	CHEMBL881225	B	8.34	CHEMBL228	Ki	4.6	SLC6A4	P31645	CHEMBL1175	CHEMBL228	transporter electrochemical slc slc06	Transporter	slc06 neurotransmitter transporter family	Serotonin transporter	SLC06
SPE_K71103788	DULOXETINE HYDROCHLORIDE	92.59	91.45149375716272	CNCC[C@H](Oc1cccc2ccccc12)c1cccs1	Norepinephrine transporter	CHEMBL1175	CHEMBL884571	B	7.80	CHEMBL222	Ki	16.0	SLC6A2	P23975	CHEMBL1175	CHEMBL222	transporter electrochemical slc slc06	Transporter	slc06 neurotransmitter transporter family	Norepinephrine transporter	SLC06
SPE_K71103788	DULOXETINE HYDROCHLORIDE	92.59	91.45149375716272	CNCC[C@H](Oc1cccc2ccccc12)c1cccs1	Norepinephrine transporter	CHEMBL1175	CHEMBL881220	B	6.43	CHEMBL238	Ki	370.0	SLC6A3	Q01959	CHEMBL1175	CHEMBL238	transporter electrochemical slc slc06	Transporter	slc06 neurotransmitter transporter family	Dopamine transporter	SLC06
SPE_K71103788	DULOXETINE HYDROCHLORIDE	92.59	91.45149375716272	CNCC[C@H](Oc1cccc2ccccc12)c1cccs1	Norepinephrine transporter	CHEMBL1175	CHEMBL932888	B	8.05	CHEMBL222	IC50	8.9	SLC6A2	P23975	CHEMBL1175	CHEMBL222	transporter electrochemical slc slc06	Transporter	slc06 neurotransmitter transporter family	Norepinephrine transporter	SLC06
SPE_K71103788	DULOXETINE HYDROCHLORIDE	92.59	91.45149375716272	CNCC[C@H](Oc1cccc2ccccc12)c1cccs1	Norepinephrine transporter	CHEMBL1175	CHEMBL932889	B	8.18	CHEMBL228	IC50	6.6	SLC6A4	P31645	CHEMBL1175	CHEMBL228	transporter electrochemical slc slc06	Transporter	slc06 neurotransmitter transporter family	Serotonin transporter	SLC06
SPE_K71103788	DULOXETINE HYDROCHLORIDE	92.59	91.45149375716272	CNCC[C@H](Oc1cccc2ccccc12)c1cccs1	Norepinephrine transporter	CHEMBL1175	CHEMBL932890	B	6.18	CHEMBL238	IC50	660.0	SLC6A3	Q01959	CHEMBL1175	CHEMBL238	transporter electrochemical slc slc06	Transporter	slc06 neurotransmitter transporter family	Dopamine transporter	SLC06
SPE_K71103788	DULOXETINE HYDROCHLORIDE	92.59	91.45149375716272	CNCC[C@H](Oc1cccc2ccccc12)c1cccs1	Norepinephrine transporter	CHEMBL1175	CHEMBL1023618	A	6.00	CHEMBL289	IC50	1000.0	CYP2D6	P10635	CHEMBL1175	CHEMBL289	enzyme cytochrome p450 cyp_2 cyp_2d cyp_2d6	Cytochrome	cytochrome p450 2d6	Cytochrome P450 2D6	CYP_2D6
SPE_K71103788	DULOXETINE HYDROCHLORIDE	92.59	91.45149375716272	CNCC[C@H](Oc1cccc2ccccc12)c1cccs1	Norepinephrine transporter	CHEMBL1175	CHEMBL1051046	B	6.60	CHEMBL238	pKi	6.6	SLC6A3	Q01959	CHEMBL1175	CHEMBL238	transporter electrochemical slc slc06	Transporter	slc06 neurotransmitter transporter family	Dopamine transporter	SLC06
SPE_K71103788	DULOXETINE HYDROCHLORIDE	92.59	91.45149375716272	CNCC[C@H](Oc1cccc2ccccc12)c1cccs1	Norepinephrine transporter	CHEMBL1175	CHEMBL1051045	B	8.10	CHEMBL222	pKi	8.1	SLC6A2	P23975	CHEMBL1175	CHEMBL222	transporter electrochemical slc slc06	Transporter	slc06 neurotransmitter transporter family	Norepinephrine transporter	SLC06
SPE_K71103788	DULOXETINE HYDROCHLORIDE	92.59	91.45149375716272	CNCC[C@H](Oc1cccc2ccccc12)c1cccs1	Norepinephrine transporter	CHEMBL1175	CHEMBL1051044	B	9.30	CHEMBL228	pKi	9.3	SLC6A4	P31645	CHEMBL1175	CHEMBL228	transporter electrochemical slc slc06	Transporter	slc06 neurotransmitter transporter family	Serotonin transporter	SLC06
SPE_K71103788	DULOXETINE HYDROCHLORIDE	92.59	91.45149375716272	CNCC[C@H](Oc1cccc2ccccc12)c1cccs1	Norepinephrine transporter	CHEMBL1175	CHEMBL2211273	B	8.22	CHEMBL222	Ki	5.97	SLC6A2	P23975	CHEMBL1175	CHEMBL222	transporter electrochemical slc slc06	Transporter	slc06 neurotransmitter transporter family	Norepinephrine transporter	SLC06
SPE_K71103788	DULOXETINE HYDROCHLORIDE	92.59	91.45149375716272	CNCC[C@H](Oc1cccc2ccccc12)c1cccs1	Norepinephrine transporter	CHEMBL1175	CHEMBL3363905	A	6.36	CHEMBL340	IC50	0.44	CYP3A4	P08684	CHEMBL1175	CHEMBL340	enzyme cytochrome p450 cyp_3 cyp_3a cyp_3a4	Cytochrome	cytochrome p450 3a4	Cytochrome P450 3A4	CYP_3A4
SPE_K71103788	DULOXETINE HYDROCHLORIDE	92.59	91.45149375716272	CNCC[C@H](Oc1cccc2ccccc12)c1cccs1	Norepinephrine transporter	CHEMBL1175	CHEMBL3385974	A	6.36	CHEMBL340	IC50	0.44	CYP3A4	P08684	CHEMBL1175	CHEMBL340	enzyme cytochrome p450 cyp_3 cyp_3a cyp_3a4	Cytochrome	cytochrome p450 3a4	Cytochrome P450 3A4	CYP_3A4
SPE_K71103788	DULOXETINE HYDROCHLORIDE	92.59	91.45149375716272	CNCC[C@H](Oc1cccc2ccccc12)c1cccs1	Norepinephrine transporter	CHEMBL1175	CHEMBL5228418	B	8.34	CHEMBL222	Ki	4.6	SLC6A2	P23975	CHEMBL1175	CHEMBL222	transporter electrochemical slc slc06	Transporter	slc06 neurotransmitter transporter family	Norepinephrine transporter	SLC06
SPE_K71103788	DULOXETINE HYDROCHLORIDE	92.59	91.45149375716272	CNCC[C@H](Oc1cccc2ccccc12)c1cccs1	Norepinephrine transporter	CHEMBL1175	CHEMBL5291891	B	7.30	CHEMBL222	AC50	0.05	SLC6A2	P23975	CHEMBL1175	CHEMBL222	transporter electrochemical slc slc06	Transporter	slc06 neurotransmitter transporter family	Norepinephrine transporter	SLC06
SPE_K71103788	DULOXETINE HYDROCHLORIDE	92.59	91.45149375716272	CNCC[C@H](Oc1cccc2ccccc12)c1cccs1	Norepinephrine transporter	CHEMBL1175	CHEMBL5291892	B	8.52	CHEMBL228	AC50	0.003	SLC6A4	P31645	CHEMBL1175	CHEMBL228	transporter electrochemical slc slc06	Transporter	slc06 neurotransmitter transporter family	Serotonin transporter	SLC06
SPE_K17008822	BD-1008	51.3	62.4954199032135	CN(CCN1CCCC1)CCc1ccc(Cl)c(Cl)c1	Sigma opioid receptor	CHEMBL20377	CHEMBL802051	B	8.66	CHEMBL287	Ki	2.2	SIGMAR1	Q99720	CHEMBL20377	CHEMBL287	membrane receptor	Other	membrane receptor	Sigma opioid receptor	Membrane receptor
SPE_K17008822	BD-1008	51.3	62.4954199032135	CN(CCN1CCCC1)CCc1ccc(Cl)c(Cl)c1	Sigma opioid receptor	CHEMBL20377	CHEMBL809519	B	8.70	CHEMBL287	Ki	2.0	SIGMAR1	Q99720	CHEMBL20377	CHEMBL287	membrane receptor	Other	membrane receptor	Sigma opioid receptor	Membrane receptor
SPE_K17008822	BD-1008	51.3	62.4954199032135	CN(CCN1CCCC1)CCc1ccc(Cl)c(Cl)c1	Sigma opioid receptor	CHEMBL20377	CHEMBL809875	B	9.47	CHEMBL287	Ki	0.34	SIGMAR1	Q99720	CHEMBL20377	CHEMBL287	membrane receptor	Other	membrane receptor	Sigma opioid receptor	Membrane receptor
SPE_K17008822	BD-1008	51.3	62.4954199032135	CN(CCN1CCCC1)CCc1ccc(Cl)c(Cl)c1	Sigma opioid receptor	CHEMBL20377	CHEMBL848647	B	8.68	CHEMBL287	Ki	2.1	SIGMAR1	Q99720	CHEMBL20377	CHEMBL287	membrane receptor	Other	membrane receptor	Sigma opioid receptor	Membrane receptor
SPE_K17008822	BD-1008	51.3	62.4954199032135	CN(CCN1CCCC1)CCc1ccc(Cl)c(Cl)c1	Sigma opioid receptor	CHEMBL20377	CHEMBL1614110	A	6.10	CHEMBL289	Potency	0.7943	CYP2D6	P10635	CHEMBL20377	CHEMBL289	enzyme cytochrome p450 cyp_2 cyp_2d cyp_2d6	Cytochrome	cytochrome p450 2d6	Cytochrome P450 2D6	CYP_2D6
SPE_K41662846	tecalcet	70.08	92.9816851598308	COc1cccc(c1)[C@@H](C)NCCCc2ccccc2Cl		CHEMBL292376
SPE_K28542495	BENZYDAMINE HYDROCHLORIDE	51.25	65.2434482823521	CN(C)CCCOc1nn(Cc2ccccc2)c2ccccc12		CHEMBL12610	CHEMBL5291882	B	6.95	CHEMBL238	AC50	0.1127	SLC6A3	Q01959	CHEMBL12610	CHEMBL238	transporter electrochemical slc slc06	Transporter	slc06 neurotransmitter transporter family	Dopamine transporter	SLC06
SPE_K28542495	BENZYDAMINE HYDROCHLORIDE	51.25	65.2434482823521	CN(C)CCCOc1nn(Cc2ccccc2)c2ccccc12		CHEMBL12610	CHEMBL5291782	B	6.30	CHEMBL234	AC50	0.4996	DRD3	P35462	CHEMBL12610	CHEMBL234	membrane receptor 7tm1 smallmol monoamine receptor dopamine receptor	GPCR	dopamine receptor	Dopamine D3 receptor	Dopamine receptor
SPE_A31159102	FLUOXETINE HYDROCHLORIDE	54.32	108.696964411539	CNCCC(Oc1ccc(cc1)C(F)(F)F)c1ccccc1	Alpha-2a adrenergic receptor	CHEMBL41	CHEMBL804695	B	9.09	CHEMBL228	Kd	0.81	SLC6A4	P31645	CHEMBL41	CHEMBL228	transporter electrochemical slc slc06	Transporter	slc06 neurotransmitter transporter family	Serotonin transporter	SLC06
SPE_A31159102	FLUOXETINE HYDROCHLORIDE	54.32	108.696964411539	CNCCC(Oc1ccc(cc1)C(F)(F)F)c1ccccc1	Alpha-2a adrenergic receptor	CHEMBL41	CHEMBL751379	B	6.62	CHEMBL222	Kd	240.0	SLC6A2	P23975	CHEMBL41	CHEMBL222	transporter electrochemical slc slc06	Transporter	slc06 neurotransmitter transporter family	Norepinephrine transporter	SLC06
SPE_A31159102	FLUOXETINE HYDROCHLORIDE	54.32	108.696964411539	CNCCC(Oc1ccc(cc1)C(F)(F)F)c1ccccc1	Alpha-2a adrenergic receptor	CHEMBL41	CHEMBL812553	B	8.50	CHEMBL228	Ki	3.17	SLC6A4	P31645	CHEMBL41	CHEMBL228	transporter electrochemical slc slc06	Transporter	slc06 neurotransmitter transporter family	Serotonin transporter	SLC06
SPE_A31159102	FLUOXETINE HYDROCHLORIDE	54.32	108.696964411539	CNCCC(Oc1ccc(cc1)C(F)(F)F)c1ccccc1	Alpha-2a adrenergic receptor	CHEMBL41	CHEMBL805518	B	8.46	CHEMBL228	Ki	3.5	SLC6A4	P31645	CHEMBL41	CHEMBL228	transporter electrochemical slc slc06	Transporter	slc06 neurotransmitter transporter family	Serotonin transporter	SLC06
SPE_A31159102	FLUOXETINE HYDROCHLORIDE	54.32	108.696964411539	CNCCC(Oc1ccc(cc1)C(F)(F)F)c1ccccc1	Alpha-2a adrenergic receptor	CHEMBL41	CHEMBL805753	B	6.07	CHEMBL287	Log IC50	-6.07	SIGMAR1	Q99720	CHEMBL41	CHEMBL287	membrane receptor	Other	membrane receptor	Sigma opioid receptor	Membrane receptor
SPE_A31159102	FLUOXETINE HYDROCHLORIDE	54.32	108.696964411539	CNCCC(Oc1ccc(cc1)C(F)(F)F)c1ccccc1	Alpha-2a adrenergic receptor	CHEMBL41	CHEMBL881225	B	7.32	CHEMBL228	Ki	48.0	SLC6A4	P31645	CHEMBL41	CHEMBL228	transporter electrochemical slc slc06	Transporter	slc06 neurotransmitter transporter family	Serotonin transporter	SLC06
SPE_A31159102	FLUOXETINE HYDROCHLORIDE	54.32	108.696964411539	CNCCC(Oc1ccc(cc1)C(F)(F)F)c1ccccc1	Alpha-2a adrenergic receptor	CHEMBL41	CHEMBL884752	B	9.14	CHEMBL228	Ki	0.72	SLC6A4	P31645	CHEMBL41	CHEMBL228	transporter electrochemical slc slc06	Transporter	slc06 neurotransmitter transporter family	Serotonin transporter	SLC06
SPE_A31159102	FLUOXETINE HYDROCHLORIDE	54.32	108.696964411539	CNCCC(Oc1ccc(cc1)C(F)(F)F)c1ccccc1	Alpha-2a adrenergic receptor	CHEMBL41	CHEMBL872348	B	6.36	CHEMBL222	Ki	440.0	SLC6A2	P23975	CHEMBL41	CHEMBL222	transporter electrochemical slc slc06	Transporter	slc06 neurotransmitter transporter family	Norepinephrine transporter	SLC06
SPE_A31159102	FLUOXETINE HYDROCHLORIDE	54.32	108.696964411539	CNCCC(Oc1ccc(cc1)C(F)(F)F)c1ccccc1	Alpha-2a adrenergic receptor	CHEMBL41	CHEMBL890060	B	8.70	CHEMBL228	Ki	2.0	SLC6A4	P31645	CHEMBL41	CHEMBL228	transporter electrochemical slc slc06	Transporter	slc06 neurotransmitter transporter family	Serotonin transporter	SLC06
SPE_A31159102	FLUOXETINE HYDROCHLORIDE	54.32	108.696964411539	CNCCC(Oc1ccc(cc1)C(F)(F)F)c1ccccc1	Alpha-2a adrenergic receptor	CHEMBL41	CHEMBL897803	B	8.66	CHEMBL228	Ki	2.2	SLC6A4	P31645	CHEMBL41	CHEMBL228	transporter electrochemical slc slc06	Transporter	slc06 neurotransmitter transporter family	Serotonin transporter	SLC06
SPE_A31159102	FLUOXETINE HYDROCHLORIDE	54.32	108.696964411539	CNCCC(Oc1ccc(cc1)C(F)(F)F)c1ccccc1	Alpha-2a adrenergic receptor	CHEMBL41	CHEMBL885432	B	8.66	CHEMBL228	Ki	2.2	SLC6A4	P31645	CHEMBL41	CHEMBL228	transporter electrochemical slc slc06	Transporter	slc06 neurotransmitter transporter family	Serotonin transporter	SLC06
SPE_A31159102	FLUOXETINE HYDROCHLORIDE	54.32	108.696964411539	CNCCC(Oc1ccc(cc1)C(F)(F)F)c1ccccc1	Alpha-2a adrenergic receptor	CHEMBL41	CHEMBL886655	B	8.66	CHEMBL228	Ki	2.2	SLC6A4	P31645	CHEMBL41	CHEMBL228	transporter electrochemical slc slc06	Transporter	slc06 neurotransmitter transporter family	Serotonin transporter	SLC06
SPE_A31159102	FLUOXETINE HYDROCHLORIDE	54.32	108.696964411539	CNCCC(Oc1ccc(cc1)C(F)(F)F)c1ccccc1	Alpha-2a adrenergic receptor	CHEMBL41	CHEMBL945896	B	6.75	CHEMBL228	IC50	0.18	SLC6A4	P31645	CHEMBL41	CHEMBL228	transporter electrochemical slc slc06	Transporter	slc06 neurotransmitter transporter family	Serotonin transporter	SLC06
SPE_A31159102	FLUOXETINE HYDROCHLORIDE	54.32	108.696964411539	CNCCC(Oc1ccc(cc1)C(F)(F)F)c1ccccc1	Alpha-2a adrenergic receptor	CHEMBL41	CHEMBL1119333	B	6.89	CHEMBL220	IC50	130.0	ACHE	P22303	CHEMBL41	CHEMBL220	enzyme hydrolase	Enzyme	hydrolase	Acetylcholinesterase	Hydrolase
SPE_A31159102	FLUOXETINE HYDROCHLORIDE	54.32	108.696964411539	CNCCC(Oc1ccc(cc1)C(F)(F)F)c1ccccc1	Alpha-2a adrenergic receptor	CHEMBL41	CHEMBL1676103	B	6.34	CHEMBL240	pIC50	6.34	KCNH2	Q12809	CHEMBL41	CHEMBL240	ion channel vgc k vg k	Ion channel	voltage-gated potassium channel	HERG	VG K
SPE_A31159102	FLUOXETINE HYDROCHLORIDE	54.32	108.696964411539	CNCCC(Oc1ccc(cc1)C(F)(F)F)c1ccccc1	Alpha-2a adrenergic receptor	CHEMBL41	CHEMBL3090833	B	8.00	CHEMBL240	IC50	0.01	KCNH2	Q12809	CHEMBL41	CHEMBL240	ion channel vgc k vg k	Ion channel	voltage-gated potassium channel	HERG	VG K
SPE_A31159102	FLUOXETINE HYDROCHLORIDE	54.32	108.696964411539	CNCCC(Oc1ccc(cc1)C(F)(F)F)c1ccccc1	Alpha-2a adrenergic receptor	CHEMBL41	CHEMBL3636859	A	7.40	CHEMBL3622	IC50	0.04	CYP2C19	P33261	CHEMBL41	CHEMBL3622	enzyme cytochrome p450 cyp_2 cyp_2c cyp_2c19	Cytochrome	cytochrome p450 2c19	Cytochrome P450 2C19	CYP_2C19
SPE_A31159102	FLUOXETINE HYDROCHLORIDE	54.32	108.696964411539	CNCCC(Oc1ccc(cc1)C(F)(F)F)c1ccccc1	Alpha-2a adrenergic receptor	CHEMBL41	CHEMBL4611419	A	7.19	CHEMBL3622	IC50	0.065	CYP2C19	P33261	CHEMBL41	CHEMBL3622	enzyme cytochrome p450 cyp_2 cyp_2c cyp_2c19	Cytochrome	cytochrome p450 2c19	Cytochrome P450 2C19	CYP_2C19
SPE_A31159102	FLUOXETINE HYDROCHLORIDE	54.32	108.696964411539	CNCCC(Oc1ccc(cc1)C(F)(F)F)c1ccccc1	Alpha-2a adrenergic receptor	CHEMBL41	CHEMBL4723562	B	8.45	CHEMBL228	IC50	3.58	SLC6A4	P31645	CHEMBL41	CHEMBL228	transporter electrochemical slc slc06	Transporter	slc06 neurotransmitter transporter family	Serotonin transporter	SLC06
SPE_A31159102	FLUOXETINE HYDROCHLORIDE	54.32	108.696964411539	CNCCC(Oc1ccc(cc1)C(F)(F)F)c1ccccc1	Alpha-2a adrenergic receptor	CHEMBL41	CHEMBL5228416	B	7.90	CHEMBL228	IC50	12.6	SLC6A4	P31645	CHEMBL41	CHEMBL228	transporter electrochemical slc slc06	Transporter	slc06 neurotransmitter transporter family	Serotonin transporter	SLC06
SPE_A31159102	FLUOXETINE HYDROCHLORIDE	54.32	108.696964411539	CNCCC(Oc1ccc(cc1)C(F)(F)F)c1ccccc1	Alpha-2a adrenergic receptor	CHEMBL41	CHEMBL5291823	B	7.03	CHEMBL225	AC50	0.0933	HTR2C	P28335	CHEMBL41	CHEMBL225	membrane receptor 7tm1 smallmol monoamine receptor serotonin receptor	GPCR	serotonin receptor	Serotonin 2c (5-HT2c) receptor	Serotonin receptor
SPE_A31159102	FLUOXETINE HYDROCHLORIDE	54.32	108.696964411539	CNCCC(Oc1ccc(cc1)C(F)(F)F)c1ccccc1	Alpha-2a adrenergic receptor	CHEMBL41	CHEMBL5291892	B	7.53	CHEMBL228	AC50	0.0297	SLC6A4	P31645	CHEMBL41	CHEMBL228	transporter electrochemical slc slc06	Transporter	slc06 neurotransmitter transporter family	Serotonin transporter	SLC06
SPE_A42423104	Benproperine Phosphate	71.97	81.6018163974044	CC(COc1ccccc1Cc1ccccc1)N1CCCCC1		CHEMBL2105910
SPE_K10042277	desmethylclozapine	77.73	89.5080929198065	ClC1=CC=C2NC3=C(C=CC=C3)C(=NC2=C1)N1CCNCC1		CHEMBL845
SPE_A22769835	Homochlorcyclizine?2HCl	82.45	69.55693306727309	CN1CCCN(CC1)C(c1ccccc1)c1ccc(Cl)cc1		CHEMBL1515447	CHEMBL5291882	B	6.64	CHEMBL238	AC50	0.2292	SLC6A3	Q01959	CHEMBL1515447	CHEMBL238	transporter electrochemical slc slc06	Transporter	slc06 neurotransmitter transporter family	Dopamine transporter	SLC06
SPE_A22769835	Homochlorcyclizine?2HCl	82.45	69.55693306727309	CN1CCCN(CC1)C(c1ccccc1)c1ccc(Cl)cc1		CHEMBL1515447	CHEMBL5291782	B	7.14	CHEMBL234	AC50	0.0721	DRD3	P35462	CHEMBL1515447	CHEMBL234	membrane receptor 7tm1 smallmol monoamine receptor dopamine receptor	GPCR	dopamine receptor	Dopamine D3 receptor	Dopamine receptor
SPE_A22769835	Homochlorcyclizine?2HCl	82.45	69.55693306727309	CN1CCCN(CC1)C(c1ccccc1)c1ccc(Cl)cc1		CHEMBL1515447	CHEMBL5291766	B	6.83	CHEMBL211	AC50	0.1487	CHRM2	P08172	CHEMBL1515447	CHEMBL211	membrane receptor 7tm1 smallmol monoamine receptor acetylcholine receptor	GPCR	acetylcholine receptor	Muscarinic acetylcholine receptor M2	Acetylcholine receptor
SPE_A22267103	DROFENINE HYDROCHLORIDE	52.04	53.8868667518122	CCN(CC)CCOC(=O)C(C1CCCCC1)c1ccccc1	Muscarinic acetylcholine receptor M1	CHEMBL442444	CHEMBL5291882	B	6.66	CHEMBL238	AC50	0.2191	SLC6A3	Q01959	CHEMBL442444	CHEMBL238	transporter electrochemical slc slc06	Transporter	slc06 neurotransmitter transporter family	Dopamine transporter	SLC06
SPE_A22267103	DROFENINE HYDROCHLORIDE	52.04	53.8868667518122	CCN(CC)CCOC(=O)C(C1CCCCC1)c1ccccc1	Muscarinic acetylcholine receptor M1	CHEMBL442444	CHEMBL5291782	B	6.66	CHEMBL234	AC50	0.2173	DRD3	P35462	CHEMBL442444	CHEMBL234	membrane receptor 7tm1 smallmol monoamine receptor dopamine receptor	GPCR	dopamine receptor	Dopamine D3 receptor	Dopamine receptor
SPE_A22267103	DROFENINE HYDROCHLORIDE	52.04	53.8868667518122	CCN(CC)CCOC(=O)C(C1CCCCC1)c1ccccc1	Muscarinic acetylcholine receptor M1	CHEMBL442444	CHEMBL5291766	B	7.47	CHEMBL211	AC50	0.0342	CHRM2	P08172	CHEMBL442444	CHEMBL211	membrane receptor 7tm1 smallmol monoamine receptor acetylcholine receptor	GPCR	acetylcholine receptor	Muscarinic acetylcholine receptor M2	Acetylcholine receptor
SPE_K70490179	rimcazole	99.92	108.980697062219	C[C@H](N[C@H](C)C4)CN4CCCN1C3=C(C=CC=C3)C2=C1C=CC=C2		CHEMBL275707	CHEMBL808200	B	6.04	CHEMBL287	Ki	908.0	SIGMAR1	Q99720	CHEMBL275707	CHEMBL287	membrane receptor	Other	membrane receptor	Sigma opioid receptor	Membrane receptor
SPE_K70490179	rimcazole	99.92	108.980697062219	C[C@H](N[C@H](C)C4)CN4CCCN1C3=C(C=CC=C3)C2=C1C=CC=C2		CHEMBL275707	CHEMBL805753	B	6.23	CHEMBL287	Log IC50	-6.23	SIGMAR1	Q99720	CHEMBL275707	CHEMBL287	membrane receptor	Other	membrane receptor	Sigma opioid receptor	Membrane receptor
SPE_K92588747	2-CMDO	61.31	92.4549349634377	CN1CCN(CC1)C1=Cc2ccccc2Oc2ccc(Cl)cc12	Dopamine D4 receptor	CHEMBL90882	CHEMBL1614110	A	7.40	CHEMBL289	Potency	0.0398	CYP2D6	P10635	CHEMBL90882	CHEMBL289	enzyme cytochrome p450 cyp_2 cyp_2d cyp_2d6	Cytochrome	cytochrome p450 2d6	Cytochrome P450 2D6	CYP_2D6
SPE_K68982262	A-987306	70.68	52.24070557903659	NC3=NC1=C(C(N4CCNCC4)=N3)CCC2=C1[C@@](CCCC5)([H])[C@@]5([H])O2	Histamine H4 receptor	CHEMBL519240	CHEMBL947392	B	8.41	CHEMBL1889	IC50	3.9	AVPR1A	P37288	CHEMBL519240	CHEMBL1889	membrane receptor 7tm1 peptide short peptide vasopressin and oxytocin receptor	GPCR	vasopressin and oxytocin receptor	Vasopressin V1a receptor	Vasopressin and oxytocin receptor
SPE_K68982262	A-987306	70.68	52.24070557903659	NC3=NC1=C(C(N4CCNCC4)=N3)CCC2=C1[C@@](CCCC5)([H])[C@@]5([H])O2	Histamine H4 receptor	CHEMBL519240	CHEMBL947363	B	8.51	CHEMBL2327	Ki	3.1	TACR2	P21452	CHEMBL519240	CHEMBL2327	membrane receptor 7tm1 peptide short peptide neurokinin receptor	GPCR	neurokinin receptor	Neurokinin 2 receptor	Neurokinin receptor
SPE_K68982262	A-987306	70.68	52.24070557903659	NC3=NC1=C(C(N4CCNCC4)=N3)CCC2=C1[C@@](CCCC5)([H])[C@@]5([H])O2	Histamine H4 receptor	CHEMBL519240	CHEMBL947392	B	8.62	CHEMBL1889	Ki	2.4	AVPR1A	P37288	CHEMBL519240	CHEMBL1889	membrane receptor 7tm1 peptide short peptide vasopressin and oxytocin receptor	GPCR	vasopressin and oxytocin receptor	Vasopressin V1a receptor	Vasopressin and oxytocin receptor
SPE_K68982262	A-987306	70.68	52.24070557903659	NC3=NC1=C(C(N4CCNCC4)=N3)CCC2=C1[C@@](CCCC5)([H])[C@@]5([H])O2	Histamine H4 receptor	CHEMBL519240	CHEMBL947352	B	10.06	CHEMBL2413	IC50	8.7	CCR1	P32246	CHEMBL519240	CHEMBL2413	membrane receptor 7tm1 peptide chemokine receptor cc chemokine receptor	GPCR	cc chemokine receptor	C-C chemokine receptor type 1	CC chemokine receptor
SPE_K68982262	A-987306	70.68	52.24070557903659	NC3=NC1=C(C(N4CCNCC4)=N3)CCC2=C1[C@@](CCCC5)([H])[C@@]5([H])O2	Histamine H4 receptor	CHEMBL519240	CHEMBL947352	B	10.37	CHEMBL2413	Ki	4.3	CCR1	P32246	CHEMBL519240	CHEMBL2413	membrane receptor 7tm1 peptide chemokine receptor cc chemokine receptor	GPCR	cc chemokine receptor	C-C chemokine receptor type 1	CC chemokine receptor
SPE_K68982262	A-987306	70.68	52.24070557903659	NC3=NC1=C(C(N4CCNCC4)=N3)CCC2=C1[C@@](CCCC5)([H])[C@@]5([H])O2	Histamine H4 receptor	CHEMBL519240	CHEMBL951436	B	6.03	CHEMBL264	pKi	6.03	HRH3	Q9Y5N1	CHEMBL519240	CHEMBL264	membrane receptor 7tm1 smallmol monoamine receptor histamine receptor	GPCR	histamine receptor	Histamine H3 receptor	Histamine receptor
SPE_K68982262	A-987306	70.68	52.24070557903659	NC3=NC1=C(C(N4CCNCC4)=N3)CCC2=C1[C@@](CCCC5)([H])[C@@]5([H])O2	Histamine H4 receptor	CHEMBL519240	CHEMBL947363	B	8.24	CHEMBL2327	IC50	5.7	TACR2	P21452	CHEMBL519240	CHEMBL2327	membrane receptor 7tm1 peptide short peptide neurokinin receptor	GPCR	neurokinin receptor	Neurokinin 2 receptor	Neurokinin receptor
SPE_K68982262	A-987306	70.68	52.24070557903659	NC3=NC1=C(C(N4CCNCC4)=N3)CCC2=C1[C@@](CCCC5)([H])[C@@]5([H])O2	Histamine H4 receptor	CHEMBL519240	CHEMBL1827029	B	7.10	CHEMBL3759	pKi	7.1	HRH4	Q9H3N8	CHEMBL519240	CHEMBL3759	membrane receptor 7tm1 smallmol monoamine receptor histamine receptor	GPCR	histamine receptor	Histamine H4 receptor	Histamine receptor
SPE_K68982262	A-987306	70.68	52.24070557903659	NC3=NC1=C(C(N4CCNCC4)=N3)CCC2=C1[C@@](CCCC5)([H])[C@@]5([H])O2	Histamine H4 receptor	CHEMBL519240	CHEMBL5442200	B	7.74	CHEMBL3759	Ki	18.043	HRH4	Q9H3N8	CHEMBL519240	CHEMBL3759	membrane receptor 7tm1 smallmol monoamine receptor histamine receptor	GPCR	histamine receptor	Histamine H4 receptor	Histamine receptor
SPE_K68982262	A-987306	70.68	52.24070557903659	NC3=NC1=C(C(N4CCNCC4)=N3)CCC2=C1[C@@](CCCC5)([H])[C@@]5([H])O2	Histamine H4 receptor	CHEMBL519240	CHEMBL5442192	B	6.55	CHEMBL1833	Ki	279.576	HTR2B	P41595	CHEMBL519240	CHEMBL1833	membrane receptor 7tm1 smallmol monoamine receptor serotonin receptor	GPCR	serotonin receptor	Serotonin 2b (5-HT2b) receptor	Serotonin receptor
SPE_K68982262	A-987306	70.68	52.24070557903659	NC3=NC1=C(C(N4CCNCC4)=N3)CCC2=C1[C@@](CCCC5)([H])[C@@]5([H])O2	Histamine H4 receptor	CHEMBL519240	CHEMBL5442216	B	6.45	CHEMBL1899	Ki	351.844	HTR3A	P46098	CHEMBL519240	CHEMBL1899	ion channel lgic 5ht3	Ion channel	5ht3 receptor	Serotonin 3a (5-HT3a) receptor	5HT3
SPE_K68982262	A-987306	70.68	52.24070557903659	NC3=NC1=C(C(N4CCNCC4)=N3)CCC2=C1[C@@](CCCC5)([H])[C@@]5([H])O2	Histamine H4 receptor	CHEMBL519240	CHEMBL5442188	B	6.33	CHEMBL287	Ki	462.805	SIGMAR1	Q99720	CHEMBL519240	CHEMBL287	membrane receptor	Other	membrane receptor	Sigma opioid receptor	Membrane receptor
SPE_K65924316	JNJ 26854165 (Serdemetan)	73.97	88.3822331669845	C(Cc1c[nH]c2ccccc12)Nc1ccc(Nc2ccncc2)cc1		CHEMBL2137530
SPE_A80908310	CLOPERASTINE HYDROCHLORIDE	63.93	72.5191511962224	Clc1ccc(cc1)C(OCCN1CCCCC1)c1ccccc1		CHEMBL415087	CHEMBL5291766	B	6.48	CHEMBL211	AC50	0.3312	CHRM2	P08172	CHEMBL415087	CHEMBL211	membrane receptor 7tm1 smallmol monoamine receptor acetylcholine receptor	GPCR	acetylcholine receptor	Muscarinic acetylcholine receptor M2	Acetylcholine receptor
SPE_K22749967	ABT 239 tartrate	66.83	67.409073539561	C[C@@H]1CCCN1CCc1cc2cc(ccc2o1)-c1ccc(cc1)C#N	Histamine H3 receptor	CHEMBL351231	CHEMBL881343	B	9.35	CHEMBL264	Ki	0.45	HRH3	Q9Y5N1	CHEMBL351231	CHEMBL264	membrane receptor 7tm1 smallmol monoamine receptor histamine receptor	GPCR	histamine receptor	Histamine H3 receptor	Histamine receptor
SPE_K22749967	ABT 239 tartrate	66.83	67.409073539561	C[C@@H]1CCCN1CCc1cc2cc(ccc2o1)-c1ccc(cc1)C#N	Histamine H3 receptor	CHEMBL351231	CHEMBL889157	B	8.62	CHEMBL264	Ki	2.4	HRH3	Q9Y5N1	CHEMBL351231	CHEMBL264	membrane receptor 7tm1 smallmol monoamine receptor histamine receptor	GPCR	histamine receptor	Histamine H3 receptor	Histamine receptor
SPE_K22749967	ABT 239 tartrate	66.83	67.409073539561	C[C@@H]1CCCN1CCc1cc2cc(ccc2o1)-c1ccc(cc1)C#N	Histamine H3 receptor	CHEMBL351231	CHEMBL1008299	B	9.40	CHEMBL264	Ki	0.4	HRH3	Q9Y5N1	CHEMBL351231	CHEMBL264	membrane receptor 7tm1 smallmol monoamine receptor histamine receptor	GPCR	histamine receptor	Histamine H3 receptor	Histamine receptor
SPE_K22749967	ABT 239 tartrate	66.83	67.409073539561	C[C@@H]1CCCN1CCc1cc2cc(ccc2o1)-c1ccc(cc1)C#N	Histamine H3 receptor	CHEMBL351231	CHEMBL1120717	B	9.35	CHEMBL264	Ki	0.45	HRH3	Q9Y5N1	CHEMBL351231	CHEMBL264	membrane receptor 7tm1 smallmol monoamine receptor histamine receptor	GPCR	histamine receptor	Histamine H3 receptor	Histamine receptor
SPE_K22749967	ABT 239 tartrate	66.83	67.409073539561	C[C@@H]1CCCN1CCc1cc2cc(ccc2o1)-c1ccc(cc1)C#N	Histamine H3 receptor	CHEMBL351231	CHEMBL1827363	B	9.35	CHEMBL264	Ki	0.45	HRH3	Q9Y5N1	CHEMBL351231	CHEMBL264	membrane receptor 7tm1 smallmol monoamine receptor histamine receptor	GPCR	histamine receptor	Histamine H3 receptor	Histamine receptor
SPE_K22749967	ABT 239 tartrate	66.83	67.409073539561	C[C@@H]1CCCN1CCc1cc2cc(ccc2o1)-c1ccc(cc1)C#N	Histamine H3 receptor	CHEMBL351231	CHEMBL2154939	B	8.87	CHEMBL264	Ki	1.35	HRH3	Q9Y5N1	CHEMBL351231	CHEMBL264	membrane receptor 7tm1 smallmol monoamine receptor histamine receptor	GPCR	histamine receptor	Histamine H3 receptor	Histamine receptor
SPE_A63546914	Ro-04-5595	64.05	60.9776663118522	COc1cc2c(cc1O)C(CCc1ccc(Cl)cc1)N(C)CC2		CHEMBL1624380
SPE_A85216385	3-alpha-bis-(4-fluorophenyl)-methoxytropane	61.55	76.3186889426977	CN1C2CCC1CC(C2)OC(C1=CC=C(F)C=C1)C1=CC=C(F)C=C1	Dopamine transporter	CHEMBL317757	CHEMBL673446	B	6.84	CHEMBL234	Ki	145.0	DRD3	P35462	CHEMBL317757	CHEMBL234	membrane receptor 7tm1 smallmol monoamine receptor dopamine receptor	GPCR	dopamine receptor	Dopamine D3 receptor	Dopamine receptor
SPE_A85216385	3-alpha-bis-(4-fluorophenyl)-methoxytropane	61.55	76.3186889426977	CN1C2CCC1CC(C2)OC(C1=CC=C(F)C=C1)C1=CC=C(F)C=C1	Dopamine transporter	CHEMBL317757	CHEMBL835264	B	7.86	CHEMBL238	Log 1/Ki	7.86	SLC6A3	Q01959	CHEMBL317757	CHEMBL238	transporter electrochemical slc slc06	Transporter	slc06 neurotransmitter transporter family	Dopamine transporter	SLC06
SPE_A85216385	3-alpha-bis-(4-fluorophenyl)-methoxytropane	61.55	76.3186889426977	CN1C2CCC1CC(C2)OC(C1=CC=C(F)C=C1)C1=CC=C(F)C=C1	Dopamine transporter	CHEMBL317757	CHEMBL863452	B	6.07	CHEMBL222	Ki	844.0	SLC6A2	P23975	CHEMBL317757	CHEMBL222	transporter electrochemical slc slc06	Transporter	slc06 neurotransmitter transporter family	Norepinephrine transporter	SLC06
SPE_A85216385	3-alpha-bis-(4-fluorophenyl)-methoxytropane	61.55	76.3186889426977	CN1C2CCC1CC(C2)OC(C1=CC=C(F)C=C1)C1=CC=C(F)C=C1	Dopamine transporter	CHEMBL317757	CHEMBL863453	B	7.94	CHEMBL216	Ki	11.6	CHRM1	P11229	CHEMBL317757	CHEMBL216	membrane receptor 7tm1 smallmol monoamine receptor acetylcholine receptor	GPCR	acetylcholine receptor	Muscarinic acetylcholine receptor M1	Acetylcholine receptor
SPE_K30240666	CLEMASTINE FUMARATE	90.57	103.808631461568	CN1CCC[C@@H]1CCO[C@](C)(c1ccccc1)c1ccc(Cl)cc1	Dopamine D3 receptor	CHEMBL1626	CHEMBL1614110	A	6.10	CHEMBL289	Potency	0.7943	CYP2D6	P10635	CHEMBL1626	CHEMBL289	enzyme cytochrome p450 cyp_2 cyp_2d cyp_2d6	Cytochrome	cytochrome p450 2d6	Cytochrome P450 2D6	CYP_2D6
SPE_K30240666	CLEMASTINE FUMARATE	90.57	103.808631461568	CN1CCC[C@@H]1CCO[C@](C)(c1ccccc1)c1ccc(Cl)cc1	Dopamine D3 receptor	CHEMBL1626	CHEMBL4303095	B	6.77	CHEMBL1867	pKi	6.77	ADRA2A	P08913	CHEMBL1626	CHEMBL1867	membrane receptor 7tm1 smallmol monoamine receptor adrenergic receptor	GPCR	adrenergic receptor	Alpha-2a adrenergic receptor	Adrenergic receptor
SPE_K30240666	CLEMASTINE FUMARATE	90.57	103.808631461568	CN1CCC[C@@H]1CCO[C@](C)(c1ccccc1)c1ccc(Cl)cc1	Dopamine D3 receptor	CHEMBL1626	CHEMBL4303096	B	6.32	CHEMBL1942	pKi	6.32	ADRA2B	P18089	CHEMBL1626	CHEMBL1942	membrane receptor 7tm1 smallmol monoamine receptor adrenergic receptor	GPCR	adrenergic receptor	Alpha-2b adrenergic receptor	Adrenergic receptor
SPE_K30240666	CLEMASTINE FUMARATE	90.57	103.808631461568	CN1CCC[C@@H]1CCO[C@](C)(c1ccccc1)c1ccc(Cl)cc1	Dopamine D3 receptor	CHEMBL1626	CHEMBL4303088	B	6.65	CHEMBL1916	pKi	6.65	ADRA2C	P18825	CHEMBL1626	CHEMBL1916	membrane receptor 7tm1 smallmol monoamine receptor adrenergic receptor	GPCR	adrenergic receptor	Alpha-2c adrenergic receptor	Adrenergic receptor
SPE_K30240666	CLEMASTINE FUMARATE	90.57	103.808631461568	CN1CCC[C@@H]1CCO[C@](C)(c1ccccc1)c1ccc(Cl)cc1	Dopamine D3 receptor	CHEMBL1626	CHEMBL4303090	B	7.70	CHEMBL216	pKi	7.7	CHRM1	P11229	CHEMBL1626	CHEMBL216	membrane receptor 7tm1 smallmol monoamine receptor acetylcholine receptor	GPCR	acetylcholine receptor	Muscarinic acetylcholine receptor M1	Acetylcholine receptor
SPE_K30240666	CLEMASTINE FUMARATE	90.57	103.808631461568	CN1CCC[C@@H]1CCO[C@](C)(c1ccccc1)c1ccc(Cl)cc1	Dopamine D3 receptor	CHEMBL1626	CHEMBL4303774	B	6.93	CHEMBL211	pKi	6.93	CHRM2	P08172	CHEMBL1626	CHEMBL211	membrane receptor 7tm1 smallmol monoamine receptor acetylcholine receptor	GPCR	acetylcholine receptor	Muscarinic acetylcholine receptor M2	Acetylcholine receptor
SPE_K30240666	CLEMASTINE FUMARATE	90.57	103.808631461568	CN1CCC[C@@H]1CCO[C@](C)(c1ccccc1)c1ccc(Cl)cc1	Dopamine D3 receptor	CHEMBL1626	CHEMBL4303775	B	7.25	CHEMBL245	pKi	7.25	CHRM3	P20309	CHEMBL1626	CHEMBL245	membrane receptor 7tm1 smallmol monoamine receptor acetylcholine receptor	GPCR	acetylcholine receptor	Muscarinic acetylcholine receptor M3	Acetylcholine receptor
SPE_K30240666	CLEMASTINE FUMARATE	90.57	103.808631461568	CN1CCC[C@@H]1CCO[C@](C)(c1ccccc1)c1ccc(Cl)cc1	Dopamine D3 receptor	CHEMBL1626	CHEMBL4303776	B	7.27	CHEMBL1821	pKi	7.27	CHRM4	P08173	CHEMBL1626	CHEMBL1821	membrane receptor 7tm1 smallmol monoamine receptor acetylcholine receptor	GPCR	acetylcholine receptor	Muscarinic acetylcholine receptor M4	Acetylcholine receptor
SPE_K30240666	CLEMASTINE FUMARATE	90.57	103.808631461568	CN1CCC[C@@H]1CCO[C@](C)(c1ccccc1)c1ccc(Cl)cc1	Dopamine D3 receptor	CHEMBL1626	CHEMBL4303777	B	7.56	CHEMBL2035	pKi	7.56	CHRM5	P08912	CHEMBL1626	CHEMBL2035	membrane receptor 7tm1 smallmol monoamine receptor acetylcholine receptor	GPCR	acetylcholine receptor	Muscarinic acetylcholine receptor M5	Acetylcholine receptor
SPE_K30240666	CLEMASTINE FUMARATE	90.57	103.808631461568	CN1CCC[C@@H]1CCO[C@](C)(c1ccccc1)c1ccc(Cl)cc1	Dopamine D3 receptor	CHEMBL1626	CHEMBL4303094	B	8.00	CHEMBL287	pKi	8.0	SIGMAR1	Q99720	CHEMBL1626	CHEMBL287	membrane receptor	Other	membrane receptor	Sigma opioid receptor	Membrane receptor
SPE_K30240666	CLEMASTINE FUMARATE	90.57	103.808631461568	CN1CCC[C@@H]1CCO[C@](C)(c1ccccc1)c1ccc(Cl)cc1	Dopamine D3 receptor	CHEMBL1626	CHEMBL4303093	B	7.60	CHEMBL4105907	pKi	7.6	TMEM97	Q5BJF2	CHEMBL1626	CHEMBL4105907	membrane receptor	Other	membrane receptor	Sigma intracellular receptor 2	Membrane receptor
SPE_K30240666	CLEMASTINE FUMARATE	90.57	103.808631461568	CN1CCC[C@@H]1CCO[C@](C)(c1ccccc1)c1ccc(Cl)cc1	Dopamine D3 receptor	CHEMBL1626	CHEMBL5291732	B	7.12	CHEMBL229	AC50	0.0764	ADRA1A	P35348	CHEMBL1626	CHEMBL229	membrane receptor 7tm1 smallmol monoamine receptor adrenergic receptor	GPCR	adrenergic receptor	Alpha-1a adrenergic receptor	Adrenergic receptor
SPE_K30240666	CLEMASTINE FUMARATE	90.57	103.808631461568	CN1CCC[C@@H]1CCO[C@](C)(c1ccccc1)c1ccc(Cl)cc1	Dopamine D3 receptor	CHEMBL1626	CHEMBL5291892	B	6.38	CHEMBL228	AC50	0.419	SLC6A4	P31645	CHEMBL1626	CHEMBL228	transporter electrochemical slc slc06	Transporter	slc06 neurotransmitter transporter family	Serotonin transporter	SLC06
SPE_K30240666	CLEMASTINE FUMARATE	90.57	103.808631461568	CN1CCC[C@@H]1CCO[C@](C)(c1ccccc1)c1ccc(Cl)cc1	Dopamine D3 receptor	CHEMBL1626	CHEMBL5291736	B	6.13	CHEMBL1867	AC50	0.74	ADRA2A	P08913	CHEMBL1626	CHEMBL1867	membrane receptor 7tm1 smallmol monoamine receptor adrenergic receptor	GPCR	adrenergic receptor	Alpha-2a adrenergic receptor	Adrenergic receptor
SPE_K30240666	CLEMASTINE FUMARATE	90.57	103.808631461568	CN1CCC[C@@H]1CCO[C@](C)(c1ccccc1)c1ccc(Cl)cc1	Dopamine D3 receptor	CHEMBL1626	CHEMBL5291782	B	7.70	CHEMBL234	AC50	0.02	DRD3	P35462	CHEMBL1626	CHEMBL234	membrane receptor 7tm1 smallmol monoamine receptor dopamine receptor	GPCR	dopamine receptor	Dopamine D3 receptor	Dopamine receptor
SPE_K30240666	CLEMASTINE FUMARATE	90.57	103.808631461568	CN1CCC[C@@H]1CCO[C@](C)(c1ccccc1)c1ccc(Cl)cc1	Dopamine D3 receptor	CHEMBL1626	CHEMBL5291900	B	6.03	CHEMBL211	AC50	0.9293	CHRM2	P08172	CHEMBL1626	CHEMBL211	membrane receptor 7tm1 smallmol monoamine receptor acetylcholine receptor	GPCR	acetylcholine receptor	Muscarinic acetylcholine receptor M2	Acetylcholine receptor
SPE_K30240666	CLEMASTINE FUMARATE	90.57	103.808631461568	CN1CCC[C@@H]1CCO[C@](C)(c1ccccc1)c1ccc(Cl)cc1	Dopamine D3 receptor	CHEMBL1626	CHEMBL5291766	B	7.16	CHEMBL211	AC50	0.07	CHRM2	P08172	CHEMBL1626	CHEMBL211	membrane receptor 7tm1 smallmol monoamine receptor acetylcholine receptor	GPCR	acetylcholine receptor	Muscarinic acetylcholine receptor M2	Acetylcholine receptor
SPE_K30240666	CLEMASTINE FUMARATE	90.57	103.808631461568	CN1CCC[C@@H]1CCO[C@](C)(c1ccccc1)c1ccc(Cl)cc1	Dopamine D3 receptor	CHEMBL1626	CHEMBL5291809	B	8.48	CHEMBL231	AC50	0.0033	HRH1	P35367	CHEMBL1626	CHEMBL231	membrane receptor 7tm1 smallmol monoamine receptor histamine receptor	GPCR	histamine receptor	Histamine H1 receptor	Histamine receptor
SPE_K30240666	CLEMASTINE FUMARATE	90.57	103.808631461568	CN1CCC[C@@H]1CCO[C@](C)(c1ccccc1)c1ccc(Cl)cc1	Dopamine D3 receptor	CHEMBL1626	CHEMBL5291733	B	8.14	CHEMBL229	AC50	0.0072	ADRA1A	P35348	CHEMBL1626	CHEMBL229	membrane receptor 7tm1 smallmol monoamine receptor adrenergic receptor	GPCR	adrenergic receptor	Alpha-1a adrenergic receptor	Adrenergic receptor
SPE_K30240666	CLEMASTINE FUMARATE	90.57	103.808631461568	CN1CCC[C@@H]1CCO[C@](C)(c1ccccc1)c1ccc(Cl)cc1	Dopamine D3 receptor	CHEMBL1626	CHEMBL5291762	B	8.15	CHEMBL216	AC50	0.0071	CHRM1	P11229	CHEMBL1626	CHEMBL216	membrane receptor 7tm1 smallmol monoamine receptor acetylcholine receptor	GPCR	acetylcholine receptor	Muscarinic acetylcholine receptor M1	Acetylcholine receptor
SPE_K73746696	HLCL-61 (hydrochloride)	56.53	82.9509171863117	COC1=CC=CC=C1CNCC2=CC3=C(C=C2)N(CC)C4=C3C=CC=C4		CHEMBL4303685
SPE_K63675182	TRIFLUPROMAZINE HYDROCHLORIDE	59.55	96.74356707760528	CN(C)CCCN1c2ccccc2Sc2ccc(cc12)C(F)(F)F	Dopamine D3 receptor	CHEMBL570	CHEMBL1614110	A	6.40	CHEMBL289	Potency	0.3981	CYP2D6	P10635	CHEMBL570	CHEMBL289	enzyme cytochrome p450 cyp_2 cyp_2d cyp_2d6	Cytochrome	cytochrome p450 2d6	Cytochrome P450 2D6	CYP_2D6
SPE_K63675182	TRIFLUPROMAZINE HYDROCHLORIDE	59.55	96.74356707760528	CN(C)CCCN1c2ccccc2Sc2ccc(cc12)C(F)(F)F	Dopamine D3 receptor	CHEMBL570	CHEMBL1614110	A	6.10	CHEMBL289	Potency	0.7943	CYP2D6	P10635	CHEMBL570	CHEMBL289	enzyme cytochrome p450 cyp_2 cyp_2d cyp_2d6	Cytochrome	cytochrome p450 2d6	Cytochrome P450 2D6	CYP_2D6
SPE_K63675182	TRIFLUPROMAZINE HYDROCHLORIDE	59.55	96.74356707760528	CN(C)CCCN1c2ccccc2Sc2ccc(cc12)C(F)(F)F	Dopamine D3 receptor	CHEMBL570	CHEMBL5291779	B	7.77	CHEMBL2056	AC50	0.0171	DRD1	P21728	CHEMBL570	CHEMBL2056	membrane receptor 7tm1 smallmol monoamine receptor dopamine receptor	GPCR	dopamine receptor	Dopamine D1 receptor	Dopamine receptor
SPE_K63675182	TRIFLUPROMAZINE HYDROCHLORIDE	59.55	96.74356707760528	CN(C)CCCN1c2ccccc2Sc2ccc(cc12)C(F)(F)F	Dopamine D3 receptor	CHEMBL570	CHEMBL5291881	B	6.97	CHEMBL222	AC50	0.108	SLC6A2	P23975	CHEMBL570	CHEMBL222	transporter electrochemical slc slc06	Transporter	slc06 neurotransmitter transporter family	Norepinephrine transporter	SLC06
SPE_K63675182	TRIFLUPROMAZINE HYDROCHLORIDE	59.55	96.74356707760528	CN(C)CCCN1c2ccccc2Sc2ccc(cc12)C(F)(F)F	Dopamine D3 receptor	CHEMBL570	CHEMBL5291883	B	7.08	CHEMBL228	AC50	0.0829	SLC6A4	P31645	CHEMBL570	CHEMBL228	transporter electrochemical slc slc06	Transporter	slc06 neurotransmitter transporter family	Serotonin transporter	SLC06
SPE_K63675182	TRIFLUPROMAZINE HYDROCHLORIDE	59.55	96.74356707760528	CN(C)CCCN1c2ccccc2Sc2ccc(cc12)C(F)(F)F	Dopamine D3 receptor	CHEMBL570	CHEMBL5291736	B	6.04	CHEMBL1867	AC50	0.9227	ADRA2A	P08913	CHEMBL570	CHEMBL1867	membrane receptor 7tm1 smallmol monoamine receptor adrenergic receptor	GPCR	adrenergic receptor	Alpha-2a adrenergic receptor	Adrenergic receptor
SPE_K63675182	TRIFLUPROMAZINE HYDROCHLORIDE	59.55	96.74356707760528	CN(C)CCCN1c2ccccc2Sc2ccc(cc12)C(F)(F)F	Dopamine D3 receptor	CHEMBL570	CHEMBL5291815	B	6.18	CHEMBL214	AC50	0.6543	HTR1A	P08908	CHEMBL570	CHEMBL214	membrane receptor 7tm1 smallmol monoamine receptor serotonin receptor	GPCR	serotonin receptor	Serotonin 1a (5-HT1a) receptor	Serotonin receptor
SPE_K63675182	TRIFLUPROMAZINE HYDROCHLORIDE	59.55	96.74356707760528	CN(C)CCCN1c2ccccc2Sc2ccc(cc12)C(F)(F)F	Dopamine D3 receptor	CHEMBL570	CHEMBL5291782	B	8.52	CHEMBL234	AC50	0.003	DRD3	P35462	CHEMBL570	CHEMBL234	membrane receptor 7tm1 smallmol monoamine receptor dopamine receptor	GPCR	dopamine receptor	Dopamine D3 receptor	Dopamine receptor
SPE_K63675182	TRIFLUPROMAZINE HYDROCHLORIDE	59.55	96.74356707760528	CN(C)CCCN1c2ccccc2Sc2ccc(cc12)C(F)(F)F	Dopamine D3 receptor	CHEMBL570	CHEMBL5291766	B	6.23	CHEMBL211	AC50	0.591	CHRM2	P08172	CHEMBL570	CHEMBL211	membrane receptor 7tm1 smallmol monoamine receptor acetylcholine receptor	GPCR	acetylcholine receptor	Muscarinic acetylcholine receptor M2	Acetylcholine receptor
SPE_K90999434	CCT-031374	53.85	69.8527050502747	O=C(C4=CC=C(C5=CC=CC=C5)C=C4)CN1C3=C(C=CC=C3)N2C1=NCC2		CHEMBL4303205
SPE_K15588452	R-96544	90.42	92.6184243086118	COC1=CC=CC(CCC2=C(OCC[C@@H]3C[C@@H](O)CN3C)C=CC=C2)=C1		CHEMBL1619948
SPE_K73838513	AMG-073 HCl (Cinacalcet hydrochloride)	61.83	103.893991946618	C[C@@H](NCCCc1cccc(c1)C(F)(F)F)c1cccc2ccccc12		CHEMBL1201284	CHEMBL5291823	B	6.14	CHEMBL225	AC50	0.73	HTR2C	P28335	CHEMBL1201284	CHEMBL225	membrane receptor 7tm1 smallmol monoamine receptor serotonin receptor	GPCR	serotonin receptor	Serotonin 2c (5-HT2c) receptor	Serotonin receptor
SPE_K91244729	Propiverine Hydrochloride	63.8	101.569730803614	CCCOC(C(=O)OC1CCN(C)CC1)(c2ccccc2)c3ccccc3		CHEMBL1078261	CHEMBL5291767	B	6.08	CHEMBL245	AC50	0.83	CHRM3	P20309	CHEMBL1078261	CHEMBL245	membrane receptor 7tm1 smallmol monoamine receptor acetylcholine receptor	GPCR	acetylcholine receptor	Muscarinic acetylcholine receptor M3	Acetylcholine receptor
SPE_K91244729	Propiverine Hydrochloride	63.8	101.569730803614	CCCOC(C(=O)OC1CCN(C)CC1)(c2ccccc2)c3ccccc3		CHEMBL1078261	CHEMBL5291894	B	6.12	CHEMBL233	AC50	0.75	OPRM1	P35372	CHEMBL1078261	CHEMBL233	membrane receptor 7tm1 peptide short peptide opioid receptor	GPCR	opioid receptor	Mu opioid receptor	Opioid receptor
SPE_K41415459	RN-1	87.69	70.6317515578241	O=C(N4CCN(C)CC4)CN[C@@H]1C[C@H]1[C@]2=CC=C(OCC3=CC=CC=C3)C=C2		CHEMBL4303296	CHEMBL4618022	B	8.51	CHEMBL6136	IC50	3.1	KDM1A	O60341	CHEMBL4303296	CHEMBL6136	epigenetic regulator eraser kdm lsd	Epigenetic regulator	lysine-specific demethylase	Lysine-specific histone demethylase 1	LSD
SPE_K41415459	RN-1	87.69	70.6317515578241	O=C(N4CCN(C)CC4)CN[C@@H]1C[C@H]1[C@]2=CC=C(OCC3=CC=CC=C3)C=C2		CHEMBL4303296	CHEMBL4814426	B	6.29	CHEMBL1951	IC50	0.51	MAOA	P21397	CHEMBL4303296	CHEMBL1951	enzyme reductase	Enzyme	oxidoreductase	Monoamine oxidase A	Reductase
SPE_K31313613	BS-181	53.63	63.7971891554552	CC(C)C1=C2N=C(NCCCCCCN)C=C(NCC3=CC=CC=C3)N2N=C1		CHEMBL1801932	CHEMBL3777659	B	6.87	CHEMBL3055	IC50	0.134	CDK7	P50613	CHEMBL1801932	CHEMBL3055	enzyme kinase protein kinase cmgc cdk cdk7	Kinase	cmgc protein kinase cdk7 subfamily	Cyclin-dependent kinase 7	Cdk7
SPE_K31313613	BS-181	53.63	63.7971891554552	CC(C)C1=C2N=C(NCCCCCCN)C=C(NCC3=CC=CC=C3)N2N=C1		CHEMBL1801932	CHEMBL4408770	B	7.68	CHEMBL3055	IC50	21.0	CDK7	P50613	CHEMBL1801932	CHEMBL3055	enzyme kinase protein kinase cmgc cdk cdk7	Kinase	cmgc protein kinase cdk7 subfamily	Cyclin-dependent kinase 7	Cdk7
SPE_K31313613	BS-181	53.63	63.7971891554552	CC(C)C1=C2N=C(NCCCCCCN)C=C(NCC3=CC=CC=C3)N2N=C1		CHEMBL1801932	CHEMBL4408771	B	6.05	CHEMBL301	IC50	900.0	CDK2	P24941	CHEMBL1801932	CHEMBL301	enzyme kinase protein kinase cmgc cdk cdc2	Kinase	cmgc protein kinase cdc2 subfamily	Cyclin-dependent kinase 2	Cdc2
SPE_K31313613	BS-181	53.63	63.7971891554552	CC(C)C1=C2N=C(NCCCCCCN)C=C(NCC3=CC=CC=C3)N2N=C1		CHEMBL1801932	CHEMBL4611854	B	7.68	CHEMBL3055	IC50	21.0	CDK7	P50613	CHEMBL1801932	CHEMBL3055	enzyme kinase protein kinase cmgc cdk cdk7	Kinase	cmgc protein kinase cdk7 subfamily	Cyclin-dependent kinase 7	Cdk7
SPE_K31313613	BS-181	53.63	63.7971891554552	CC(C)C1=C2N=C(NCCCCCCN)C=C(NCC3=CC=CC=C3)N2N=C1		CHEMBL1801932	CHEMBL4611859	B	6.06	CHEMBL301	IC50	880.0	CDK2	P24941	CHEMBL1801932	CHEMBL301	enzyme kinase protein kinase cmgc cdk cdc2	Kinase	cmgc protein kinase cdc2 subfamily	Cyclin-dependent kinase 2	Cdc2
SPE_A68888262	AZELASTINE HYDROCHLORIDE	57.24	57.28871802639291	CN1CCCC(CC1)n1nc(Cc2ccc(Cl)cc2)c2ccccc2c1=O	Histamine H1 receptor	CHEMBL639	CHEMBL1769765	A	6.00	CHEMBL289	IC50	1.0	CYP2D6	P10635	CHEMBL639	CHEMBL289	enzyme cytochrome p450 cyp_2 cyp_2d cyp_2d6	Cytochrome	cytochrome p450 2d6	Cytochrome P450 2D6	CYP_2D6
SPE_A68888262	AZELASTINE HYDROCHLORIDE	57.24	57.28871802639291	CN1CCCC(CC1)n1nc(Cc2ccc(Cl)cc2)c2ccccc2c1=O	Histamine H1 receptor	CHEMBL639	CHEMBL1769661	B	7.00	CHEMBL240	pIC50	7.0	KCNH2	Q12809	CHEMBL639	CHEMBL240	ion channel vgc k vg k	Ion channel	voltage-gated potassium channel	HERG	VG K
SPE_A68888262	AZELASTINE HYDROCHLORIDE	57.24	57.28871802639291	CN1CCCC(CC1)n1nc(Cc2ccc(Cl)cc2)c2ccccc2c1=O	Histamine H1 receptor	CHEMBL639	CHEMBL2150564	B	7.00	CHEMBL240	pIC50	7.0	KCNH2	Q12809	CHEMBL639	CHEMBL240	ion channel vgc k vg k	Ion channel	voltage-gated potassium channel	HERG	VG K
SPE_A68888262	AZELASTINE HYDROCHLORIDE	57.24	57.28871802639291	CN1CCCC(CC1)n1nc(Cc2ccc(Cl)cc2)c2ccccc2c1=O	Histamine H1 receptor	CHEMBL639	CHEMBL5261532	B	9.70	CHEMBL231	pA2	9.7	HRH1	P35367	CHEMBL639	CHEMBL231	membrane receptor 7tm1 smallmol monoamine receptor histamine receptor	GPCR	histamine receptor	Histamine H1 receptor	Histamine receptor
SPE_A68888262	AZELASTINE HYDROCHLORIDE	57.24	57.28871802639291	CN1CCCC(CC1)n1nc(Cc2ccc(Cl)cc2)c2ccccc2c1=O	Histamine H1 receptor	CHEMBL639	CHEMBL5291809	B	7.62	CHEMBL231	AC50	0.024	HRH1	P35367	CHEMBL639	CHEMBL231	membrane receptor 7tm1 smallmol monoamine receptor histamine receptor	GPCR	histamine receptor	Histamine H1 receptor	Histamine receptor
SPE_A33603104	RU-SKI-43	57.75	85.484451674353	O=C(CNCC(CC)C)N1CCC3=C(C=CS3)C1COC2=CC(C)=CC=C2		CHEMBL3133036
SPE_K73290745	ICI-199441	53.54	99.8173013816818	CN([C@H](CN1CCCC1)c1ccccc1)C(=O)Cc1ccc(Cl)c(Cl)c1	Kappa opioid receptor	CHEMBL38576	CHEMBL751205	B	10.27	CHEMBL237	Ki	0.054	OPRK1	P41145	CHEMBL38576	CHEMBL237	membrane receptor 7tm1 peptide short peptide opioid receptor	GPCR	opioid receptor	Kappa opioid receptor	Opioid receptor
SPE_K73290745	ICI-199441	53.54	99.8173013816818	CN([C@H](CN1CCCC1)c1ccccc1)C(=O)Cc1ccc(Cl)c(Cl)c1	Kappa opioid receptor	CHEMBL38576	CHEMBL839646	B	10.37	CHEMBL237	Ki	0.043	OPRK1	P41145	CHEMBL38576	CHEMBL237	membrane receptor 7tm1 peptide short peptide opioid receptor	GPCR	opioid receptor	Kappa opioid receptor	Opioid receptor
SPE_K73290745	ICI-199441	53.54	99.8173013816818	CN([C@H](CN1CCCC1)c1ccccc1)C(=O)Cc1ccc(Cl)c(Cl)c1	Kappa opioid receptor	CHEMBL38576	CHEMBL827950	B	10.40	CHEMBL237	Ki	0.04	OPRK1	P41145	CHEMBL38576	CHEMBL237	membrane receptor 7tm1 peptide short peptide opioid receptor	GPCR	opioid receptor	Kappa opioid receptor	Opioid receptor
SPE_K73290745	ICI-199441	53.54	99.8173013816818	CN([C@H](CN1CCCC1)c1ccccc1)C(=O)Cc1ccc(Cl)c(Cl)c1	Kappa opioid receptor	CHEMBL38576	CHEMBL827945	B	7.28	CHEMBL233	Ki	53.0	OPRM1	P35372	CHEMBL38576	CHEMBL233	membrane receptor 7tm1 peptide short peptide opioid receptor	GPCR	opioid receptor	Mu opioid receptor	Opioid receptor
SPE_K73290745	ICI-199441	53.54	99.8173013816818	CN([C@H](CN1CCCC1)c1ccccc1)C(=O)Cc1ccc(Cl)c(Cl)c1	Kappa opioid receptor	CHEMBL38576	CHEMBL830244	B	7.62	CHEMBL236	Ki	24.0	OPRD1	P41143	CHEMBL38576	CHEMBL236	membrane receptor 7tm1 peptide short peptide opioid receptor	GPCR	opioid receptor	Delta opioid receptor	Opioid receptor
SPE_K73290745	ICI-199441	53.54	99.8173013816818	CN([C@H](CN1CCCC1)c1ccccc1)C(=O)Cc1ccc(Cl)c(Cl)c1	Kappa opioid receptor	CHEMBL38576	CHEMBL874551	A	7.58	CHEMBL289	IC50	26.0	CYP2D6	P10635	CHEMBL38576	CHEMBL289	enzyme cytochrome p450 cyp_2 cyp_2d cyp_2d6	Cytochrome	cytochrome p450 2d6	Cytochrome P450 2D6	CYP_2D6
SPE_K73290745	ICI-199441	53.54	99.8173013816818	CN([C@H](CN1CCCC1)c1ccccc1)C(=O)Cc1ccc(Cl)c(Cl)c1	Kappa opioid receptor	CHEMBL38576	CHEMBL1613777	A	6.50	CHEMBL3622	Potency	0.3162	CYP2C19	P33261	CHEMBL38576	CHEMBL3622	enzyme cytochrome p450 cyp_2 cyp_2c cyp_2c19	Cytochrome	cytochrome p450 2c19	Cytochrome P450 2C19	CYP_2C19
SPE_K73290745	ICI-199441	53.54	99.8173013816818	CN([C@H](CN1CCCC1)c1ccccc1)C(=O)Cc1ccc(Cl)c(Cl)c1	Kappa opioid receptor	CHEMBL38576	CHEMBL1614110	A	7.90	CHEMBL289	Potency	0.0126	CYP2D6	P10635	CHEMBL38576	CHEMBL289	enzyme cytochrome p450 cyp_2 cyp_2d cyp_2d6	Cytochrome	cytochrome p450 2d6	Cytochrome P450 2D6	CYP_2D6
SPE_K73290745	ICI-199441	53.54	99.8173013816818	CN([C@H](CN1CCCC1)c1ccccc1)C(=O)Cc1ccc(Cl)c(Cl)c1	Kappa opioid receptor	CHEMBL38576	CHEMBL1614027	A	7.00	CHEMBL3397	Potency	0.1	CYP2C9	P11712	CHEMBL38576	CHEMBL3397	enzyme cytochrome p450 cyp_2 cyp_2c cyp_2c9	Cytochrome	cytochrome p450 2c9	Cytochrome P450 2C9	CYP_2C9
SPE_K90410034	M8-B	85.43	72.1764871651948	COc1cc(CN(CCN)C(=O)c2cccs2)ccc1OCc1ccccc1		CHEMBL2442052
SPE_K69600043	thiethylperazine	59.1	97.963464245588	CCSc1ccc2Sc3ccccc3N(CCCN3CCN(C)CC3)c2c1		CHEMBL1378	CHEMBL5291779	B	8.10	CHEMBL2056	AC50	0.0079	DRD1	P21728	CHEMBL1378	CHEMBL2056	membrane receptor 7tm1 smallmol monoamine receptor dopamine receptor	GPCR	dopamine receptor	Dopamine D1 receptor	Dopamine receptor
SPE_K69600043	thiethylperazine	59.1	97.963464245588	CCSc1ccc2Sc3ccccc3N(CCCN3CCN(C)CC3)c2c1		CHEMBL1378	CHEMBL5291736	B	6.68	CHEMBL1867	AC50	0.2107	ADRA2A	P08913	CHEMBL1378	CHEMBL1867	membrane receptor 7tm1 smallmol monoamine receptor adrenergic receptor	GPCR	adrenergic receptor	Alpha-2a adrenergic receptor	Adrenergic receptor
SPE_K69600043	thiethylperazine	59.1	97.963464245588	CCSc1ccc2Sc3ccccc3N(CCCN3CCN(C)CC3)c2c1		CHEMBL1378	CHEMBL5291815	B	6.35	CHEMBL214	AC50	0.4493	HTR1A	P08908	CHEMBL1378	CHEMBL214	membrane receptor 7tm1 smallmol monoamine receptor serotonin receptor	GPCR	serotonin receptor	Serotonin 1a (5-HT1a) receptor	Serotonin receptor
SPE_K69600043	thiethylperazine	59.1	97.963464245588	CCSc1ccc2Sc3ccccc3N(CCCN3CCN(C)CC3)c2c1		CHEMBL1378	CHEMBL5291782	B	8.51	CHEMBL234	AC50	0.0031	DRD3	P35462	CHEMBL1378	CHEMBL234	membrane receptor 7tm1 smallmol monoamine receptor dopamine receptor	GPCR	dopamine receptor	Dopamine D3 receptor	Dopamine receptor
SPE_K69600043	thiethylperazine	59.1	97.963464245588	CCSc1ccc2Sc3ccccc3N(CCCN3CCN(C)CC3)c2c1		CHEMBL1378	CHEMBL5291809	B	6.77	CHEMBL231	AC50	0.17	HRH1	P35367	CHEMBL1378	CHEMBL231	membrane receptor 7tm1 smallmol monoamine receptor histamine receptor	GPCR	histamine receptor	Histamine H1 receptor	Histamine receptor
SPE_K59390331	Tarafenacin (D-tartrate)	71.42	91.50014916121472	O=C(O[C@H]1CN2CCC1CC2)N(C3=CC=CC(F)=C3)CC4=CC(F)=C(F)C(F)=C4	Muscarinic acetylcholine receptor M3	CHEMBL1779046
SPE_K91403886	YIL-781	56.28	52.681105242692304	O=C2C1=CC(OC4=CC=C(F)C=C4)=CC=C1N=C(C)N2C[C@@H]3CN(C(C)C)CCC3	Ghrelin receptor	CHEMBL243001
SPE_K42938903	ACETOPHENAZINE MALEATE	74.39	52.6382247249362	CC(=O)c1ccc2Sc3ccccc3N(CCCN3CCN(CCO)CC3)c2c1		CHEMBL1085	CHEMBL5291919	B	7.00	CHEMBL2056	AC50	0.1	DRD1	P21728	CHEMBL1085	CHEMBL2056	membrane receptor 7tm1 smallmol monoamine receptor dopamine receptor	GPCR	dopamine receptor	Dopamine D1 receptor	Dopamine receptor
SPE_K42938903	ACETOPHENAZINE MALEATE	74.39	52.6382247249362	CC(=O)c1ccc2Sc3ccccc3N(CCCN3CCN(CCO)CC3)c2c1		CHEMBL1085	CHEMBL5291737	B	7.25	CHEMBL1942	AC50	0.056	ADRA2B	P18089	CHEMBL1085	CHEMBL1942	membrane receptor 7tm1 smallmol monoamine receptor adrenergic receptor	GPCR	adrenergic receptor	Alpha-2b adrenergic receptor	Adrenergic receptor
SPE_K42938903	ACETOPHENAZINE MALEATE	74.39	52.6382247249362	CC(=O)c1ccc2Sc3ccccc3N(CCCN3CCN(CCO)CC3)c2c1		CHEMBL1085	CHEMBL5291899	B	8.36	CHEMBL234	AC50	0.0044	DRD3	P35462	CHEMBL1085	CHEMBL234	membrane receptor 7tm1 smallmol monoamine receptor dopamine receptor	GPCR	dopamine receptor	Dopamine D3 receptor	Dopamine receptor
SPE_K42938903	ACETOPHENAZINE MALEATE	74.39	52.6382247249362	CC(=O)c1ccc2Sc3ccccc3N(CCCN3CCN(CCO)CC3)c2c1		CHEMBL1085	CHEMBL5291809	B	7.31	CHEMBL231	AC50	0.049	HRH1	P35367	CHEMBL1085	CHEMBL231	membrane receptor 7tm1 smallmol monoamine receptor histamine receptor	GPCR	histamine receptor	Histamine H1 receptor	Histamine receptor
SPE_K70693421	Genz-123346 (free base)	63.36	81.635815819238	CCCCCCCCC(N[C@H](CN1CCCC1)[C@@H](C2=CC=C(OCCO3)C3=C2)O)=O	Ceramide glucosyltransferase	CHEMBL1087641	CHEMBL3599363	B	8.05	CHEMBL2063	IC50	9.0	UGCG	Q16739	CHEMBL1087641	CHEMBL2063	enzyme transferase	Enzyme	transferase	Ceramide glucosyltransferase	Transferase
SPE_K25412176	Afuresertib	69.45	77.0546985872269	O=C(C1=CC(C2=C(Cl)C=NN2C)=C(Cl)S1)N[C@@H](CC3=CC=CC(F)=C3)CN	Serine/threonine-protein kinase AKT	CHEMBL2219422	CHEMBL4307006	B	10.10	CHEMBL4282	Ki	0.08	AKT1	P31749	CHEMBL2219422	CHEMBL4282	enzyme kinase protein kinase agc akt	Kinase	agc protein kinase akt family	Serine/threonine-protein kinase AKT	Akt
SPE_K25412176	Afuresertib	69.45	77.0546985872269	O=C(C1=CC(C2=C(Cl)C=NN2C)=C(Cl)S1)N[C@@H](CC3=CC=CC(F)=C3)CN	Serine/threonine-protein kinase AKT	CHEMBL2219422	CHEMBL5225431	B	10.10	CHEMBL4282	IC50	0.08	AKT1	P31749	CHEMBL2219422	CHEMBL4282	enzyme kinase protein kinase agc akt	Kinase	agc protein kinase akt family	Serine/threonine-protein kinase AKT	Akt
SPE_K25412176	Afuresertib	69.45	77.0546985872269	O=C(C1=CC(C2=C(Cl)C=NN2C)=C(Cl)S1)N[C@@H](CC3=CC=CC(F)=C3)CN	Serine/threonine-protein kinase AKT	CHEMBL2219422	CHEMBL5225432	B	8.70	CHEMBL2431	IC50	2.0	AKT2	P31751	CHEMBL2219422	CHEMBL2431	enzyme kinase protein kinase agc akt	Kinase	agc protein kinase akt family	Serine/threonine-protein kinase AKT2	Akt
SPE_K25412176	Afuresertib	69.45	77.0546985872269	O=C(C1=CC(C2=C(Cl)C=NN2C)=C(Cl)S1)N[C@@H](CC3=CC=CC(F)=C3)CN	Serine/threonine-protein kinase AKT	CHEMBL2219422	CHEMBL5225433	B	8.59	CHEMBL4816	IC50	2.6	AKT3	Q9Y243	CHEMBL2219422	CHEMBL4816	enzyme kinase protein kinase agc akt	Kinase	agc protein kinase akt family	Serine/threonine-protein kinase AKT3	Akt
SPE_K38332599	Uprosertib	82.59	92.0027803101793	O=C(C1=CC(C2=C(Cl)C=NN2C)=C(Cl)O1)N[C@@H](CC3=CC=C(F)C(F)=C3)CN	Serine/threonine-protein kinase AKT	CHEMBL3137336	CHEMBL4407463	B	6.68	CHEMBL2343	IC50	211.0	SGK1	O00141	CHEMBL3137336	CHEMBL2343	enzyme kinase protein kinase agc sgk	Kinase	agc protein kinase sgk family	Serine/threonine-protein kinase Sgk1	Sgk
SPE_K38332599	Uprosertib	82.59	92.0027803101793	O=C(C1=CC(C2=C(Cl)C=NN2C)=C(Cl)O1)N[C@@H](CC3=CC=C(F)C(F)=C3)CN	Serine/threonine-protein kinase AKT	CHEMBL3137336	CHEMBL4407370	B	7.22	CHEMBL4501	IC50	60.0	RPS6KB1	P23443	CHEMBL3137336	CHEMBL4501	enzyme kinase protein kinase agc rsk p70	Kinase	agc protein kinase p70 subfamily	Ribosomal protein S6 kinase 1	p70
SPE_K38332599	Uprosertib	82.59	92.0027803101793	O=C(C1=CC(C2=C(Cl)C=NN2C)=C(Cl)O1)N[C@@H](CC3=CC=C(F)C(F)=C3)CN	Serine/threonine-protein kinase AKT	CHEMBL3137336	CHEMBL4407369	B	6.47	CHEMBL2553	IC50	339.0	RPS6KA1	Q15418	CHEMBL3137336	CHEMBL2553	enzyme kinase protein kinase agc rsk rsk	Kinase	agc protein kinase rsk subfamily	Ribosomal protein S6 kinase alpha 1	Rsk
SPE_K38332599	Uprosertib	82.59	92.0027803101793	O=C(C1=CC(C2=C(Cl)C=NN2C)=C(Cl)O1)N[C@@H](CC3=CC=C(F)C(F)=C3)CN	Serine/threonine-protein kinase AKT	CHEMBL3137336	CHEMBL4407369	B	6.47	CHEMBL2553	IC50	339.0	RPS6KA1	Q15418	CHEMBL3137336	CHEMBL2553	enzyme kinase protein kinase camk rskb rskb	Kinase	camk protein kinase rskb subfamily	Ribosomal protein S6 kinase alpha 1	Rskb
SPE_K38332599	Uprosertib	82.59	92.0027803101793	O=C(C1=CC(C2=C(Cl)C=NN2C)=C(Cl)O1)N[C@@H](CC3=CC=C(F)C(F)=C3)CN	Serine/threonine-protein kinase AKT	CHEMBL3137336	CHEMBL4407368	B	6.90	CHEMBL3231	IC50	125.0	ROCK1	Q13464	CHEMBL3137336	CHEMBL3231	enzyme kinase protein kinase agc dmpk rock	Kinase	agc protein kinase rock subfamily	Rho-associated protein kinase 1	Rock
SPE_K38332599	Uprosertib	82.59	92.0027803101793	O=C(C1=CC(C2=C(Cl)C=NN2C)=C(Cl)O1)N[C@@H](CC3=CC=C(F)C(F)=C3)CN	Serine/threonine-protein kinase AKT	CHEMBL3137336	CHEMBL4407365	B	8.89	CHEMBL4816	IC50	1.3	AKT3	Q9Y243	CHEMBL3137336	CHEMBL4816	enzyme kinase protein kinase agc akt	Kinase	agc protein kinase akt family	Serine/threonine-protein kinase AKT3	Akt
SPE_K38332599	Uprosertib	82.59	92.0027803101793	O=C(C1=CC(C2=C(Cl)C=NN2C)=C(Cl)O1)N[C@@H](CC3=CC=C(F)C(F)=C3)CN	Serine/threonine-protein kinase AKT	CHEMBL3137336	CHEMBL4407364	B	9.00	CHEMBL2431	IC50	1.0	AKT2	P31751	CHEMBL3137336	CHEMBL2431	enzyme kinase protein kinase agc akt	Kinase	agc protein kinase akt family	Serine/threonine-protein kinase AKT2	Akt
SPE_K38332599	Uprosertib	82.59	92.0027803101793	O=C(C1=CC(C2=C(Cl)C=NN2C)=C(Cl)O1)N[C@@H](CC3=CC=C(F)C(F)=C3)CN	Serine/threonine-protein kinase AKT	CHEMBL3137336	CHEMBL5225431	B	10.18	CHEMBL4282	IC50	0.066	AKT1	P31749	CHEMBL3137336	CHEMBL4282	enzyme kinase protein kinase agc akt	Kinase	agc protein kinase akt family	Serine/threonine-protein kinase AKT	Akt
SPE_K38332599	Uprosertib	82.59	92.0027803101793	O=C(C1=CC(C2=C(Cl)C=NN2C)=C(Cl)O1)N[C@@H](CC3=CC=C(F)C(F)=C3)CN	Serine/threonine-protein kinase AKT	CHEMBL3137336	CHEMBL5225432	B	8.85	CHEMBL2431	IC50	1.4	AKT2	P31751	CHEMBL3137336	CHEMBL2431	enzyme kinase protein kinase agc akt	Kinase	agc protein kinase akt family	Serine/threonine-protein kinase AKT2	Akt
SPE_K38332599	Uprosertib	82.59	92.0027803101793	O=C(C1=CC(C2=C(Cl)C=NN2C)=C(Cl)O1)N[C@@H](CC3=CC=C(F)C(F)=C3)CN	Serine/threonine-protein kinase AKT	CHEMBL3137336	CHEMBL5225433	B	8.82	CHEMBL4816	IC50	1.5	AKT3	Q9Y243	CHEMBL3137336	CHEMBL4816	enzyme kinase protein kinase agc akt	Kinase	agc protein kinase akt family	Serine/threonine-protein kinase AKT3	Akt
SPE_K24600306	ML-298	60.06	97.0323364188596	O=C(NCCN2CCC(C(NCN3C4=CC(F)=CC=C4)=O)3CC2)C1=CC=C(F)C(F)=C1		CHEMBL1907089	CHEMBL4329646	B	6.45	CHEMBL2734	IC50	355.0	PLD2	O14939	CHEMBL1907089	CHEMBL2734	enzyme hydrolase	Enzyme	hydrolase	Phospholipase D2	Hydrolase
SPE_K70487031	Flupentixol	83.63	81.8522079150239	OCCN1CCN(CC\C=C2\c3ccccc3Sc3ccc(cc23)C(F)(F)F)CC1		CHEMBL54661	CHEMBL805753	B	8.65	CHEMBL287	Log IC50	-8.65	SIGMAR1	Q99720	CHEMBL54661	CHEMBL287	membrane receptor	Other	membrane receptor	Sigma opioid receptor	Membrane receptor
SPE_K27737647	H-89	60.79	98.8659340675661	O=S(C2=CC=CC1=CN=CC=C12)(NCCNC/C=C/C3=CC=C(Br)C=C3)=O		CHEMBL104264	CHEMBL919346	B	6.23	CHEMBL2431	IC50	0.59	AKT2	P31751	CHEMBL104264	CHEMBL2431	enzyme kinase protein kinase agc akt	Kinase	agc protein kinase akt family	Serine/threonine-protein kinase AKT2	Akt
SPE_K27737647	H-89	60.79	98.8659340675661	O=S(C2=CC=CC1=CN=CC=C12)(NCCNC/C=C/C3=CC=C(Br)C=C3)=O		CHEMBL104264	CHEMBL940170	B	6.57	CHEMBL2973	IC50	270.0	ROCK2	O75116	CHEMBL104264	CHEMBL2973	enzyme kinase protein kinase agc dmpk rock	Kinase	agc protein kinase rock subfamily	Rho-associated protein kinase 2	Rock
SPE_K27737647	H-89	60.79	98.8659340675661	O=S(C2=CC=CC1=CN=CC=C12)(NCCNC/C=C/C3=CC=C(Br)C=C3)=O		CHEMBL104264	CHEMBL932635	B	6.23	CHEMBL2431	IC50	0.59	AKT2	P31751	CHEMBL104264	CHEMBL2431	enzyme kinase protein kinase agc akt	Kinase	agc protein kinase akt family	Serine/threonine-protein kinase AKT2	Akt
SPE_K27737647	H-89	60.79	98.8659340675661	O=S(C2=CC=CC1=CN=CC=C12)(NCCNC/C=C/C3=CC=C(Br)C=C3)=O		CHEMBL104264	CHEMBL1061586	B	6.52	CHEMBL2431	IC50	0.3	AKT2	P31751	CHEMBL104264	CHEMBL2431	enzyme kinase protein kinase agc akt	Kinase	agc protein kinase akt family	Serine/threonine-protein kinase AKT2	Akt
SPE_K27737647	H-89	60.79	98.8659340675661	O=S(C2=CC=CC1=CN=CC=C12)(NCCNC/C=C/C3=CC=C(Br)C=C3)=O		CHEMBL104264	CHEMBL1061587	B	6.70	CHEMBL4816	IC50	0.2	AKT3	Q9Y243	CHEMBL104264	CHEMBL4816	enzyme kinase protein kinase agc akt	Kinase	agc protein kinase akt family	Serine/threonine-protein kinase AKT3	Akt
SPE_K27737647	H-89	60.79	98.8659340675661	O=S(C2=CC=CC1=CN=CC=C12)(NCCNC/C=C/C3=CC=C(Br)C=C3)=O		CHEMBL104264	CHEMBL1072809	B	6.23	CHEMBL2431	IC50	590.0	AKT2	P31751	CHEMBL104264	CHEMBL2431	enzyme kinase protein kinase agc akt	Kinase	agc protein kinase akt family	Serine/threonine-protein kinase AKT2	Akt
SPE_K27737647	H-89	60.79	98.8659340675661	O=S(C2=CC=CC1=CN=CC=C12)(NCCNC/C=C/C3=CC=C(Br)C=C3)=O		CHEMBL104264	CHEMBL2024961	B	7.62	CHEMBL2973	Kd	24.0	ROCK2	O75116	CHEMBL104264	CHEMBL2973	enzyme kinase protein kinase agc dmpk rock	Kinase	agc protein kinase rock subfamily	Rho-associated protein kinase 2	Rock
SPE_K93317811	VU-0364739	55.13	112.81337968607	O=C(NCCN3CCC(C(NCN4C5=CC(F)=CC=C5)=O)4CC3)C2=CC1=CC=CC=C1C=C2		CHEMBL1254577	CHEMBL4329646	B	7.70	CHEMBL2734	IC50	20.0	PLD2	O14939	CHEMBL1254577	CHEMBL2734	enzyme hydrolase	Enzyme	hydrolase	Phospholipase D2	Hydrolase
SPE_K55192287	Ro 48-8071 (fumarate)	92.87	102.365057246874	O=C(C1=CC=C(Br)C=C1)C2=CC=C(OCCCCCCN(C)CC=C)C=C2F	Lanosterol synthase	CHEMBL304858	CHEMBL895169	B	8.19	CHEMBL3593	Log IC50	-8.19	LSS	P48449	CHEMBL304858	CHEMBL3593	enzyme isomerase	Enzyme	isomerase	Lanosterol synthase	Isomerase
SPE_K55192287	Ro 48-8071 (fumarate)	92.87	102.365057246874	O=C(C1=CC=C(Br)C=C1)C2=CC=C(OCCCCCCN(C)CC=C)C=C2F	Lanosterol synthase	CHEMBL304858	CHEMBL946654	B	6.65	CHEMBL3593	pIC50	6.65	LSS	P48449	CHEMBL304858	CHEMBL3593	enzyme isomerase	Enzyme	isomerase	Lanosterol synthase	Isomerase
SPE_K40308497	(S)-crizotinib	70.17	101.711504638052	C[C@H](Oc1cc(cnc1N)-c1cnn(c1)C1CCNCC1)c1c(Cl)ccc(F)c1Cl		CHEMBL1825141	CHEMBL1825352	B	6.79	CHEMBL3717	Ki	0.161	MET	P08581	CHEMBL1825141	CHEMBL3717	enzyme kinase protein kinase tk met	Kinase	tyrosine protein kinase met family	Hepatocyte growth factor receptor	Met
SPE_K40308497	(S)-crizotinib	70.17	101.711504638052	C[C@H](Oc1cc(cnc1N)-c1cnn(c1)C1CCNCC1)c1c(Cl)ccc(F)c1Cl		CHEMBL1825141	CHEMBL3877179	B	7.43	CHEMBL3717	Kd	37.5	MET	P08581	CHEMBL1825141	CHEMBL3717	enzyme kinase protein kinase tk met	Kinase	tyrosine protein kinase met family	Hepatocyte growth factor receptor	Met
SPE_K40308497	(S)-crizotinib	70.17	101.711504638052	C[C@H](Oc1cc(cnc1N)-c1cnn(c1)C1CCNCC1)c1c(Cl)ccc(F)c1Cl		CHEMBL1825141	CHEMBL3877180	B	6.28	CHEMBL4247	Kd	525.0	ALK	Q9UM73	CHEMBL1825141	CHEMBL4247	enzyme kinase protein kinase tkl stkr type1	Kinase	tkl protein kinase stkr type 1 subfamily	ALK tyrosine kinase receptor	Type1
SPE_K40308497	(S)-crizotinib	70.17	101.711504638052	C[C@H](Oc1cc(cnc1N)-c1cnn(c1)C1CCNCC1)c1c(Cl)ccc(F)c1Cl		CHEMBL1825141	CHEMBL4673817	B	7.41	CHEMBL3708265	Kd	0.039	NUDT1	P36639	CHEMBL1825141	CHEMBL3708265	enzyme hydrolase	Enzyme	hydrolase	7,8-dihydro-8-oxoguanine triphosphatase	Hydrolase
SPE_K40308497	(S)-crizotinib	70.17	101.711504638052	C[C@H](Oc1cc(cnc1N)-c1cnn(c1)C1CCNCC1)c1c(Cl)ccc(F)c1Cl		CHEMBL1825141	CHEMBL4673830	B	6.86	CHEMBL3708265	IC50	0.138	NUDT1	P36639	CHEMBL1825141	CHEMBL3708265	enzyme hydrolase	Enzyme	hydrolase	7,8-dihydro-8-oxoguanine triphosphatase	Hydrolase
SPE_K40308497	(S)-crizotinib	70.17	101.711504638052	C[C@H](Oc1cc(cnc1N)-c1cnn(c1)C1CCNCC1)c1c(Cl)ccc(F)c1Cl		CHEMBL1825141	CHEMBL4674513	B	6.17	CHEMBL5432	IC50	0.68	MAP4K3	Q8IVH8	CHEMBL1825141	CHEMBL5432	enzyme kinase protein kinase ste ste20 khs	Kinase	ste protein kinase khs subfamily	Mitogen-activated protein kinase kinase kinase kinase 3	Khs
SPE_K62996583	lidoflazine	52.58	90.8761161115679	Cc1cccc(C)c1NC(=O)CN1CCN(CCCC(c2ccc(F)cc2)c2ccc(F)cc2)CC1		CHEMBL92870	CHEMBL829152	B	7.80	CHEMBL240	pIC50	7.8	KCNH2	Q12809	CHEMBL92870	CHEMBL240	ion channel vgc k vg k	Ion channel	voltage-gated potassium channel	HERG	VG K
SPE_K62996583	lidoflazine	52.58	90.8761161115679	Cc1cccc(C)c1NC(=O)CN1CCN(CCCC(c2ccc(F)cc2)c2ccc(F)cc2)CC1		CHEMBL92870	CHEMBL1676103	B	7.80	CHEMBL240	pIC50	7.8	KCNH2	Q12809	CHEMBL92870	CHEMBL240	ion channel vgc k vg k	Ion channel	voltage-gated potassium channel	HERG	VG K
SPE_K62996583	lidoflazine	52.58	90.8761161115679	Cc1cccc(C)c1NC(=O)CN1CCN(CCCC(c2ccc(F)cc2)c2ccc(F)cc2)CC1		CHEMBL92870	CHEMBL5291890	B	6.30	CHEMBL238	AC50	0.5	SLC6A3	Q01959	CHEMBL92870	CHEMBL238	transporter electrochemical slc slc06	Transporter	slc06 neurotransmitter transporter family	Dopamine transporter	SLC06
SPE_K62996583	lidoflazine	52.58	90.8761161115679	Cc1cccc(C)c1NC(=O)CN1CCN(CCCC(c2ccc(F)cc2)c2ccc(F)cc2)CC1		CHEMBL92870	CHEMBL5291880	B	6.68	CHEMBL1997	AC50	0.21	SLC29A1	Q99808	CHEMBL92870	CHEMBL1997	transporter electrochemical slc slc28 and slc29 slc29	Transporter	slc29 facilitative nucleoside transporter family	Equilibrative nucleoside transporter 1	SLC29
SPE_K62996583	lidoflazine	52.58	90.8761161115679	Cc1cccc(C)c1NC(=O)CN1CCN(CCCC(c2ccc(F)cc2)c2ccc(F)cc2)CC1		CHEMBL92870	CHEMBL5291737	B	6.12	CHEMBL1942	AC50	0.76	ADRA2B	P18089	CHEMBL92870	CHEMBL1942	membrane receptor 7tm1 smallmol monoamine receptor adrenergic receptor	GPCR	adrenergic receptor	Alpha-2b adrenergic receptor	Adrenergic receptor
SPE_K62996583	lidoflazine	52.58	90.8761161115679	Cc1cccc(C)c1NC(=O)CN1CCN(CCCC(c2ccc(F)cc2)c2ccc(F)cc2)CC1		CHEMBL92870	CHEMBL5291892	B	6.40	CHEMBL228	AC50	0.4	SLC6A4	P31645	CHEMBL92870	CHEMBL228	transporter electrochemical slc slc06	Transporter	slc06 neurotransmitter transporter family	Serotonin transporter	SLC06
SPE_K62996583	lidoflazine	52.58	90.8761161115679	Cc1cccc(C)c1NC(=O)CN1CCN(CCCC(c2ccc(F)cc2)c2ccc(F)cc2)CC1		CHEMBL92870	CHEMBL5291899	B	6.16	CHEMBL234	AC50	0.7	DRD3	P35462	CHEMBL92870	CHEMBL234	membrane receptor 7tm1 smallmol monoamine receptor dopamine receptor	GPCR	dopamine receptor	Dopamine D3 receptor	Dopamine receptor
SPE_K62996583	lidoflazine	52.58	90.8761161115679	Cc1cccc(C)c1NC(=O)CN1CCN(CCCC(c2ccc(F)cc2)c2ccc(F)cc2)CC1		CHEMBL92870	CHEMBL5291809	B	6.21	CHEMBL231	AC50	0.61	HRH1	P35367	CHEMBL92870	CHEMBL231	membrane receptor 7tm1 smallmol monoamine receptor histamine receptor	GPCR	histamine receptor	Histamine H1 receptor	Histamine receptor
SPE_K09549677	mibefradil	88.24	97.35462556351668	COCC(=O)O[C@]1(CCN(C)CCCC2=NC3=C(N2)C=CC=C3)CCC2=C(C=CC(F)=C2)[C@@H]1C(C)C		CHEMBL45816	CHEMBL664809	A	6.89	CHEMBL340	IC50	0.13	CYP3A4	P08684	CHEMBL45816	CHEMBL340	enzyme cytochrome p450 cyp_3 cyp_3a cyp_3a4	Cytochrome	cytochrome p450 3a4	Cytochrome P450 3A4	CYP_3A4
SPE_K09549677	mibefradil	88.24	97.35462556351668	COCC(=O)O[C@]1(CCN(C)CCCC2=NC3=C(N2)C=CC=C3)CCC2=C(C=CC(F)=C2)[C@@H]1C(C)C		CHEMBL45816	CHEMBL1033088	B	6.90	CHEMBL5558	IC50	126.0	CACNA1I	Q9P0X4	CHEMBL45816	CHEMBL5558	ion channel vgc vg ca	Ion channel	voltage-gated calcium channel	Voltage-gated T-type calcium channel alpha-1I subunit	VG CA
SPE_K09549677	mibefradil	88.24	97.35462556351668	COCC(=O)O[C@]1(CCN(C)CCCC2=NC3=C(N2)C=CC=C3)CCC2=C(C=CC(F)=C2)[C@@H]1C(C)C		CHEMBL45816	CHEMBL1033089	B	6.09	CHEMBL240	IC50	806.0	KCNH2	Q12809	CHEMBL45816	CHEMBL240	ion channel vgc k vg k	Ion channel	voltage-gated potassium channel	HERG	VG K
SPE_K09549677	mibefradil	88.24	97.35462556351668	COCC(=O)O[C@]1(CCN(C)CCCC2=NC3=C(N2)C=CC=C3)CCC2=C(C=CC(F)=C2)[C@@H]1C(C)C		CHEMBL45816	CHEMBL1219197	B	6.00	CHEMBL4641	IC50	1.0	CACNA1G	O43497	CHEMBL45816	CHEMBL4641	ion channel vgc vg ca	Ion channel	voltage-gated calcium channel	Voltage-gated T-type calcium channel alpha-1G subunit	VG CA
SPE_K09549677	mibefradil	88.24	97.35462556351668	COCC(=O)O[C@]1(CCN(C)CCCC2=NC3=C(N2)C=CC=C3)CCC2=C(C=CC(F)=C2)[C@@H]1C(C)C		CHEMBL45816	CHEMBL1219198	B	6.00	CHEMBL1859	IC50	1.0	CACNA1H	O95180	CHEMBL45816	CHEMBL1859	ion channel vgc vg ca	Ion channel	voltage-gated calcium channel	Voltage-gated T-type calcium channel alpha-1H subunit	VG CA
SPE_K09549677	mibefradil	88.24	97.35462556351668	COCC(=O)O[C@]1(CCN(C)CCCC2=NC3=C(N2)C=CC=C3)CCC2=C(C=CC(F)=C2)[C@@H]1C(C)C		CHEMBL45816	CHEMBL1219199	B	6.00	CHEMBL5558	IC50	1.0	CACNA1I	Q9P0X4	CHEMBL45816	CHEMBL5558	ion channel vgc vg ca	Ion channel	voltage-gated calcium channel	Voltage-gated T-type calcium channel alpha-1I subunit	VG CA
SPE_K09549677	mibefradil	88.24	97.35462556351668	COCC(=O)O[C@]1(CCN(C)CCCC2=NC3=C(N2)C=CC=C3)CCC2=C(C=CC(F)=C2)[C@@H]1C(C)C		CHEMBL45816	CHEMBL1614108	A	6.50	CHEMBL340	Potency	0.3162	CYP3A4	P08684	CHEMBL45816	CHEMBL340	enzyme cytochrome p450 cyp_3 cyp_3a cyp_3a4	Cytochrome	cytochrome p450 3a4	Cytochrome P450 3A4	CYP_3A4
SPE_K09549677	mibefradil	88.24	97.35462556351668	COCC(=O)O[C@]1(CCN(C)CCCC2=NC3=C(N2)C=CC=C3)CCC2=C(C=CC(F)=C2)[C@@H]1C(C)C		CHEMBL45816	CHEMBL1614110	A	6.50	CHEMBL289	Potency	0.3162	CYP2D6	P10635	CHEMBL45816	CHEMBL289	enzyme cytochrome p450 cyp_2 cyp_2d cyp_2d6	Cytochrome	cytochrome p450 2d6	Cytochrome P450 2D6	CYP_2D6
SPE_K09549677	mibefradil	88.24	97.35462556351668	COCC(=O)O[C@]1(CCN(C)CCCC2=NC3=C(N2)C=CC=C3)CCC2=C(C=CC(F)=C2)[C@@H]1C(C)C		CHEMBL45816	CHEMBL1613886	A	6.50	CHEMBL340	Potency	0.3162	CYP3A4	P08684	CHEMBL45816	CHEMBL340	enzyme cytochrome p450 cyp_3 cyp_3a cyp_3a4	Cytochrome	cytochrome p450 3a4	Cytochrome P450 3A4	CYP_3A4
SPE_K09549677	mibefradil	88.24	97.35462556351668	COCC(=O)O[C@]1(CCN(C)CCCC2=NC3=C(N2)C=CC=C3)CCC2=C(C=CC(F)=C2)[C@@H]1C(C)C		CHEMBL45816	CHEMBL2185181	A	6.52	CHEMBL340	IC50	0.3	CYP3A4	P08684	CHEMBL45816	CHEMBL340	enzyme cytochrome p450 cyp_3 cyp_3a cyp_3a4	Cytochrome	cytochrome p450 3a4	Cytochrome P450 3A4	CYP_3A4
SPE_K09549677	mibefradil	88.24	97.35462556351668	COCC(=O)O[C@]1(CCN(C)CCCC2=NC3=C(N2)C=CC=C3)CCC2=C(C=CC(F)=C2)[C@@H]1C(C)C		CHEMBL45816	CHEMBL2344011	A	7.20	CHEMBL289	IC50	0.063	CYP2D6	P10635	CHEMBL45816	CHEMBL289	enzyme cytochrome p450 cyp_2 cyp_2d cyp_2d6	Cytochrome	cytochrome p450 2d6	Cytochrome P450 2D6	CYP_2D6
SPE_K09549677	mibefradil	88.24	97.35462556351668	COCC(=O)O[C@]1(CCN(C)CCCC2=NC3=C(N2)C=CC=C3)CCC2=C(C=CC(F)=C2)[C@@H]1C(C)C		CHEMBL45816	CHEMBL4181841	B	7.19	CHEMBL4641	IC50	64.0	CACNA1G	O43497	CHEMBL45816	CHEMBL4641	ion channel vgc vg ca	Ion channel	voltage-gated calcium channel	Voltage-gated T-type calcium channel alpha-1G subunit	VG CA
SPE_K09549677	mibefradil	88.24	97.35462556351668	COCC(=O)O[C@]1(CCN(C)CCCC2=NC3=C(N2)C=CC=C3)CCC2=C(C=CC(F)=C2)[C@@H]1C(C)C		CHEMBL45816	CHEMBL4181842	B	6.89	CHEMBL1859	IC50	130.0	CACNA1H	O95180	CHEMBL45816	CHEMBL1859	ion channel vgc vg ca	Ion channel	voltage-gated calcium channel	Voltage-gated T-type calcium channel alpha-1H subunit	VG CA
SPE_K09549677	mibefradil	88.24	97.35462556351668	COCC(=O)O[C@]1(CCN(C)CCCC2=NC3=C(N2)C=CC=C3)CCC2=C(C=CC(F)=C2)[C@@H]1C(C)C		CHEMBL45816	CHEMBL4181843	B	6.89	CHEMBL5558	IC50	130.0	CACNA1I	Q9P0X4	CHEMBL45816	CHEMBL5558	ion channel vgc vg ca	Ion channel	voltage-gated calcium channel	Voltage-gated T-type calcium channel alpha-1I subunit	VG CA
SPE_K09549677	mibefradil	88.24	97.35462556351668	COCC(=O)O[C@]1(CCN(C)CCCC2=NC3=C(N2)C=CC=C3)CCC2=C(C=CC(F)=C2)[C@@H]1C(C)C		CHEMBL45816	CHEMBL4181844	B	6.60	CHEMBL1940	IC50	250.0	CACNA1C	Q13936	CHEMBL45816	CHEMBL1940	ion channel vgc vg ca	Ion channel	voltage-gated calcium channel	Voltage-gated L-type calcium channel alpha-1C subunit	VG CA
SPE_K09549677	mibefradil	88.24	97.35462556351668	COCC(=O)O[C@]1(CCN(C)CCCC2=NC3=C(N2)C=CC=C3)CCC2=C(C=CC(F)=C2)[C@@H]1C(C)C		CHEMBL45816	CHEMBL4181845	B	6.24	CHEMBL240	IC50	580.0	KCNH2	Q12809	CHEMBL45816	CHEMBL240	ion channel vgc k vg k	Ion channel	voltage-gated potassium channel	HERG	VG K
SPE_K09549677	mibefradil	88.24	97.35462556351668	COCC(=O)O[C@]1(CCN(C)CCCC2=NC3=C(N2)C=CC=C3)CCC2=C(C=CC(F)=C2)[C@@H]1C(C)C		CHEMBL45816	CHEMBL5291855	B	6.01	CHEMBL233	AC50	0.9791	OPRM1	P35372	CHEMBL45816	CHEMBL233	membrane receptor 7tm1 peptide short peptide opioid receptor	GPCR	opioid receptor	Mu opioid receptor	Opioid receptor
SPE_K09549677	mibefradil	88.24	97.35462556351668	COCC(=O)O[C@]1(CCN(C)CCCC2=NC3=C(N2)C=CC=C3)CCC2=C(C=CC(F)=C2)[C@@H]1C(C)C		CHEMBL45816	CHEMBL5291815	B	6.13	CHEMBL214	AC50	0.7461	HTR1A	P08908	CHEMBL45816	CHEMBL214	membrane receptor 7tm1 smallmol monoamine receptor serotonin receptor	GPCR	serotonin receptor	Serotonin 1a (5-HT1a) receptor	Serotonin receptor
SPE_K09549677	mibefradil	88.24	97.35462556351668	COCC(=O)O[C@]1(CCN(C)CCCC2=NC3=C(N2)C=CC=C3)CCC2=C(C=CC(F)=C2)[C@@H]1C(C)C		CHEMBL45816	CHEMBL5291782	B	6.08	CHEMBL234	AC50	0.8251	DRD3	P35462	CHEMBL45816	CHEMBL234	membrane receptor 7tm1 smallmol monoamine receptor dopamine receptor	GPCR	dopamine receptor	Dopamine D3 receptor	Dopamine receptor
SPE_A51964809	Halofantrine?HCl	68.82	77.7081071572413	CCCCN(CCCC)CCC(O)c1cc2c(Cl)cc(Cl)cc2c2cc(ccc12)C(F)(F)F		CHEMBL1107	CHEMBL827807	B	7.40	CHEMBL240	IC50	0.04	KCNH2	Q12809	CHEMBL1107	CHEMBL240	ion channel vgc k vg k	Ion channel	voltage-gated potassium channel	HERG	VG K
SPE_A51964809	Halofantrine?HCl	68.82	77.7081071572413	CCCCN(CCCC)CCC(O)c1cc2c(Cl)cc(Cl)cc2c2cc(ccc12)C(F)(F)F		CHEMBL1107	CHEMBL829152	B	6.70	CHEMBL240	pIC50	6.7	KCNH2	Q12809	CHEMBL1107	CHEMBL240	ion channel vgc k vg k	Ion channel	voltage-gated potassium channel	HERG	VG K
SPE_A51964809	Halofantrine?HCl	68.82	77.7081071572413	CCCCN(CCCC)CCC(O)c1cc2c(Cl)cc(Cl)cc2c2cc(ccc12)C(F)(F)F		CHEMBL1107	CHEMBL949428	B	7.40	CHEMBL240	IC50	0.04	KCNH2	Q12809	CHEMBL1107	CHEMBL240	ion channel vgc k vg k	Ion channel	voltage-gated potassium channel	HERG	VG K
SPE_A51964809	Halofantrine?HCl	68.82	77.7081071572413	CCCCN(CCCC)CCC(O)c1cc2c(Cl)cc(Cl)cc2c2cc(ccc12)C(F)(F)F		CHEMBL1107	CHEMBL1676103	B	6.71	CHEMBL240	pIC50	6.71	KCNH2	Q12809	CHEMBL1107	CHEMBL240	ion channel vgc k vg k	Ion channel	voltage-gated potassium channel	HERG	VG K
SPE_A51964809	Halofantrine?HCl	68.82	77.7081071572413	CCCCN(CCCC)CCC(O)c1cc2c(Cl)cc(Cl)cc2c2cc(ccc12)C(F)(F)F		CHEMBL1107	CHEMBL4013657	B	6.81	CHEMBL240	IC50	0.156	KCNH2	Q12809	CHEMBL1107	CHEMBL240	ion channel vgc k vg k	Ion channel	voltage-gated potassium channel	HERG	VG K
SPE_K86856088	UNC0638	60.73	111.608095909079	CC(N1CCC(NC2=C3C=C(OC)C(OCCCN4CCCC4)=CC3=NC(C5CCCCC5)=N2)CC1)C	Histone-lysine N-methyltransferase, H3 lysine-9 specific 3	CHEMBL1231795	CHEMBL1832317	B	7.92	CHEMBL6032	IC50	0.012	EHMT2	Q96KQ7	CHEMBL1231795	CHEMBL6032	epigenetic regulator writer pmt	Epigenetic regulator	protein methyltransferase	Histone-lysine N-methyltransferase, H3 lysine-9 specific 3	PMT
SPE_K86856088	UNC0638	60.73	111.608095909079	CC(N1CCC(NC2=C3C=C(OC)C(OCCCN4CCCC4)=CC3=NC(C5CCCCC5)=N2)CC1)C	Histone-lysine N-methyltransferase, H3 lysine-9 specific 3	CHEMBL1231795	CHEMBL2173362	B	7.72	CHEMBL6031	IC50	19.0	EHMT1	Q9H9B1	CHEMBL1231795	CHEMBL6031	epigenetic regulator writer pmt	Epigenetic regulator	protein methyltransferase	Histone-lysine N-methyltransferase, H3 lysine-9 specific 5	PMT
SPE_K86856088	UNC0638	60.73	111.608095909079	CC(N1CCC(NC2=C3C=C(OC)C(OCCCN4CCCC4)=CC3=NC(C5CCCCC5)=N2)CC1)C	Histone-lysine N-methyltransferase, H3 lysine-9 specific 3	CHEMBL1231795	CHEMBL2173363	B	8.43	CHEMBL6032	Ki	3.7	EHMT2	Q96KQ7	CHEMBL1231795	CHEMBL6032	epigenetic regulator writer pmt	Epigenetic regulator	protein methyltransferase	Histone-lysine N-methyltransferase, H3 lysine-9 specific 3	PMT
SPE_K86856088	UNC0638	60.73	111.608095909079	CC(N1CCC(NC2=C3C=C(OC)C(OCCCN4CCCC4)=CC3=NC(C5CCCCC5)=N2)CC1)C	Histone-lysine N-methyltransferase, H3 lysine-9 specific 3	CHEMBL1231795	CHEMBL3391527	B	7.72	CHEMBL6031	IC50	19.0	EHMT1	Q9H9B1	CHEMBL1231795	CHEMBL6031	epigenetic regulator writer pmt	Epigenetic regulator	protein methyltransferase	Histone-lysine N-methyltransferase, H3 lysine-9 specific 5	PMT
SPE_K86856088	UNC0638	60.73	111.608095909079	CC(N1CCC(NC2=C3C=C(OC)C(OCCCN4CCCC4)=CC3=NC(C5CCCCC5)=N2)CC1)C	Histone-lysine N-methyltransferase, H3 lysine-9 specific 3	CHEMBL1231795	CHEMBL3624018	B	8.60	CHEMBL6032	IC50	2.5	EHMT2	Q96KQ7	CHEMBL1231795	CHEMBL6032	epigenetic regulator writer pmt	Epigenetic regulator	protein methyltransferase	Histone-lysine N-methyltransferase, H3 lysine-9 specific 3	PMT
SPE_K86856088	UNC0638	60.73	111.608095909079	CC(N1CCC(NC2=C3C=C(OC)C(OCCCN4CCCC4)=CC3=NC(C5CCCCC5)=N2)CC1)C	Histone-lysine N-methyltransferase, H3 lysine-9 specific 3	CHEMBL1231795	CHEMBL3859798	B	6.21	CHEMBL6032	IC50	0.61	EHMT2	Q96KQ7	CHEMBL1231795	CHEMBL6032	epigenetic regulator writer pmt	Epigenetic regulator	protein methyltransferase	Histone-lysine N-methyltransferase, H3 lysine-9 specific 3	PMT
SPE_K86856088	UNC0638	60.73	111.608095909079	CC(N1CCC(NC2=C3C=C(OC)C(OCCCN4CCCC4)=CC3=NC(C5CCCCC5)=N2)CC1)C	Histone-lysine N-methyltransferase, H3 lysine-9 specific 3	CHEMBL1231795	CHEMBL3859837	B	8.43	CHEMBL6032	Ki	3.7	EHMT2	Q96KQ7	CHEMBL1231795	CHEMBL6032	epigenetic regulator writer pmt	Epigenetic regulator	protein methyltransferase	Histone-lysine N-methyltransferase, H3 lysine-9 specific 3	PMT
SPE_K86856088	UNC0638	60.73	111.608095909079	CC(N1CCC(NC2=C3C=C(OC)C(OCCCN4CCCC4)=CC3=NC(C5CCCCC5)=N2)CC1)C	Histone-lysine N-methyltransferase, H3 lysine-9 specific 3	CHEMBL1231795	CHEMBL4044676	B	7.72	CHEMBL6031	IC50	19.0	EHMT1	Q9H9B1	CHEMBL1231795	CHEMBL6031	epigenetic regulator writer pmt	Epigenetic regulator	protein methyltransferase	Histone-lysine N-methyltransferase, H3 lysine-9 specific 5	PMT
SPE_K86856088	UNC0638	60.73	111.608095909079	CC(N1CCC(NC2=C3C=C(OC)C(OCCCN4CCCC4)=CC3=NC(C5CCCCC5)=N2)CC1)C	Histone-lysine N-methyltransferase, H3 lysine-9 specific 3	CHEMBL1231795	CHEMBL4137466	B	7.26	CHEMBL6032	IC50	55.0	EHMT2	Q96KQ7	CHEMBL1231795	CHEMBL6032	epigenetic regulator writer pmt	Epigenetic regulator	protein methyltransferase	Histone-lysine N-methyltransferase, H3 lysine-9 specific 3	PMT
SPE_K86856088	UNC0638	60.73	111.608095909079	CC(N1CCC(NC2=C3C=C(OC)C(OCCCN4CCCC4)=CC3=NC(C5CCCCC5)=N2)CC1)C	Histone-lysine N-methyltransferase, H3 lysine-9 specific 3	CHEMBL1231795	CHEMBL4195562	B	7.26	CHEMBL6032	IC50	55.0	EHMT2	Q96KQ7	CHEMBL1231795	CHEMBL6032	epigenetic regulator writer pmt	Epigenetic regulator	protein methyltransferase	Histone-lysine N-methyltransferase, H3 lysine-9 specific 3	PMT
SPE_K86856088	UNC0638	60.73	111.608095909079	CC(N1CCC(NC2=C3C=C(OC)C(OCCCN4CCCC4)=CC3=NC(C5CCCCC5)=N2)CC1)C	Histone-lysine N-methyltransferase, H3 lysine-9 specific 3	CHEMBL1231795	CHEMBL4315161	B	7.52	CHEMBL6032	IC50	0.03	EHMT2	Q96KQ7	CHEMBL1231795	CHEMBL6032	epigenetic regulator writer pmt	Epigenetic regulator	protein methyltransferase	Histone-lysine N-methyltransferase, H3 lysine-9 specific 3	PMT
SPE_K86856088	UNC0638	60.73	111.608095909079	CC(N1CCC(NC2=C3C=C(OC)C(OCCCN4CCCC4)=CC3=NC(C5CCCCC5)=N2)CC1)C	Histone-lysine N-methyltransferase, H3 lysine-9 specific 3	CHEMBL1231795	CHEMBL4399065	B	7.82	CHEMBL6032	IC50	15.0	EHMT2	Q96KQ7	CHEMBL1231795	CHEMBL6032	epigenetic regulator writer pmt	Epigenetic regulator	protein methyltransferase	Histone-lysine N-methyltransferase, H3 lysine-9 specific 3	PMT
SPE_K86856088	UNC0638	60.73	111.608095909079	CC(N1CCC(NC2=C3C=C(OC)C(OCCCN4CCCC4)=CC3=NC(C5CCCCC5)=N2)CC1)C	Histone-lysine N-methyltransferase, H3 lysine-9 specific 3	CHEMBL1231795	CHEMBL4401500	B	7.60	CHEMBL6032	IC50	0.025	EHMT2	Q96KQ7	CHEMBL1231795	CHEMBL6032	epigenetic regulator writer pmt	Epigenetic regulator	protein methyltransferase	Histone-lysine N-methyltransferase, H3 lysine-9 specific 3	PMT
SPE_K86856088	UNC0638	60.73	111.608095909079	CC(N1CCC(NC2=C3C=C(OC)C(OCCCN4CCCC4)=CC3=NC(C5CCCCC5)=N2)CC1)C	Histone-lysine N-methyltransferase, H3 lysine-9 specific 3	CHEMBL1231795	CHEMBL4401529	B	7.82	CHEMBL6032	IC50	15.0	EHMT2	Q96KQ7	CHEMBL1231795	CHEMBL6032	epigenetic regulator writer pmt	Epigenetic regulator	protein methyltransferase	Histone-lysine N-methyltransferase, H3 lysine-9 specific 3	PMT
SPE_K86856088	UNC0638	60.73	111.608095909079	CC(N1CCC(NC2=C3C=C(OC)C(OCCCN4CCCC4)=CC3=NC(C5CCCCC5)=N2)CC1)C	Histone-lysine N-methyltransferase, H3 lysine-9 specific 3	CHEMBL1231795	CHEMBL4401530	B	7.72	CHEMBL6031	IC50	19.0	EHMT1	Q9H9B1	CHEMBL1231795	CHEMBL6031	epigenetic regulator writer pmt	Epigenetic regulator	protein methyltransferase	Histone-lysine N-methyltransferase, H3 lysine-9 specific 5	PMT
SPE_K86856088	UNC0638	60.73	111.608095909079	CC(N1CCC(NC2=C3C=C(OC)C(OCCCN4CCCC4)=CC3=NC(C5CCCCC5)=N2)CC1)C	Histone-lysine N-methyltransferase, H3 lysine-9 specific 3	CHEMBL1231795	CHEMBL5123805	B	7.75	CHEMBL6032	Ki	0.018000000000000002	EHMT2	Q96KQ7	CHEMBL1231795	CHEMBL6032	epigenetic regulator writer pmt	Epigenetic regulator	protein methyltransferase	Histone-lysine N-methyltransferase, H3 lysine-9 specific 3	PMT
SPE_K86856088	UNC0638	60.73	111.608095909079	CC(N1CCC(NC2=C3C=C(OC)C(OCCCN4CCCC4)=CC3=NC(C5CCCCC5)=N2)CC1)C	Histone-lysine N-methyltransferase, H3 lysine-9 specific 3	CHEMBL1231795	CHEMBL5241943	B	6.75	CHEMBL6136	IC50	0.18	KDM1A	O60341	CHEMBL1231795	CHEMBL6136	epigenetic regulator eraser kdm lsd	Epigenetic regulator	lysine-specific demethylase	Lysine-specific histone demethylase 1	LSD
SPE_K86856088	UNC0638	60.73	111.608095909079	CC(N1CCC(NC2=C3C=C(OC)C(OCCCN4CCCC4)=CC3=NC(C5CCCCC5)=N2)CC1)C	Histone-lysine N-methyltransferase, H3 lysine-9 specific 3	CHEMBL1231795	CHEMBL5251533	B	7.72	CHEMBL6031	IC50	19.0	EHMT1	Q9H9B1	CHEMBL1231795	CHEMBL6031	epigenetic regulator writer pmt	Epigenetic regulator	protein methyltransferase	Histone-lysine N-methyltransferase, H3 lysine-9 specific 5	PMT
SPE_K86856088	UNC0638	60.73	111.608095909079	CC(N1CCC(NC2=C3C=C(OC)C(OCCCN4CCCC4)=CC3=NC(C5CCCCC5)=N2)CC1)C	Histone-lysine N-methyltransferase, H3 lysine-9 specific 3	CHEMBL1231795	CHEMBL5333045	B	7.82	CHEMBL6032	IC50	15.0	EHMT2	Q96KQ7	CHEMBL1231795	CHEMBL6032	epigenetic regulator writer pmt	Epigenetic regulator	protein methyltransferase	Histone-lysine N-methyltransferase, H3 lysine-9 specific 3	PMT
SPE_K86856088	UNC0638	60.73	111.608095909079	CC(N1CCC(NC2=C3C=C(OC)C(OCCCN4CCCC4)=CC3=NC(C5CCCCC5)=N2)CC1)C	Histone-lysine N-methyltransferase, H3 lysine-9 specific 3	CHEMBL1231795	CHEMBL5333046	B	7.72	CHEMBL6031	IC50	19.0	EHMT1	Q9H9B1	CHEMBL1231795	CHEMBL6031	epigenetic regulator writer pmt	Epigenetic regulator	protein methyltransferase	Histone-lysine N-methyltransferase, H3 lysine-9 specific 5	PMT
SPE_K86856088	UNC0638	60.73	111.608095909079	CC(N1CCC(NC2=C3C=C(OC)C(OCCCN4CCCC4)=CC3=NC(C5CCCCC5)=N2)CC1)C	Histone-lysine N-methyltransferase, H3 lysine-9 specific 3	CHEMBL1231795	CHEMBL5340359	B	8.43	CHEMBL6032	IC50	3.75	EHMT2	Q96KQ7	CHEMBL1231795	CHEMBL6032	epigenetic regulator writer pmt	Epigenetic regulator	protein methyltransferase	Histone-lysine N-methyltransferase, H3 lysine-9 specific 3	PMT
SPE_K86856088	UNC0638	60.73	111.608095909079	CC(N1CCC(NC2=C3C=C(OC)C(OCCCN4CCCC4)=CC3=NC(C5CCCCC5)=N2)CC1)C	Histone-lysine N-methyltransferase, H3 lysine-9 specific 3	CHEMBL1231795	CHEMBL5343782	B	7.92	CHEMBL6032	IC50	12.0	EHMT2	Q96KQ7	CHEMBL1231795	CHEMBL6032	epigenetic regulator writer pmt	Epigenetic regulator	protein methyltransferase	Histone-lysine N-methyltransferase, H3 lysine-9 specific 3	PMT
SPE_K86856088	UNC0638	60.73	111.608095909079	CC(N1CCC(NC2=C3C=C(OC)C(OCCCN4CCCC4)=CC3=NC(C5CCCCC5)=N2)CC1)C	Histone-lysine N-methyltransferase, H3 lysine-9 specific 3	CHEMBL1231795	CHEMBL5343783	B	7.72	CHEMBL6031	IC50	19.0	EHMT1	Q9H9B1	CHEMBL1231795	CHEMBL6031	epigenetic regulator writer pmt	Epigenetic regulator	protein methyltransferase	Histone-lysine N-methyltransferase, H3 lysine-9 specific 5	PMT
SPE_K86856088	UNC0638	60.73	111.608095909079	CC(N1CCC(NC2=C3C=C(OC)C(OCCCN4CCCC4)=CC3=NC(C5CCCCC5)=N2)CC1)C	Histone-lysine N-methyltransferase, H3 lysine-9 specific 3	CHEMBL1231795	CHEMBL5392898	B	8.03	CHEMBL6032	IC50	9.4	EHMT2	Q96KQ7	CHEMBL1231795	CHEMBL6032	epigenetic regulator writer pmt	Epigenetic regulator	protein methyltransferase	Histone-lysine N-methyltransferase, H3 lysine-9 specific 3	PMT
SPE_K12068470	LY2608204	55.77	95.6421857018737	O=C(Nc1ncc(SCCN2CCCC2)s1)[C@@]1(C[C@H]1C1CCCCC1)c1ccc(cc1)S(=O)(=O)C1CC1		CHEMBL4297399
SPE_K95260951	asenapine maleate	65.24	66.1486776629788	CN2C[C@]1([H])C3=C(C=CC=C3)OC4=C(C=C(Cl)C=C4)[C@]([H])1C2.CN6C[C@@]5([H])C7=C(C=CC=C7)OC8=C(C=C(Cl)C=C8)[C@@]([H])5C6		Not found
SPE_K30425481	L-760735	71.16	107.328897970139	FC(C=C3)=CC=[C@@]3[C@@H]1N(CC4=C(CN(C)C)NN=N4)CCO[C@@H]1O[C@H](C)C2=CC(C(F)(F)F)=CC(C(F)(F)F)=C2		CHEMBL4303434
