# Supplementary material for: Experimental and machine learning-based exploration of repurposed drugs reveals chemical features underlying phospholipidosis
Source: Patterns (N Y). 2026 Feb 6;7(4):101453. doi: 10.1016/j.patter.2025.101453 (PMC13083723; doi:10.1016/j.patter.2025.101453)
Supplement: Table S4. Similarity analysis of the VS against the TS — The analysis shows that 622 out of 852 chemicals in VS have at least one TS compound showing 0.7 Tanimoto similarity. [file mmc4.csv]

CompoundID	PL_Result	CanSMILES	Label2	Tanimoto
SPE_A22267103	53.8868667518122	CCN(CC)CCOC(=O)C(c1ccccc1)C1CCCCC1	VS	0.9411764740943909
SPE_K70490179	108.98069706221901	C[C@@H]1CN(CCCn2c3ccccc3c3ccccc32)C[C@H](C)N1	VS	0.8444444537162781
SPE_A80908310	72.5191511962224	Clc1ccc(C(OCCN2CCCCC2)c2ccccc2)cc1	VS	0.8888888955116272
SPE_K30240666	103.808631461568	CN1CCC[C@@H]1CCO[C@](C)(c1ccccc1)c1ccc(Cl)cc1	VS	0.7142857313156128
SPE_K42938903	52.6382247249362	CC(=O)c1ccc2c(c1)N(CCCN1CCN(CCO)CC1)c1ccccc1S2	VS	0.7543859481811523
SPE_K93317811	112.81337968607	O=C(NCCN1CCC2(CC1)C(=O)NCN2c1cccc(F)c1)c1ccc2ccccc2c1	VS	0.9523809552192688
SPE_K62996583	90.8761161115679	Cc1cccc(C)c1NC(=O)CN1CCN(CCCC(c2ccc(F)cc2)c2ccc(F)cc2)CC1	VS	0.8199999928474426
SPE_K09549677	97.35462556351669	COCC(=O)O[C@]1(CCN(C)CCCc2nc3ccccc3[nH]2)CCc2cc(F)ccc2[C@@H]1C(C)C	VS	0.7532467246055603
SPE_K54057105	-7.8578139358825005	CC(C)C(N)=O	VS	0.7222222089767456
SPE_K75282878	0.3496590417866	NCCCCN	VS	0.8181818127632141
SPE_K11984358	-5.91514729441385	CCC(=O)NO	VS	0.7777777910232544
SPE_K51263939	-0.7861086889784499	CNCC(=O)O	VS	0.782608687877655
SPE_K26824830	-1.75391649585755	O=[N+]([O-])c1ncc[nH]1	VS	0.7209302186965942
SPE_K60441002	-7.2794493733304	NCc1cc(=O)[nH]o1	VS	0.7368420958518982
SPE_A62890442	-10.6399578827944	CC(CN)CC(=O)O	VS	0.875
SPE_K59424860	0.1885016310876	CC(C)[C@@H](N)C(=O)O	VS	0.8823529481887817
SPE_K64422603	-17.3108110482196	CNCCc1cnc[nH]1	VS	0.8181818127632141
SPE_K66480997	-5.8754858102397005	O=C(O)C1=CCNCC1	VS	0.939393937587738
SPE_K82143716	-8.793152690871949	Nc1[nH]c(=O)ncc1F	VS	0.761904776096344
SPE_A12454076	-8.4404625341876	O=C(O)[C@@H]1C[C@@H](O)CN1	VS	0.7111111283302307
SPE_K06665116	-6.3343182245365	NC(=O)C[C@H](N)C(=O)O	VS	0.8064516186714172
SPE_A13561534	-9.78223023892255	NCCCC(N)C(=O)O	VS	0.9615384340286255
SPE_K87202646	0.34795601439795	NNC(=O)c1ccncc1	VS	0.8571428656578064
SPE_A14757586	-5.28215816342525	NC(C(=O)O)c1nn[nH]n1	VS	0.8048780560493469
SPE_K16606819	-11.6751982219137	CN1C(=O)OC(C)(C)C1=O	VS	0.8292682766914368
SPE_K01292611	-7.5654874733276	COC(=O)CCC(=O)CN	VS	0.8181818127632141
SPE_K10656395	4.5244258814255	O=C(O)CCCCC(=O)O	VS	0.9473684430122375
SPE_A43435802	5.59651717957515	O=C(O)CC(S)C(=O)O	VS	0.7777777910232544
SPE_K27853494	-4.20853598218695	C[C@@H](N)[C@@H](O)c1ccccc1	VS	0.8333333134651184
SPE_K70330367	-6.244638061684	NC12CC3CC(CC(C3)C1)C2	VS	0.8095238208770752
SPE_K31841515	2.22470387720025	O=C1NC(=O)C2C=NN=C2N1	VS	0.7234042286872864
SPE_K53114651	-1.3877826561791	Nc1nc2n[nH]nc2c(=O)[nH]1	VS	0.782608687877655
SPE_K10103010	2.4006875952838	COC(=O)c1ccccc1O	VS	0.9047619104385376
SPE_K91601245	-8.40916079395245	S=c1nc[nH]c2nc[nH]c12	VS	0.8108108043670654
SPE_K43887077	-4.0064328195338	NCCc1ccc(O)c(O)c1	VS	0.7575757503509521
SPE_K49545903	-14.5457787373074	C1CCC2(CC1)CCNCC2	VS	0.71875
SPE_A43082461	-7.6972688244997505	C=CC(C)(O)CCC=C(C)C	VS	0.7857142686843872
SPE_K88646909	3.5454723616205	COC(=O)C1=CCCN(C)C1	VS	0.8717948794364929
SPE_K83597974	-2.7669691208291	C#CCN(C)Cc1ccccc1	VS	0.7272727489471436
SPE_K40715924	-2.15440568441845	Cc1nccc2[nH]c(=O)ccc12	VS	0.8928571343421936
SPE_K97808269	-3.4905195793307002	OC[C@H]1O[C@H](O)C[C@@H](O)[C@@H]1O	VS	0.9032257795333862
SPE_A29844814	-9.0323621844715	NC1CCN(c2cccnc2)C1	VS	0.7333333492279053
SPE_K06152156	-2.2483684480184998	COC(F)(F)C(Cl)Cl	VS	0.8181818127632141
SPE_K61693562	-1.4858682515361499	NC(N)=NC(=O)c1cnccn1	VS	0.75
SPE_K76204040	-1.79041002563335	Cc1ncc(CO)c(C=O)c1O	VS	0.8333333134651184
SPE_K33151569	-7.8160762245786	CNCCc1ccc(O)c(O)c1	VS	0.7560975551605225
SPE_K73381542	3.8223194516022496	CNC[C@H](O)c1cccc(O)c1	VS	0.8709677457809448
SPE_K96253961	-12.1882972917905	C[C@H](N)[C@H](O)c1cccc(O)c1	VS	0.8333333134651184
SPE_K58262380	-11.5269006736562	CC1=CC[C@@H](C(C)(C)O)C[C@@H]1O	VS	0.7419354915618896
SPE_K72922393	-10.8633061555454	Nc1c[n+](N2CCOCC2)no1	VS	0.7076923251152039
SPE_K26273521	-9.116014212936351	COc1ccc(/C=C/C(=O)O)cc1	VS	0.9444444179534912
SPE_K47195926	3.6583932115458504	CC(=O)Nc1ccc(C(=O)O)cc1	VS	0.7857142686843872
SPE_K24084088	-5.64341409035935	Cn1c(=O)[nH]c2ncn(C)c2c1=O	VS	0.957446813583374
SPE_A20589515	2.1811057069059	NC(C(=O)O)c1cc(O)cc(O)c1	VS	0.8928571343421936
SPE_K87932577	-2.9947770834073	Nc1[nH]nc2nc3ccccc3nc12	VS	0.8648648858070374
SPE_K96862998	4.03379713018065	Cc1ccc(=O)n(-c2ccccc2)c1	VS	0.8823529481887817
SPE_K22745370	-9.991633780790101	c1ccc2oc(C3=NCCN3)cc2c1	VS	0.8205128312110901
SPE_K87156652	-10.8236901709234	CCOC(=O)n1ccn(C)c1=S	VS	0.7021276354789734
SPE_K62264492	5.18826946723595	CC(C)(C)C(=O)NCCCC(=O)O	VS	0.7045454382896423
SPE_K85872723	-12.9700280756604	O=C(O)c1cc(=O)c2ccccc2[nH]1	VS	0.8823529481887817
SPE_K20897876	7.2058397564865	O[C@H]1[C@H](O)[C@@H](O)CN2CC[C@H](O)[C@H]12	VS	0.9777777791023254
SPE_K48875051	-12.319285831252499	CCC/C=C1\OC(=O)C2=C1CCC=C2	VS	0.7096773982048035
SPE_K82225283	-18.074580414754198	O=[N+]([O-])O[C@@H]1CO[C@H]2[C@@H]1OC[C@@H]2O	VS	0.8888888955116272
SPE_K76021681	2.1750432228613	O=C(/C=C/c1ccccc1)NCCO	VS	0.8529411554336548
SPE_A92670106	-8.16504154783	Cc1cccc(C)c1NC(=O)C(C)N	VS	0.7777777910232544
SPE_K66295376	-10.8387471801139	COc1cc(/C=C/C(=O)O)ccc1[O-]	VS	0.875
SPE_K33483813	2.743186985733	CC(=O)Nc1ccc(CC(=O)O)cc1	VS	0.75
SPE_K96714749	1.09119313682905	CC(C)COC(=O)c1ccc(N)cc1	VS	0.8333333134651184
SPE_K88219015	-0.6916073916501	COc1cc(OC)c(OC)cc1C=O	VS	0.8695651888847351
SPE_K27135764	4.692339709772	O=c1c2ccccc2oc2ccccc12	VS	0.8947368264198303
SPE_A68509429	-8.70686603363625	CCC(N)C(O)c1ccc(O)c(O)c1	VS	0.8484848737716675
SPE_K45542189	3.1789252114824	CCN(CC)C(=O)N1CCN(C)CC1	VS	0.8048780560493469
SPE_K16551401	7.3562431554762995	Cn1c2c(c3ccccc31)CCNCC2	VS	0.7727272510528564
SPE_K73700643	-6.27271991873705	CC(=O)NCCc1c[nH]c2ccccc12	VS	0.8888888955116272
SPE_K36269323	-6.388975346944551	CN(C)C(N)=NCCC[C@H](N)C(=O)O	VS	0.800000011920929
SPE_A32269193	-19.4324798542115	O=C(O)CC1CC(c2ccccc2)=NO1	VS	0.761904776096344
SPE_A30205217	-4.69923554326155	CCN1C(=O)NC(c2ccccc2)C1=O	VS	0.7291666865348816
SPE_A51355958	1.99832844791945	NCC1CC(=O)N(Cc2ccccc2)C1	VS	0.7727272510528564
SPE_A56987319	0.34267110976115	Nc1ncnc2c1ncn2C1CCCO1	VS	0.8148148059844971
SPE_K21936341	-3.0864549376691	O=C1CCCN1CC#CCN1CCCC1	VS	0.8157894611358643
SPE_A63310107	-7.5080249079267	OCCN1C[C@@H](O)[C@@H](O)C(O)C1CO	VS	0.8478260636329651
SPE_K15025317	-2.6393339663724	Cc1ccc(S(=O)(=O)/C=C/C#N)cc1	VS	0.8666666746139526
SPE_A98083480	3.82298629963615	Cc1ccc(C)c(C(O)CNC(C)C)c1	VS	0.7647058963775635
SPE_K56691760	0.47717751000675	O=C(O)CCCNC(=O)c1cccnc1	VS	0.7894737124443054
SPE_K21892374	3.8880848643032997	CCOC(=O)c1ccccc1OC(N)=O	VS	0.7714285850524902
SPE_K03564313	2.17292017043455	COc1cc(C=O)c([N+](=O)[O-])cc1OC	VS	0.8048780560493469
SPE_K85925969	2.74917282019345	Nc1ccn([C@H]2CC[C@@H](CO)O2)c(=O)n1	VS	0.8235294222831726
SPE_K31329721	-8.33425881075165	Nn1cnc2cc3ccccc3cc2c1=O	VS	0.7234042286872864
SPE_A04322457	-1.28143925877765	CC(C)NCC(O)c1ccc(O)c(O)c1	VS	0.8205128312110901
SPE_K62353271	-10.1763541304061	NC[C@H](CC(=O)O)c1ccc(Cl)cc1	VS	0.8461538553237915
SPE_K96042922	-3.7886197292852004	O=C(Cn1ccnc1[N+](=O)[O-])NCCO	VS	0.8307692408561707
SPE_A38747044	2.92597272225615	CCC1(c2ncc[nH]2)Cc2ccccc2O1	VS	0.75
SPE_K19111024	-0.1037379589431	CC(C)(Oc1ccc(Cl)cc1)C(=O)O	VS	0.8928571343421936
SPE_K54142781	-12.4190827225245	c1ccc(C2CC2)c(OCC2=NCCN2)c1	VS	0.7599999904632568
SPE_A73930134	-6.96948020049345	NC(Cc1c[nH]c2ccc(O)cc12)C(=O)O	VS	0.7894737124443054
SPE_K71454870	-13.7625202859004	Cc1ccsc1/C=C/C1=NCCCN1C	VS	0.9523809552192688
SPE_A92872453	-7.389855821883801	CC(=O)NC1[C@@H](O)OC(CO)[C@@H](O)[C@H]1O	VS	0.9069767594337463
SPE_K18922609	-9.7261269891137	CN(C)C(=O)Oc1cccc([N+](C)(C)C)c1	VS	0.738095223903656
SPE_K24697665	-4.720768628652801	CC(C)(S)C(=O)N[C@@H](CS)C(=O)O	VS	0.8181818127632141
SPE_K71350836	-15.7943246212638	C=CCC1(CC(C)C)C(=O)NC(=O)NC1=O	VS	0.7799999713897705
SPE_K90982969	-3.7023676486213497	CCOC(=O)[C@@H](N)Cc1ccc(O)c(O)c1	VS	0.8780487775802612
SPE_K61951118	-1.1781473464707501	CNC(=O)c1cc2c(cn1)[nH]c1ccccc12	VS	0.7647058963775635
SPE_M79902621	-4.18592397743235	CC(C)(C)NCC(O)c1cc(O)cc(O)c1	VS	0.9117646813392639
SPE_K79145628	-10.3848149633421	O=[N+]([O-])c1cncn1CCN1CCOCC1	VS	0.8888888955116272
SPE_K80021413	-1.30419001575905	Cc1cc(N2CCCCC2)nc2ccccc12	VS	0.8974359035491943
SPE_K91822704	0.47100278536459994	Nc1ccn([C@H]2C[C@H](O)[C@@H](CO)O2)c(=O)n1	VS	0.9677419066429138
SPE_A68942014	-4.8970741653292	Clc1ccc(C23CNCC2C3)cc1Cl	VS	0.7878788113594055
SPE_A37441042	4.8209991791291	CC(C)(C)NCC(O)c1ccccc1Cl	VS	0.9090909361839294
SPE_K73157543	-14.511933373252	Nc1ccc(C(=O)Oc2ccccc2)c(O)c1	VS	0.8666666746139526
SPE_K59197931	-3.3073275647227	COc1ccc2cc([C@H](C)C(=O)O)ccc2c1	VS	0.75
SPE_K12568846	-3.7228406327038996	Cc1c(N(C)C)c(=O)n(-c2ccccc2)n1C	VS	0.8863636255264282
SPE_K02898090	7.0025220420719	O=C1N[C@@H]2[C@@H](O)[C@@H](O)[C@H](O)[C@@H](CO)N2C1=O	VS	0.7894737124443054
SPE_K66527818	-8.008511468666999	O=C(Nc1cccc(Cl)c1)c1ccccn1	VS	0.9629629850387573
SPE_K53438416	-0.47770595051925	CCOC(=O)c1cc2ccc(O)cc2oc1=O	VS	0.84375
SPE_K16664969	-3.59299647872335	c1ccc(-c2n[nH]c3c2oc2ccccc23)cc1	VS	0.75
SPE_K06762493	-8.78976670995345	CC(C)Cn1cnc2c1c(=O)n(C)c(=O)n2C	VS	0.8771929740905762
SPE_K24507548	-1.446907268103	COc1cc(/C=C/C(N)=O)cc(OC)c1OC	VS	0.7428571581840515
SPE_K34469523	-6.6073227631223	CC(C)(C)NC[C@H](O)c1ccc(O)c(CO)c1	VS	0.8372092843055725
SPE_K36859431	-1.34979412104195	C[C@H](O)[C@H](O)[C@H]1CNc2nc(N)[nH]c(=O)c2N1	VS	0.7777777910232544
SPE_K92041145	-3.4102271051038504	Nc1nc(OCc2ccccc2)c2[nH]cnc2n1	VS	0.9166666865348816
SPE_K77771411	-3.02783021701365	COc1nc(C)nc(Cl)c1NC1=NCCN1	VS	0.7017543911933899
SPE_A81129465	5.1726980565827	CC(C(=O)O)c1cccc(Oc2ccccc2)c1	VS	0.7368420958518982
SPE_K54847683	-12.671957086758901	Oc1ccc([C@H]2COc3cc(O)ccc3C2)cc1	VS	0.7333333492279053
SPE_K37203094	1.5234316861119	CCCCCCCCCCCCCCCCO	VS	0.8571428656578064
SPE_K55026842	-12.2704594798832	Nc1ncn([C@@H]2O[C@H](CO)[C@@H](O)[C@H]2O)c(=O)n1	VS	0.9333333373069763
SPE_K22193694	-2.63946969661005	COc1ccc(C(=O)c2ccccc2O)c(O)c1	VS	0.8148148059844971
SPE_K91509126	9.2349051213063	Oc1cc(O)cc(/C=C/c2ccc(O)c(O)c2)c1	VS	0.9583333134651184
SPE_A10903566	2.20693455031795	CCn1ccnc1CC1COc2ccccc2O1	VS	0.7241379022598267
SPE_K66845263	-5.4699826968878	O=C1C=CC[C@@H]2[C@H]3CCCN4CCC[C@@H](CN12)[C@@H]34	VS	0.7647058963775635
SPE_K02407574	-11.583152883132101	CCCCc1ccc2nc(NC(=O)OC)[nH]c2c1	VS	0.8600000143051147
SPE_A86248581	-8.113095240084151	O=C1NC(O)CCN1[C@@H]1O[C@H](CO)[C@@H](O)[C@H]1O	VS	0.8333333134651184
SPE_K40176866	-7.53716518497185	N#Cc1cccc(-c2nc(-c3cccnc3)no2)c1	VS	0.7317073345184326
SPE_K28120222	-7.02762764780885	C=C1C(=O)O[C@@H]2[C@H]3O[C@]3(C)CC/C=C(\C)CC[C@@H]12	VS	0.9487179517745972
SPE_A24122750	-1.2070011453	NCC(CS(=O)(=O)O)c1ccc(Cl)cc1	VS	0.8461538553237915
SPE_K22031190	-7.97107728697475	O=C(O)c1cc(-c2ccc(F)cc2F)ccc1O	VS	0.7037037014961243
SPE_K73073971	9.58606640836175	CC(C)(C)c1ccc(-c2nc3ccccc3[nH]2)cc1	VS	0.8709677457809448
SPE_K65428967	-10.3728596340479	Nc1ncnc2c1ncn2[C@@H]1O[C@H](CO)C[C@H]1O	VS	0.8153846263885498
SPE_K60102752	-3.8886001368893504	C=CCc1cc(OC)c(O)c(C(=O)NCCO)c1	VS	0.7368420958518982
SPE_A60832661	-0.28459779587675	O=C(O)C1CN(CCCP(=O)(O)O)CCN1	VS	0.9629629850387573
SPE_K47458712	-11.2210807048681	COc1ccc(C2C(=O)c3ccccc3C2=O)cc1	VS	0.7599999904632568
SPE_K61665160	-5.42273439732915	Cn1cccc1/C=C1\C(=O)NC(=O)c2ccccc21	VS	0.8666666746139526
SPE_K28494619	-6.73508331450145	Cc1cc(NS(=O)(=O)c2ccc(N)cc2)no1	VS	0.8363636136054993
SPE_A79981887	8.018852181696	COc1ccc(OC)c(C(O)CNC(=O)CN)c1	VS	0.7599999904632568
SPE_K34328244	-11.505468974173	O=C1C[C@@H](c2ccc(O)cc2)Oc2cc(O)ccc21	VS	0.800000011920929
SPE_A43809092	-8.6884224702313	CC(CN(C)C)C(C)(O)Cc1ccc(Cl)cc1	VS	0.7804877758026123
SPE_K18678457	-5.3789174044675	CCN(c1ccccc1)c1cc(NC)[n+](C)c(C)n1	VS	0.7674418687820435
SPE_K48892307	-11.597248593321	O=C(Oc1ccccc1C(=O)O)c1ccccc1O	VS	0.9166666865348816
SPE_A04252265	-4.04641470776145	CCc1ccc(C(=O)C(C)CN2CCCCC2)cc1	VS	0.96875
SPE_K11046126	-4.46174000022745	CN1CCN(c2nc3ccccc3nc2Cl)CC1	VS	0.8600000143051147
SPE_K45152786	-1.4175442379465502	O=C1NC(=S)NC(=O)C1C(=O)Nc1ccccc1	VS	0.7142857313156128
SPE_K56596464	-0.2514865864513	CC[N+](CC)(CC)CC(=O)Nc1c(C)cccc1C	VS	0.9512194991111755
SPE_K28863208	-0.04049572149275	O=C(N[C@H]1CN2CCC1CC2)c1ccc(Cl)cc1	VS	0.8139534592628479
SPE_K17500877	-0.7563037613347501	Nc1nc(-c2ccccc2)c(Br)c(=O)[nH]1	VS	0.7708333134651184
SPE_K99506538	0.60929535981215	O=C(O)c1ccccc1-c1ccc(C(F)(F)F)cc1	VS	0.8095238208770752
SPE_K98493452	-13.900726891871301	C=CCc1ccc(O)c(-c2ccc(O)c(CC=C)c2)c1	VS	0.782608687877655
SPE_K05680146	12.1394392276633	CCCCCCCCCCCCOS(=O)(=O)O	VS	0.8780487775802612
SPE_A33692381	-1.9245901708769502	Cc1cn(C2CC(N=[N+]=[N-])C(CO)O2)c(=O)[nH]c1=O	VS	0.8472222089767456
SPE_K01577834	-3.0171080698472	Nc1ncnc2c1ncn2[C@@H]1O[C@H](CO)[C@@H](O)[C@H]1O	VS	0.9661017060279846
SPE_K62810658	2.96499367990965	COc1cccc(-c2cc(=O)c3ccccc3o2)c1N	VS	0.7749999761581421
SPE_K03808106	-0.24877958146220003	Nc1ncc(Cc2ccc(Br)cc2)s1	VS	0.75
SPE_K05724540	-3.9576170902954497	Cc1cccc(C)c1NC(=O)c1ccccc1C(=O)O	VS	0.8928571343421936
SPE_K43797669	24.8310132058635	O=c1c(-c2ccc(O)cc2)coc2cc(O)cc(O)c12	VS	0.9629629850387573
SPE_K00486786	-6.30518069817155	Cc1cc2nc3c(=O)[nH]c(=O)nc-3n(C)c2cc1C=O	VS	0.7407407164573669
SPE_K20501889	-5.89410475202985	CCCCCCCCCCCCCCCCCCO	VS	0.8571428656578064
SPE_A62021152	-10.7861824526071	O=C1Nc2cc(Cl)c(Cl)cc2N2CCNCC12	VS	0.8166666626930237
SPE_K45125084	-7.320730953083	CS(=O)(=O)c1ccc(-c2cn3ccccc3n2)cc1	VS	0.7368420958518982
SPE_K29668683	11.749767685286901	CN1CCN(CCc2ccc(Cl)c(Cl)c2)CC1	VS	0.8684210777282715
SPE_A84389633	9.74847445829915	Cc1cc(C)cc(C(=O)OC2CC3CCC(C2)N3C)c1	VS	0.8863636255264282
SPE_K52080565	-3.8995338526777	C[C@]12CC[C@H]3[C@@H](CCC4=CC(=O)CC[C@@H]43)[C@@H]1CC[C@@H]2O	VS	0.970588207244873
SPE_K50938786	0.0285794799495	CCCN1CCCC[C@H]1C(=O)Nc1c(C)cccc1C	VS	0.95652174949646
SPE_K43860855	-5.066075810097749	NC(N)=NCc1cccc(I)c1	VS	0.7037037014961243
SPE_K65856711	-5.06446631522075	COc1ccc([C@H]2CNC(=O)C2)cc1OC1CCCC1	VS	0.7200000286102295
SPE_K34073885	1.44178745869925	Cc1coc2c1C(=O)C(=O)c1c-2ccc2c(C)cccc12	VS	0.7142857313156128
SPE_K72462751	-15.9190416926366	O=S(=O)(c1cccc2cnccc12)N1CCNCC1	VS	0.9491525292396545
SPE_K18059238	1.68544519899295	CCCCC/C=C\C/C=C\C/C=C\CCCCC(=O)O	VS	0.9523809552192688
SPE_K96153583	-12.5806674696092	Nc1ccn(C[C@@H](CO)OCP(=O)(O)O)c(=O)n1	VS	0.75
SPE_K14116214	-1.2713425361833	COc1cc(NS(=O)(=O)c2ccc(N)cc2)ncn1	VS	0.9354838728904724
SPE_K17205817	-0.74578608767755	COc1nccnc1NS(=O)(=O)c1ccc(N)cc1	VS	0.9516128897666931
SPE_K87492696	-0.3555048993246	COc1cnc(NS(=O)(=O)c2ccc(N)cc2)nc1	VS	0.8448275923728943
SPE_A40084411	1.7638381160419998	CC(C)(C)NCC(O)COc1cccc2[nH]c(=O)[nH]c12	VS	0.7076923251152039
SPE_K26222048	-6.4892883173319	CCCCC/C=C\C=C/CCCCCCCCC(=O)O	VS	0.9523809552192688
SPE_K87696786	-2.6195416075689497	COc1ccc(Nc2ncnc3ccc(OC)cc23)cc1	VS	0.837837815284729
SPE_K17979676	-11.3741520950519	O=C(NCCCN1CCOCC1)c1ccc(Cl)cc1	VS	0.9166666865348816
SPE_K27335680	-8.500557955735701	O=C(O)c1cc(O)c2c(c1)C(=O)c1cccc(O)c1C2=O	VS	0.95652174949646
SPE_K61043483	1.9715979283770502	N#Cc1cc(F)cc(-c2nc(-c3ccc(F)cn3)no2)c1	VS	0.7674418687820435
SPE_K73303757	-15.6331630590822	COc1ccc(-c2coc3cc(O)cc(O)c3c2=O)cc1	VS	0.9677419066429138
SPE_K36636143	2.7250924905943	Cc1ccc2nc(N)[nH]c(=O)c2c1Sc1ccncc1	VS	0.7551020383834839
SPE_K32021043	5.81410699089195	Nc1ccc(S(=O)(=O)Nc2ccc(Cl)nn2)cc1	VS	0.8679245114326477
SPE_K59522102	2.69965113655505	O=C(/C=C/C=C/c1ccc2c(c1)OCO2)N1CCCCC1	VS	0.9777777791023254
SPE_K95237249	0.64303896143485	CCCN(CCC)S(=O)(=O)c1ccc(C(=O)O)cc1	VS	0.849056601524353
SPE_A09911125	-6.882045241411499	CC(C)CC(NC(=O)C1CCCN1)C(=O)NCC(N)=O	VS	0.7674418687820435
SPE_K49049886	7.3870872828723995	Nc1nc2ccc(Cl)cc2c2nc(-c3ccco3)nn12	VS	0.8222222328186035
SPE_K80480517	0.31975158590805003	Cc1cccc(-c2[nH]ncc2-c2ccc3ncccc3n2)n1	VS	0.9642857313156128
SPE_A22081593	-4.197764073410401	COc1cc(S(C)=O)ccc1-c1nc2ncccc2[nH]1	VS	0.9591836929321289
SPE_K61536336	-7.48018290111295	COc1cccc(NC(=O)/C=C/c2ccc(Cl)cc2)c1	VS	0.75
SPE_A31800922	0.47176392331845	OC(CCN1CCCC1)(c1ccccc1)C1CCCCC1	VS	0.9166666865348816
SPE_K41731458	0.1580814455689	Oc1cc(Cl)ccc1Oc1ccc(Cl)cc1Cl	VS	0.7916666865348816
SPE_A59303141	-4.8051198174286	CCC1NC(=O)c2cc(S(N)(=O)=O)c(Cl)cc2N1	VS	0.8529411554336548
SPE_A57806482	2.25411437514245	O=C(O)C(Cc1ccccc1)NCc1ccc(Cl)cc1	VS	0.75
SPE_K58736316	-12.1823536087667	Oc1cc(O)c2c(c1)O[C@H](c1ccc(O)c(O)c1)[C@@H](O)C2	VS	0.96875
SPE_K12329651	-11.6602916760123	C[C@]12CC[C@@H](O)C[C@@H]1CC[C@@H]1[C@@H]2CC[C@]2(C)C(=O)CC[C@@H]12	VS	0.9677419066429138
SPE_A29426959	-7.345662998681999	CN(C)CCOC(c1ccc(Cl)cc1)c1ccccn1	VS	0.8222222328186035
SPE_K83192048	11.3251789551092	C[C@@H](C1=C(CCN(C)C)Cc2ccccc21)c1ccccn1	VS	0.7250000238418579
SPE_K68633617	-11.6755929716441	CN(C)c1nc(N)c(C(=O)Nc2cccnc2)nc1Cl	VS	0.719298243522644
SPE_A42167015	2.8121093332664002	CC(C)(C)NCC(O)COc1cccc2c1CCC(=O)N2	VS	0.8214285969734192
SPE_K78061844	42.6294070616589	c1ccc(CCCCN2CCC(c3ccccc3)CC2)cc1	VS	0.9230769276618958
SPE_K38687824	-9.15637118574035	Oc1cccc(Nc2ccc(Nc3cccc(O)c3)nn2)c1	VS	0.707317054271698
SPE_K46742498	6.8309634392084995	Cc1[nH]cnc1CN1CCc2c(c3ccccc3n2C)C1=O	VS	0.7966101765632629
SPE_K40227168	-8.2896568642409	CC[C@]12CCCN3CCc4c(n(c5ccccc45)C(=O)C1)[C@@H]32	VS	0.7833333611488342
SPE_K01054709	-5.4642630041474005	Nc1nc(NC2CC2)cc(-c2cccc(Cl)c2Cl)n1	VS	0.8648648858070374
SPE_K11853856	-0.4591947962594	CN(C)CC(=O)Nc1ccc2[nH]c(=O)c3ccccc3c2c1	VS	0.7407407164573669
SPE_A62057054	3.0093978310244003	OC(c1ccccc1)C1CCN(CCc2ccccc2)CC1	VS	0.8823529481887817
SPE_K32744045	5.110141281183	CCN(CC)C(=S)SSC(=S)N(CC)CC	VS	0.7692307829856873
SPE_K29570907	-7.3545821698712	COc1cc(C(=S)N2CCOCC2)cc(OC)c1OC	VS	0.9019607901573181
SPE_K59339270	-2.8255768107722	CC(C)Oc1ccc2c(=O)c3cc(C(=O)O)ccc3oc2c1	VS	0.8275862336158752
SPE_K39166528	-10.3665421178657	COc1ccc(-n2c(C)c([N+](=O)[O-])c3ccc(O)cc32)cc1	VS	0.7833333611488342
SPE_K86718786	-0.0855003124145999	O=C(NCC(=O)N1CCCC1)Nc1ccc2cnccc2c1	VS	0.8030303120613098
SPE_K77396579	-14.3262969800932	N#Cc1ccc(NCCNCC(=O)N2CCC[C@H]2C#N)nc1	VS	0.7321428656578064
SPE_K66030860	-4.57765438112145	OC[C@H]1O[C@@H](OCCc2ccc(O)cc2)[C@H](O)[C@@H](O)[C@@H]1O	VS	0.9166666865348816
SPE_K69636617	-2.05320367873175	C[C@]12C=CC(=O)C=C1CC[C@@H]1[C@@H]2CC[C@]2(C)OC(=O)CC[C@@H]12	VS	0.9166666865348816
SPE_A36267905	-4.9942978637113	CC(CCc1ccccc1)NC(C)C(O)c1ccc(O)cc1	VS	0.7714285850524902
SPE_K89917372	-6.2173199397992	CCOC(=O)Nc1ccc(NCc2ccc(F)cc2)cc1N	VS	0.8478260636329651
SPE_A68631409	-12.1219897331871	CN1c2ccccc2C(=O)N2CCc3c([nH]c4ccccc34)C21	VS	0.875
SPE_K81341251	4.8139457330836	N#CC(c1ccccc1)(c1ccccc1)c1ccccc1Cl	VS	0.7333333492279053
SPE_K87700323	-3.8366313487474497	CCCCCCCCCCCCCCCC[n+]1ccccc1	VS	0.7941176295280457
SPE_K09255212	3.03258684905995	Oc1c(I)cc(Cl)c2cccnc12	VS	0.9642857313156128
SPE_K77793136	-5.1563240653492	O=c1[nH]ccc2c(S(=O)(=O)N3CCCNCC3)cccc12	VS	0.7051281929016113
SPE_K44876623	-2.12586345649505	Cc1ccc(-c2nc3ccc(C)cn3c2CC(=O)N(C)C)cc1	VS	0.7200000286102295
SPE_K07656463	-1.90361840201335	Cc1cc(NCCO)nc(-c2ccc(Br)cc2)n1	VS	0.795918345451355
SPE_K38602774	-11.2115617724102	COc1cc(O)c(C(=O)c2ccccc2)cc1S(=O)(=O)O	VS	0.8478260636329651
SPE_K76775527	-12.805002601851001	CS(=O)(=O)Nc1ccc([N+](=O)[O-])cc1Oc1ccccc1	VS	0.7746478915214539
SPE_K67860401	-8.1202291870525	COc1ccc(CNC(=O)Nc2ncc([N+](=O)[O-])s2)cc1	VS	0.7941176295280457
SPE_K17415526	-1.6148475187872002	C[C@H](NC(=O)/C(C#N)=C/c1ccc(O)c(O)c1)c1ccccc1	VS	0.9189189076423645
SPE_K47407372	-10.058193713585	Cc1c(NC(=O)c2cccnc2)c(=O)n(-c2ccccc2)n1C	VS	0.8913043737411499
SPE_K87112191	7.313197238144251	CC(C)n1nc(-c2cc3cc(O)ccc3[nH]2)c2c(N)ncnc21	VS	0.782608687877655
SPE_K97472745	-10.6334420760471	C#C[C@]1(O)CC[C@H]2[C@@H]3CCC4=CC(=O)CCC4=C3C=C[C@@]21CC	VS	0.9714285731315613
SPE_K28936863	-4.710337953674	CN1CCC(=C2c3ccccc3CC(=O)c3sccc32)CC1	VS	0.7307692170143127
SPE_A65615053	-14.0860952190729	COc1cc(N)c(Cl)cc1C(=O)NC1CN2CCC1CC2	VS	0.8813559412956238
SPE_K48869804	1.46772787004975	O=C1NC(c2cccc([N+](=O)[O-])c2)=CCN1c1ccccc1O	VS	0.7014925479888916
SPE_K42859542	0.9282444369988501	COc1cc2c(cc1OC)C(c1ccc(N)cc1)=NNC(=O)C2	VS	0.7288135886192322
SPE_K15858023	-6.716661812450051	Cn1ncc2c(N3CCOCC3)nc(-c3cccc(O)c3)nc21	VS	0.8771929740905762
SPE_K20714604	10.052821064581	Cn1cc(C(=O)C(=O)N[C@H]2CN3CCC2CC3)c2ccccc21	VS	0.7692307829856873
SPE_K32164935	-1.3467108202098	Cc1ccc(S(=O)(=O)NC(=O)NN2CCCCCC2)cc1	VS	0.9117646813392639
SPE_K12762134	-6.1303218630453005	O=c1[nH]c(-c2ccc(C(F)(F)F)cc2)nc2c1CSCC2	VS	0.8163265585899353
SPE_A21858158	-0.34049844838745	O=C(C1CCCCC1)N1CC(=O)N2CCc3ccccc3C2C1	VS	0.8444444537162781
SPE_K69343602	-4.2910962494021	COc1cc(N)c(Cl)cc1C(=O)OCCN1CCCCC1	VS	0.9811320900917053
SPE_A10967948	3.5033027786416504	CN1C2CCCC1CC(NC(=O)c1nn(C)c3ccccc13)C2	VS	0.7543859481811523
SPE_K12932420	0.000930704448900109	CCc1ccc2c(-c3cccc(Cl)c3)nc(=O)n(CC)c2n1	VS	0.7358490824699402
SPE_K10671814	-1.85322765889665	Nc1ccc(S(=O)(=O)Nc2ccnn2-c2ccccc2)cc1	VS	0.8333333134651184
SPE_A43974499	14.606695880497	CCOc1ccccc1O[C@@H](c1ccccc1)[C@@H]1CNCCO1.CCOc1ccccc1O[C@H](c1ccccc1)[C@H]1CNCCO1	VS	0.8600000143051147
SPE_K28354016	9.76410161742585	CC[n+]1c(-c2ccccc2)c2cc(N)ccc2c2ccc(N)cc21	VS	0.7272727489471436
SPE_K08893438	8.85828253035455	Cc1ccc(-n2sc(=O)n(Cc3ccc(F)cc3)c2=O)cc1	VS	0.8813559412956238
SPE_K02460719	-9.9926355846705	COc1ccc2nc3n[nH]c(C)c3c(NCCOCCO)c2c1	VS	0.7142857313156128
SPE_K19482962	-10.5028260443513	C[C@H](NC(=O)CNC(=O)c1cccc(Cl)c1)c1ccccc1	VS	0.7179487347602844
SPE_K47409078	0.4376278270248	Cc1cc2sc(NC(=O)Cc3ccccc3)nc2cc1Cl	VS	0.7555555701255798
SPE_K95739795	-5.22181042441555	COc1cc2c(cc1OC)[C@@H]1CC(=O)[C@@H](CC(C)C)CN1CC2	VS	0.8571428656578064
SPE_K43149758	-18.6352129873383	O=c1c(O)c(-c2cc(O)c(O)c(O)c2)oc2cc(O)cc(O)c12	VS	0.9655172228813171
SPE_K19227686	1.98996729631825	O=C1OC(c2ccc(O)cc2)(c2ccc(O)cc2)c2ccccc21	VS	0.8709677457809448
SPE_K22520627	-4.5684098075033	CCOC(=O)CNC(=O)[C@@H]1CCCN1C(=O)Cc1ccccc1	VS	0.8846153616905212
SPE_K51967704	-7.081472674054699	COc1c(C)cnc(Cn2cnc3c(Cl)nc(N)nc32)c1C	VS	0.8461538553237915
SPE_K80778372	4.6372956074678	CN1Cc2c(C(=O)OC(C)(C)C)ncn2-c2ccsc2C1=O	VS	0.7538461685180664
SPE_K00615600	6.531278765781449	CN(C)Cc1ccc(-c2nc3cccc4c3n2CCNC4=O)cc1	VS	0.7068965435028076
SPE_K54955827	-6.7135345778797495	NC(=O)c1cccc2cn(-c3ccc([C@@H]4CCCNC4)cc3)nc12	VS	0.8148148059844971
SPE_K47816470	-2.1666422205772	Cc1cccc(NC(=O)c2ccc(C(F)(F)F)cc2C(=O)O)n1	VS	0.824999988079071
SPE_A33749298	2.65716179025525	CCCCC1C(=O)N(c2ccccc2)N(c2ccc(O)cc2)C1=O	VS	0.8979591727256775
SPE_K52960356	6.7242120417596	CC(=O)c1ccc(S(=O)(=O)NC(=O)NC2CCCCC2)cc1	VS	0.7777777910232544
SPE_K03128577	8.4070224214914	CC[N+](CC)(CC)CCOc1ccc(/C=C/c2ccccc2)cc1	VS	0.8717948794364929
SPE_K72726508	12.718958909654601	O=C1NC(=O)c2c1c1c3ccccc3[nH]c1c1[nH]c3ccccc3c21	VS	0.7894737124443054
SPE_K66956375	-6.58291414749385	CCCCCCCC/C=C\CCCCCCCC(=O)NCCO	VS	0.8048780560493469
SPE_K04704168	18.0367354997266	Clc1ccc(Cn2c(CN3CCCC3)nc3ccccc32)cc1	VS	0.7857142686843872
SPE_K37814297	27.2968138781066	CC(=O)c1ccc2c(c1)N(CCCN(C)C)c1ccccc1S2	VS	0.8199999928474426
SPE_K04176066	1.10440811970325	COc1c(O)cc2c(c1O)[C@@H]1O[C@H](CO)[C@@H](O)[C@H](O)[C@H]1OC2=O	VS	0.9268292784690857
SPE_K85406984	-18.5983420609531	Cc1cc(OCC(=O)O)cc(C)c1Cc1ccc(O)c(C(C)C)c1	VS	0.7222222089767456
SPE_K13087974	-10.867381658122	O=C1NC(=O)c2cc(Nc3ccccc3)c(Nc3ccccc3)cc21	VS	0.8918918967247009
SPE_K79595931	-2.7671655314268	O=C(c1ccc(CN2CCOCC2)cc1)N1CCN(C2CC2)CC1	VS	0.7916666865348816
SPE_K98521173	-5.8978969940725	C[C@]12CC[C@H]3[C@@H](CCC4=CC(=O)CC[C@@]43C)[C@@H]1CC[C@@H]2C(=O)CO	VS	0.9285714030265808
SPE_K52512893	-10.6250762949824	CC(=O)NNC(=O)N1Cc2ccccc2Oc2ccc(Cl)cc21	VS	0.8571428656578064
SPE_A63675168	-6.3336542228508	O=c1[nH]c(=O)n([C@H]2C[C@H](O)[C@@H](CO)O2)cc1/C=C/Br	VS	0.953125
SPE_K06181161	11.2635581043666	CCN(CC)CCOCCOC(=O)C1(c2ccccc2)CCCC1	VS	0.9473684430122375
SPE_K89391146	-6.18953496271235	O=C(O)[C@H](Cc1c[nH]c2ccccc12)N1C(=O)c2ccccc2C1=O	VS	0.7169811129570007
SPE_K76845197	-3.75894223105205	CC(=O)Nc1ccc(S(=O)(=O)Nc2ccc([N+](=O)[O-])cc2)cc1	VS	0.8275862336158752
SPE_K67601717	-4.9516548289349	CN(C)CCc1c[nH]c2ccc(CS(=O)(=O)N3CCCC3)cc12	VS	0.8550724387168884
SPE_K16755045	5.1237800398116	CCN1C(=O)CNc2ncc(-c3ccc(-c4ncn[nH]4)nc3C)nc21	VS	0.7868852615356445
SPE_K14796088	-2.90037504784245	COc1ccc2cc3[n+](cc2c1OC)CCc1cc2c(cc1-3)OCO2	VS	0.795918345451355
SPE_K01129913	-6.1492572735991	Cn1nc(-c2ccc(C(F)(F)F)cc2)nc2c(=O)n(C)c(=O)nc1-2	VS	0.7575757503509521
SPE_K19605405	-2.1853956018615	Nc1nc(NCCc2ccc(O)cc2)nc2nc(-c3ccco3)nn12	VS	0.7894737124443054
SPE_A92933783	-0.39357798142125	CCC(Oc1ccc(Cl)cc1)C(=O)OC1CC2CCC(C1)N2C	VS	0.875
SPE_K02389548	-3.7176087916607004	Cc1ccc(C(=O)NCCCCCC(=O)Nc2ccccc2N)cc1	VS	0.9230769276618958
SPE_K34685430	-5.03975817686075	CC[C@@H](CO)NC(=O)[C@@H]1C=C2c3cccc4[nH]cc(c34)C[C@H]2N(C)C1	VS	0.75
SPE_K00768353	-9.93506593972205	CCC[C@H](N[C@@H](C)C(=O)N1[C@H](C(=O)O)C[C@@H]2CCCC[C@@H]21)C(=O)O	VS	0.8235294222831726
SPE_K48888725	1.0940458203646	Cc1c(N)cccc1Cn1ccc(OCCc2cccs2)cc1=O	VS	0.7575757503509521
SPE_A29734509	1.8718690883077	CC(C)N(CCC(C(N)=O)(c1ccccc1)c1ccccn1)C(C)C	VS	0.760869562625885
SPE_K87727457	-11.5249189211565	COc1ccc(CNC(=O)c2sc3nc(C)cc(C)c3c2N)cc1	VS	0.8070175647735596
SPE_A87983072	-4.4529588086064	O=C(NC(Cc1c[nH]c2ccccc12)C(=O)[O-])c1ccc(Cl)cc1	VS	0.782608687877655
SPE_K76406695	-4.3782705413495	NC1(Cc2ccc(Cl)cc2)CCN(c2ncnc3[nH]ccc23)CC1	VS	0.8627451062202454
SPE_A50062753	-2.670859936264	CC(CNS(=O)(=O)C(C)C)c1ccc(-c2ccc(C#N)cc2)cc1	VS	0.7872340679168701
SPE_A91831168	-15.909978091411201	COc1ccc(CC2NCCc3cc(OC)c(OC)cc32)cc1OC	VS	0.9130434989929199
SPE_K99615199	-9.683730909045849	CC(=O)[C@@]1(O)CC[C@H]2[C@@H]3C[C@H](C)C4=CC(=O)CC[C@]4(C)[C@H]3CC[C@@]21C	VS	0.9473684430122375
SPE_A10111329	-12.112526420538499	Nc1ncnc2c1ncn2C1O[C@H](COP(=O)(O)O)[C@@H](O)[C@H]1O	VS	0.9428571462631226
SPE_K98028353	-4.44325680796565	C[C@@H](c1ccc2nccn2c1)n1nnc2ncc(-c3cnn(C)c3)nc21	VS	0.8648648858070374
SPE_K70163715	-2.1213773064384998	Clc1ccc(Nc2nnc(Cc3ccncc3)c3ccccc23)cc1	VS	0.90625
SPE_K80725821	0.49441251200069997	CC(C)n1cnc2c(C(=O)N[C@H]3CN4CCC3CC4)cc(Cl)cc21	VS	0.8095238208770752
SPE_A63431791	-1.7405270396191002	CC(C)(C)C(=O)OCOC(=O)C1N2C(=O)CC2S(=O)(=O)C1(C)C	VS	0.7105262875556946
SPE_K30480208	-3.1829333447984496	Cc1cccc(Nc2ccncc2S(=O)(=O)NC(=O)NC(C)C)c1	VS	0.7538461685180664
SPE_K81855038	-10.7363848236288	CC(=O)OCC(=O)NCCCOc1cccc(CN2CCCCC2)c1	VS	0.765625
SPE_K92441787	-8.799510752528949	C=C(c1ccc(C(=O)O)cc1)c1cc2c(cc1C)C(C)(C)CCC2(C)C	VS	0.931034505367279
SPE_K06557128	-4.5856033081181	C[C@@H](c1ncncc1F)[C@](O)(Cn1cncn1)c1ccc(F)cc1F	VS	0.8679245114326477
SPE_K02130563	-9.4234637461926	Cc1[nH]c2ccccc2c1CCNCc1ccc(/C=C/C(=O)NO)cc1	VS	0.7704917788505554
SPE_A15530910	15.8357568633633	CC(C)OC(=O)c1cc2c(OCC(O)CNC(C)(C)C)cccc2[nH]1	VS	0.9019607901573181
SPE_A82013137	-6.2268624578872505	Cc1ccc(N2CCN(CCC3NC(=O)c4ccccc43)CC2)cc1C	VS	0.8166666626930237
SPE_K81458380	1.4807386341011	O=C(O)c1ccc2c(c1)nc(Nc1cccc(Cl)c1)c1ccncc12	VS	0.7045454382896423
SPE_K42624714	-1.4968887154906498	COc1cccc(-c2cc(NCc3ccc4c(c3)OCO4)nc(N)n2)c1	VS	0.7454545497894287
SPE_K42221274	0.19610644597715002	O=C(O)C1=CCCN(CCON=C(c2ccccc2)c2ccccc2)C1	VS	0.719298243522644
SPE_K53318339	-10.5358097784528	CCOC(=O)C1=C[C@]2(CC)CCCN3CCc4c(n1c1ccccc41)[C@@H]32	VS	0.7796609997749329
SPE_A75850590	-1.7838426116780999	CCn1cc(C(=O)O)c(=O)c2cc(F)c(N3CCNC(C)C3)c(F)c21	VS	0.89552241563797
SPE_K58466253	0.98606373943725	COc1cc2c(cc1OC)-c1cc3ccc(OC)c(OC)c3c[n+]1CC2	VS	0.976190447807312
SPE_A46066006	2.00931659722025	C[N+]12CCC(CC1)C(OC(=O)C(O)(c1ccccc1)c1ccccc1)C2	VS	0.918367326259613
SPE_K24566386	-5.238011102171	Fc1ccc(Cl)cc1-c1nc(Nc2ccncc2)c2nccnc2n1	VS	0.8484848737716675
SPE_K61128465	21.958011887799202	COc1cc(-n2c(=S)[nH]c3ccccc3c2=O)c(Cl)cc1Cl	VS	0.7575757503509521
SPE_K19412355	14.562338107271	COc1nccc(-c2c(-c3ccc(F)cc3)ncn2C2CCNCC2)n1	VS	0.859375
SPE_K26813177	-0.42281713532855	O=C(O)Cc1ccc(CCNS(=O)(=O)c2ccc(Cl)cc2)cc1	VS	0.7213114500045776
SPE_K07691486	5.8001686982699	CC[C@H](CO)Nc1nc(NCc2ccccc2)c2ncn(C(C)C)c2n1	VS	0.9814814925193787
SPE_K20995441	5.4785400865619	CN(C(=O)c1ccc(Cl)c(Cl)c1)[C@@H]1CCCC[C@@H]1N1CCCC1	VS	0.8695651888847351
SPE_K27293958	2.55551066016805	O=C(Cn1c(=O)sc2ccc(Cl)cc21)N1CCN(CCO)CC1	VS	0.7808219194412231
SPE_K05445342	3.19605696193255	C[C@H](NC(=O)/C(C#N)=C/c1cccc(Br)n1)c1ccccc1	VS	0.7894737124443054
SPE_A48430263	-1.2525151078707502	CCc1ccc(CCOc2ccc(CC3SC(=O)NC3=O)cc2)nc1	VS	0.8135592937469482
SPE_K60918217	-1.5267990736521	CCN(C(=O)c1c(O)c2c(Cl)cccc2n(C)c1=O)c1ccccc1	VS	0.843137264251709
SPE_A30886737	3.6560921231734005	CS(=O)(=O)c1ccc(C(O)[C@H](CF)NC(=O)C(Cl)Cl)cc1	VS	0.9056603908538818
SPE_K96671969	-12.704283207256301	O=[N+]([O-])c1cn2c(n1)OC[C@@H](OCc1ccc(OC(F)(F)F)cc1)C2	VS	0.9857142567634583
SPE_K81258678	-5.52997956525565	CC(C)[C@]12O[C@H]1[C@@H]1O[C@]13[C@]1(O[C@H]1C[C@H]1C4=C(CC[C@@]13C)C(=O)OC4)[C@@H]2O	VS	0.807692289352417
SPE_K02160913	-4.2587700969724	COc1ccccc1C(=O)Nc1cccc(NC(=O)c2cccc(C)c2)c1	VS	0.8048780560493469
SPE_K44869961	2.45419880077295	CCC(C)(C)C(=O)C(=O)N1CCC[C@H]1C(=O)OCCCc1cccnc1	VS	0.7014925479888916
SPE_K79555887	5.73509531552265	O=C1C(Cl)=C(N2CCOCC2)C(=O)N1c1ccc(Cl)c(Cl)c1	VS	0.78125
SPE_K87990216	0.62861434815035	NS(=O)(=O)c1cc(C(=O)O)cc(N2CCCC2)c1Oc1ccccc1	VS	0.7160493731498718
SPE_K62374253	-11.9462502368528	CN1CCN(c2c(F)cc3c(=O)c(C(=O)O)cn4c3c2SCC4)CC1	VS	0.9354838728904724
SPE_K09774593	-6.101392895773349	N[C@H](CSC(c1ccccc1)(c1ccccc1)c1ccccc1)C(=O)O	VS	0.75
SPE_K38197229	-2.25992914297855	CCCCNc1cc(C(=O)O)cc(S(N)(=O)=O)c1Oc1ccccc1	VS	0.7682926654815674
SPE_K86600316	-8.68379264084435	CCS(=O)(=O)N1CCC[C@@H]2CN3CCc4cc(OC)ccc4[C@@H]3C[C@@H]21	VS	0.7808219194412231
SPE_K46254452	0.42585123345759995	CCCCC/C=C\C/C=C\CCCCCCCC(=O)NCCCC(=O)O	VS	0.9142857193946838
SPE_A93964801	-2.79729021335645	NC1CCN(c2c(F)cc3c(=O)c(C(=O)O)cn(C4CC4)c3c2Cl)C1	VS	0.939393937587738
SPE_A95869247	-11.499421856043	CC1Cc2ccccc2N1NC(=O)c1ccc(Cl)c(S(N)(=O)=O)c1	VS	0.7260273694992065
SPE_K42679050	0.7379300639286	CC(=O)N(OCc1ccccc1)[C@@H]1c2cc(C#N)ccc2OC(C)(C)[C@H]1O	VS	0.8305084705352783
SPE_A77218119	7.61494115236795	CCCNC(=O)N1N=C(c2ccc(N)cc2)c2cc3c(cc2C1C)OCO3	VS	0.75
SPE_K06240250	-8.0715996182947	Cc1cc(/C=C/C#N)cc(C)c1Nc1ccnc(Nc2ccc(C#N)cc2)n1	VS	0.9354838728904724
SPE_K68003372	-0.5601760762593501	Cc1[nH]c2ccc(F)cc2c1-c1nc2c3cccnc3c3ncccc3c2[nH]1	VS	0.8125
SPE_K44022883	-4.37839834253995	Cc1cc(-c2nncc3c(C(C)(C)C)c(OCc4ncnn4C)nn23)no1	VS	0.7042253613471985
SPE_A17462676	-4.777711973140001	CN(C)C(=O)Oc1cc(OC(=O)N(C)C)cc(C(O)CNC(C)(C)C)c1	VS	0.75
SPE_K64866502	-7.4569026368365	Cc1nc(N)sc1-c1ccnc(Nc2ccc(N3CCOCC3)cc2)n1	VS	0.7586206793785095
SPE_K92731339	4.367863979715151	CCC[C@H](N[C@@H](C)C(=O)N1[C@H](C(=O)O)C[C@@H]2CCCC[C@@H]21)C(=O)OCC	VS	0.942307710647583
SPE_K90885812	-7.335949089855751	CC(C)[N+](C)(CCOC(=O)C1c2ccccc2Oc2ccccc21)C(C)C	VS	0.9200000166893005
SPE_K19002914	5.684193717004351	CS(=O)(=O)c1ccc(-c2cnc(NCc3ccco3)n3cnnc23)cc1	VS	0.7534246444702148
SPE_A28958257	-1.5971105911830998	CCC(=O)c1ccc(OCC(O)CN2CCN(c3ccccc3)CC2)cc1	VS	0.8448275923728943
SPE_K67789209	-11.4078780384322	O=C(NCCN1CCN(c2ncccn2)CC1)C12CC3CC(CC(C3)C1)C2	VS	0.7586206793785095
SPE_A53539450	-3.49892484524095	CCC[N+]12C3C[C@H](C4C(O)[C@]5(C[C@@H]41)c1ccccc1N(C)[C@@H]35)[C@H](CC)[C@H]2O	VS	0.8620689511299133
SPE_K95609758	5.30168713713675	O=c1oc(-c2ccc(C(F)(F)F)cc2)nn1Cc1cc(Cl)ccc1O	VS	0.734375
SPE_A60594020	6.7464537390828	CCCN(C/C=C/I)C1CCc2cccc(O)c2C1	VS	0.9750000238418579
SPE_K70778732	-8.40638816232665	O=c1n(CCCN2CCN(c3cccc(Cl)c3)CC2)nc2ccccn12	VS	0.8382353186607361
SPE_K31802667	4.69651529431925	Fc1ccc(CN2CCC(Nc3ccc(C(F)(F)F)nn3)CC2)cc1F	VS	0.7884615659713745
SPE_K60025295	5.7900451146270004	CN(C)c1ccc(C(=C2C=CC(=[N+](C)C)C=C2)c2ccc(N(C)C)cc2)cc1	VS	0.75
SPE_K66541497	-7.73106396786215	CC(C)(C)c1ccc(NC(=O)N2CCN(c3ncccc3Cl)CC2)cc1	VS	0.8245614171028137
SPE_A62209527	-3.2246855853225003	CC(O)(C(=O)Nc1ccc(S(=O)(=O)c2ccccc2)cc1)C(F)(F)F	VS	0.8032786846160889
SPE_K50495309	-8.169271307414549	COc1cc2ncnc(Nc3ccc(Oc4ccccc4)cc3)c2cc1OC	VS	0.8809523582458496
SPE_A83029242	-4.75801865075165	CC(=O)Oc1cc2c(s1)CCN(C(C(=O)C1CC1)c1ccccc1F)C2	VS	0.8181818127632141
SPE_K99616396	-4.4758926827781504	CC1(C)CNc2cc(NC(=O)c3cccnc3NCc3ccncc3)ccc21	VS	0.7254902124404907
SPE_K23647661	-9.4494970872087	COc1cccc([C@H](O)C2CCN(CCc3ccc(F)cc3)CC2)c1OC	VS	0.8148148059844971
SPE_K11672787	-0.9208289522662999	C[C@]12CC[C@H](O)C[C@H]1CC[C@@H]1[C@@H]2CC[C@]2(C)[C@@](O)(c3ccoc3)CC[C@]12O	VS	0.760869562625885
SPE_K59524082	-6.1304364144739	CC(C)Nc1nc2cc(Cl)c(Cl)cc2n1[C@H]1O[C@@H](CO)[C@H](O)[C@@H]1O	VS	0.8108108043670654
SPE_K03665769	-3.70360249876335	CCN(CCNC(=O)Nc1ccccc1Br)c1cccc(C)c1	VS	0.7450980544090271
SPE_K44849676	-5.94353306515825	Oc1cc2c(cc1O)CN(C(=S)NCCc1ccc(Cl)cc1)CCC2	VS	0.7368420958518982
SPE_K42536037	-13.1206588289455	CCOc1cccc(NC(=O)c2ccc(N3CCCC3)c(C(F)(F)F)c2)c1	VS	0.7666666507720947
SPE_K51265828	1.44699894037945	CCCC(CCC)C(=O)NCc1ccc2c(cnn2-c2ccccc2OC)c1	VS	0.7260273694992065
SPE_K09711437	-15.069610590444801	CCc1c(C(=O)C(N)=O)c2c(OCC(=O)O)cccc2n1Cc1ccccc1	VS	0.7727272510528564
SPE_K39381259	-4.3059478447953	CC(C)Oc1ccc(-c2cnc3c(-c4ccnc5ccccc45)cnn3c2)cc1	VS	0.760869562625885
SPE_K24527118	-7.8069486685484994	O=C(NC(=O)c1c(F)cccc1Cl)NC1c2ccccc2-c2ccccc21	VS	0.7272727489471436
SPE_K13211965	49.0094804146773	Cc1c(C2CCN(CCc3ccccc3)CC2)noc1-c1ccc(Cl)cc1	VS	0.7222222089767456
SPE_A57798559	-11.7465145358669	C[N+]1(C)CCc2cc3c(cc2[C@H]1[C@@H]1OC(=O)c2c1ccc1c2OCO1)OCO3	VS	0.8965517282485962
SPE_A55051145	-6.579078675698651	CC1(C)S[C@@H]2[C@H](NC(=O)C(C(=O)[O-])c3ccsc3)C(=O)N2[C@H]1C(=O)[O-]	VS	0.9038461446762085
SPE_A66435872	38.2421697623114	CC(CCCCC(=O)Nc1ccc(C(F)(F)F)cc1)NCCc1cnc[nH]1	VS	0.7166666388511658
SPE_K14991967	-4.54467553145695	O=C(O)c1ccc(-c2c[nH]c3ncc(-c4ccccc4)cc23)cc1C1CCCC1	VS	0.7027027010917664
SPE_K30652337	1.81585133580435	CN1CCC[C@@H]1Cc1c[nH]c2ccc(CCS(=O)(=O)c3ccccc3)cc12	VS	0.7285714149475098
SPE_K70446295	-3.3106812745255003	O=C(NC[C@H](O)CN1CCc2ccccc2C1)c1cc(NC2COC2)ncn1	VS	0.7605633735656738
SPE_A74391928	-5.8005520495345495	CCCCCCCN(CC)CCCC(O)c1ccc(NS(C)(=O)=O)cc1	VS	0.7857142686843872
SPE_K16497916	-9.158222953239301	CC(C)c1c(NC(=O)Nc2ccc(Cl)cc2)c(=O)n(-c2ccccc2)n1C	VS	0.8181818127632141
SPE_K08525451	-3.1275651732834002	O=C(O)c1cn(-c2ccc(F)cc2)c2cc(N3CCNCC3)c(F)cc2c1=O	VS	0.9833333492279053
SPE_K56239177	0.0913775718002	CCn1cnc2c(Nc3cccc(Cl)c3)nc(N[C@@H]3CCCC[C@@H]3N)nc21	VS	0.7166666388511658
SPE_K00312224	1.41020831210825	CCCc1c(-c2ccc(O)cc2)nn(-c2ccc(O)cc2)c1-c1ccc(O)cc1	VS	0.7400000095367432
SPE_A42883684	-4.75190880091235	CC(C)CCCC(C)[C@H]1CCC2C3CC=C4C[C@@H](O)CC[C@]4(C)C3CC[C@@]21C	VS	0.9714285731315613
SPE_A33084557	4.5123820073921	Clc1ccc(C(Cn2ccnc2)OCc2ccsc2Cl)c(Cl)c1	VS	0.930232584476471
SPE_A84465106	0.5812865049886	COC(=O)C1=C(C)NC(C)=C(C(=O)OCC(C)C)C1c1ccccc1[N+](=O)[O-]	VS	0.9259259104728699
SPE_K19781342	0.6757014002459	COc1ccc(S(=O)(=O)N2CCC[C@H]2C(=O)Nc2cc(C)cc(C)c2)cc1	VS	0.8701298832893372
SPE_A42571354	-3.1047618204161997	O=C(O)COCCN1CCN(C(c2ccccc2)c2ccc(Cl)cc2)CC1	VS	0.914893627166748
SPE_K50836978	1.31623418697405	CC(C)[C@H](CO)Nc1nc(Nc2cccc(Cl)c2)c2ncn(C(C)C)c2n1	VS	0.9814814925193787
SPE_A47790386	3.0356927671731997	CNC1CCCN(c2c(F)cc3c(=O)c(C(=O)O)cn(C4CC4)c3c2OC)C1	VS	0.9571428298950195
SPE_K32847255	-5.7746087419754	O=C(O)CCNc1cc(N2CCc3ccccc3CC2)nc(-c2ccccn2)n1	VS	0.9811320900917053
SPE_K19409553	5.8437503556467	Cc1cc(OCc2nc(-c3ccccc3Cl)cs2)ccc1OCC(=O)O	VS	0.800000011920929
SPE_K29395450	-9.8011956444594	CC(=O)Nc1nc(C)c(-c2ccc(Cl)c(S(=O)(=O)NCCO)c2)s1	VS	0.7692307829856873
SPE_K33882852	-9.3635203674576	CCOC(=O)c1ncc2[nH]c3ccc(OCc4ccccc4)cc3c2c1COC	VS	0.8333333134651184
SPE_K18619710	-13.870161511960399	C[C@]12CC[C@H](O)C[C@H]1CC[C@@H]1[C@@H]2C[C@@H](O)[C@]2(C)[C@@H](C3=CC(=O)OC3)CC[C@]12O	VS	0.95652174949646
SPE_K51751936	-4.7100215409567	CC(=O)OCC(=O)[C@H]1CC[C@H]2[C@@H]3CC[C@H]4C[C@H](O)CC[C@]4(C)[C@H]3C(=O)C[C@]12C	VS	0.8139534592628479
SPE_A81370665	-5.77616236627505	CC(C)CCN1c2nc(Nc3cc(F)c(O)c(F)c3)ncc2N(C)C(=O)C1C	VS	0.767123281955719
SPE_K58550667	2.50521055744145	O=C(/C=C/c1cccnc1)NCCCCC1CCN(C(=O)c2ccccc2)CC1	VS	0.8163265585899353
SPE_K24048528	-6.336978574419801	CC(=O)O[C@H]1CC[C@@]2(C)C(=CC[C@@H]3[C@@H]2CC[C@]2(C)C(c4cccnc4)=CC[C@@H]32)C1	VS	0.8139534592628479
SPE_A10188456	-8.724509139930351	C[C@@H]1CC2C3CCC4=CC(=O)C=C[C@]4(C)[C@@]3(F)[C@@H](O)C[C@]2(C)[C@@]1(O)C(=O)CO	VS	0.9607843160629272
SPE_K49031386	-3.7467805508002003	C[C@H](CCC(=O)O)[C@H]1CC[C@H]2[C@@H]3C[C@H](O)[C@@H]4C[C@H](O)CC[C@]4(C)[C@H]3CC[C@]12C	VS	0.9729729890823364
SPE_K70504253	8.2708287857321	CNC(=O)c1c(C)oc2cc(Oc3ncnc4cc(OC)c(OC)cc34)ccc12	VS	0.7692307829856873
SPE_K53979406	-9.7546022884619	CN(CC[C@@H](Oc1ccc(-c2ccccc2)cc1)c1ccc(F)cc1)CC(=O)O	VS	0.7254902124404907
SPE_K69195780	-5.0536635191436	COc1ccccc1N1CCN(CCCCN2C(=O)c3ccccc3C2=O)CC1	VS	0.9285714030265808
SPE_K11636097	-9.77128259435195	Nc1nc(Nc2ccc(S(N)(=O)=O)cc2)nn1C(=O)c1c(F)cccc1F	VS	0.800000011920929
SPE_K47554101	-3.34091101588005	CC(=O)NC[C@H]1CN(c2ccc(N3CCN(C(=O)CO)CC3)c(F)c2)C(=O)O1	VS	0.9264705777168274
SPE_K50031829	-10.7284355341574	C[C@@H]1CN(Cc2ncccn2)C[C@H]1c1nc2c(cnn2C2CCOCC2)c(=O)[nH]1	VS	0.8082191944122314
SPE_A41995253	1.1938325441632	COc1cc2c(cc1OC)[C@@]13CCN4CC5=CCOC6CC(=O)N2C1[C@H]6[C@H]5C[C@H]43	VS	0.8548387289047241
SPE_K24570280	3.48993152704815	CCOC(=O)Nc1ccc2c(c1)N(C(=O)CN(CC)CC)c1ccccc1CC2	VS	0.7460317611694336
SPE_K45519571	3.2898357388926	O=[N+]([O-])c1cc(Cl)ccc1S(=O)(=O)N1CCN(Cc2ccccc2)CC1	VS	0.7215189933776855
SPE_K09161066	-4.601727506891	CC(C)[C@@H](C)/C=C/[C@@H](C)[C@H]1CC[C@H]2C3=CC=C4C[C@@H](O)CC[C@]4(C)[C@H]3CC[C@]12C	VS	0.9696969985961914
SPE_K03301001	2.75457959442785	NCCCCCCCCCCNS(=O)(=O)c1cccc2c(Cl)cccc12	VS	0.8387096524238586
SPE_A01259528	-15.4474162247556	CC(O)c1cc(C(=O)N[C@@H](C)Cn2ccc(-c3ccc(C#N)c(Cl)c3)n2)n[nH]1	VS	0.7580645084381104
SPE_K46647427	-14.7807714797723	Cn1ncnc1COc1nn2c(-c3cc(F)ccc3F)nnc2cc1C(C)(C)C	VS	0.7746478915214539
SPE_K69726595	-9.490876371875299	CC(C)C(=O)OC[C@H]1O[C@@H](n2ccc(N)nc2=O)[C@](C)(F)[C@@H]1OC(=O)C(C)C	VS	0.8428571224212646
SPE_A77577770	3.7302273228215	CCCCCCCCCCCCCCCC(=O)OC(CC(=O)O)C[N+](C)(C)C	VS	0.9024389982223511
SPE_K07283971	-4.07015363070225	O=C(Nc1cc(Cl)cc(Cl)c1O)c1c(O)c(Cl)cc(Cl)c1Cl	VS	0.8648648858070374
SPE_K76365178	-2.3962958880993	NS(=O)(=O)c1ccc(-n2nc(C(F)(F)F)cc2-c2ccc(Cl)cc2)cc1	VS	0.9473684430122375
SPE_K51791723	1.15308644627805	CN1CC[C@@H](c2c(O)cc(O)c3c(=O)cc(-c4ccccc4Cl)oc23)[C@@H]1CO	VS	0.84375
SPE_K25875056	-10.380965969273399	O=S(=O)(NCCCCCCc1ccccc1)c1cccc2c(Cl)cccc12	VS	0.9122806787490845
SPE_K06753942	17.902968849057498	COc1ccc(-c2cc(=O)c3c(OC)c(OC)c(OC)c(OC)c3o2)cc1OC	VS	0.8484848737716675
SPE_K03194791	-2.86486088790895	O=C(Nc1c(Cl)cncc1Cl)c1ccc(OC(F)F)c(OCC2CC2)c1	VS	0.7799999713897705
SPE_K31092604	1.3840179685895	N#Cc1ccc(N2CCN(C(=O)COc3ccc4[nH]cc(CCN)c4c3)CC2)cc1	VS	0.8360655903816223
SPE_K66896751	-0.96857753618255	CCCN(CCC)C(=O)Cc1c(-c2ccc(Cl)cc2)nc2ccc(Cl)cn12	VS	0.8103448152542114
SPE_K46625559	-0.6030966433962	CC(C)Oc1ccc(-c2nc(-c3cccc4c3CC[C@@H]4NCCO)no2)cc1C#N	VS	0.8999999761581421
SPE_A65767837	-13.6609532402061	CC(=O)OCC(=O)[C@@]1(O)CCC2C3CCC4=CC(=O)CC[C@]4(C)C3[C@@H](O)C[C@@]21C	VS	0.9375
SPE_K51776215	4.19355223517035	N#Cc1cnc2cnc(NCc3cccnc3)cc2c1Nc1ccc(F)c(Cl)c1	VS	0.8333333134651184
SPE_A95114378	-1.45977849740435	C[C@H]1CO[C@@H]2Cn3cc(C(=O)NCc4ccc(F)cc4F)c(=O)c(O)c3C(=O)N12	VS	0.7945205569267273
SPE_K81053848	-6.6366360001504505	O=C(Nc1ccccc1C(=O)Nc1ccc(CCO)cc1)c1ccc([N+](=O)[O-])cc1	VS	0.8148148059844971
SPE_K26358347	-8.80007779839115	CCCCCCCCCCCCCCCc1cccc(OCC(=O)NCCO)c1	VS	0.8478260636329651
SPE_K10958118	-5.79415385557365	N#Cc1ccc(Cn2cncc2CN2CCN(c3cccc(Cl)c3)C(=O)C2)cc1	VS	0.7884615659713745
SPE_A50998626	-7.76584365095135	COc1ccc(COc2cc3oc(=O)c4cc(C(C)O)ccc4c3cc2OC)cc1	VS	0.8048780560493469
SPE_K59831625	29.5447408422057	c1cc(-c2cnn3cc(-c4ccc(N5CCNCC5)cc4)cnc23)c2cccnc2c1	VS	0.8695651888847351
SPE_A51829654	-10.3199455657217	OC(CN1CCN(c2cccc(Cl)c2)CC1)C(c1ccccc1)c1ccccc1	VS	0.8199999928474426
SPE_K93188295	-14.9596806494667	COc1ccccc1N1CCN(CCN2C(=O)c3ccccc3C(C)(C)C2=O)CC1	VS	0.84375
SPE_K45551181	-0.2980285656956	Cc1cc(N2CCOCC2)ccc1Nc1nc(NC2CCCCC2)c2[nH]cnc2n1	VS	0.9464285969734192
SPE_K43975632	0.2558038099092	Cc1ccc2c(c1CCC(=O)O)CC[C@@H](NS(=O)(=O)c1ccc(Cl)cc1)C2	VS	0.8030303120613098
SPE_K58435339	0.71394650736355	CC(C)c1cc(C(=O)N2Cc3ccc(CN4CCN(C)CC4)cc3C2)c(O)cc1O	VS	0.7538461685180664
SPE_K11821338	-4.98420326586915	CCN(CC)Cc1ccc(C(=O)N(CCc2ccccc2OC)[C@@H]2CCNC2)cc1	VS	0.8064516186714172
SPE_A55416093	-12.331072433277999	C=C[C@@]1(C)CC(=O)[C@@]2(O)[C@](C)(O1)[C@@H](OC(C)=O)[C@@H](O)C1C(C)(C)CC[C@H](O)[C@@]12C	VS	0.760869562625885
SPE_K73585091	-10.469301634865099	CCCCOc1nc(N)c2c(n1)N(Cc1cccc(CN3CCCC3)c1)CC(=O)N2	VS	0.8533333539962769
SPE_K03019184	-0.19099442758909999	c1ccc(CNCc2ccc(CN3CCCNCCNCCCNCC3)cc2)nc1	VS	0.8717948794364929
SPE_K03083257	-15.2216337596148	CCCCCCCCCCCCCCCCCCCCCCCCCCCCO	VS	0.8571428656578064
SPE_K89274813	-6.4306903801818	O=C1c2ccccc2C(Cc2ccnc(F)c2)(Cc2ccnc(F)c2)c2ccccc21	VS	0.7333333492279053
SPE_K02206208	-5.34965689786695	C[C@@H](O)[C@H](N)C(=O)N1CCC[C@H]1C(=O)N1CCC[C@H]1C(=O)N[C@H](C(N)=O)[C@@H](C)O	VS	0.7735849022865295
SPE_K49048664	-7.216002816556551	Cc1cc2c(C(N)=O)cccc2n1-c1nc2c(c(NCc3ccccc3)n1)COCC2	VS	0.8030303120613098
SPE_K10667240	-10.8466441086666	CCOC(=O)Nc1ccc2c(c1)N(C(=O)CCN(CC)CC)c1ccccc1S2	VS	0.875
SPE_K82522873	-2.9198057249771	Cc1cc(C(N)=O)ccc1-n1c(CCC(=O)O)ccc1-c1ccc(-n2ccnc2)cc1	VS	0.7580645084381104
SPE_K87737963	7.3225545599906	N#CCNC(=O)c1ccc(-c2ccnc(Nc3ccc(N4CCOCC4)cc3)n2)cc1	VS	0.859649121761322
SPE_A75769826	34.9897164382174	C=C(C)CN1CC[C@]23c4c5ccc(O)c4O[C@H]2c2[nH]c4ccccc4c2C[C@@]3(O)C1C5	VS	0.8571428656578064
SPE_K26024145	-4.6886163185894	CC(C)(C)C(=O)OCC(=O)[C@H]1CC[C@H]2[C@@H]3CCC4=CC(=O)CC[C@]4(C)[C@H]3CC[C@]12C	VS	0.7843137383460999
SPE_K80451230	13.0134116517933	c1ccc(C(O[C@@H]2CCCN(CCc3ccc4c(c3)OCO4)C2)c2ccccc2)cc1	VS	0.8333333134651184
SPE_K69669039	-2.65654230673805	Cc1ccc2c(N3CCN(CCc4cccc(N5CCNC5=O)c4)CC3)cccc2n1	VS	0.8793103694915771
SPE_A93353767	0.35382870257455	Clc1ccc(C(Cn2ccnc2)OCc2c(Cl)cccc2Cl)c(Cl)c1	VS	0.7021276354789734
SPE_K08586861	-12.033199548807099	O=C(O)CCn1c2c(c3ccccc31)C[C@H](NS(=O)(=O)c1ccc(F)cc1)CC2	VS	0.792682945728302
SPE_K27732927	-5.1885585952675	COc1ccc(Oc2c(Cl)cnn(C3c4ccccc4-c4ccccc43)c2=O)cc1	VS	0.7636363506317139
SPE_K90993449	-9.86134901193345	CCCNC(=O)Nc1ccc(Oc2ncnc3cc(OC)c(OC)cc23)cc1Cl	VS	0.7727272510528564
SPE_K17378184	28.806852660752902	COc1ccccc1N1CCN(CCCCNC(=O)c2ccc3ccccc3c2)CC1	VS	0.9137930870056152
SPE_K37933329	-5.26143369232405	O=C(Oc1cc(S(=O)(=O)c2ccccc2)ccc1[N+](=O)[O-])c1ccc(Cl)cc1	VS	0.8070175647735596
SPE_K08333979	-2.3895254881384003	Cc1cccc2c1CC[C@H](CN1CCC(c3c(Cl)cccc3Cl)CC1)C[C@@H]2O	VS	0.8163265585899353
SPE_K02528732	-9.5477217835001	CC(=O)O[C@]1(C(C)=O)CC[C@H]2[C@@H]3C[C@H](C)C4=CC(=O)C=C[C@]4(C)[C@@]3(F)[C@@H](O)C[C@@]21C	VS	0.9166666865348816
SPE_K82147103	-0.72824372777265	CN(CCCN1c2ccccc2CCc2ccccc21)CC(=O)c1ccc(Cl)cc1	VS	0.8039215803146362
SPE_K84068331	-16.4747008838503	COc1ccn2ncc(-c3nc4[nH]nc(NC(=O)c5ccc(F)cc5)c4cc3F)c2c1	VS	0.8305084705352783
SPE_K29173907	-3.8400958880560996	CC(=O)OCC(=O)[C@@]1(O)CC[C@H]2[C@@H]3CCC4=CC(=O)C=C[C@]4(C)[C@@]3(F)[C@@H](O)C[C@@]21C	VS	0.9411764740943909
SPE_K55696337	-1.8809276851806	CC[C@@]1(O)C(=O)OCc2c1cc1n(c2=O)Cc2cc3c(CN(C)C)c(O)ccc3nc2-1	VS	0.8939393758773804
SPE_K13810148	-13.7768800354872	CCN(CC)Cc1ccc2cc(COC(=O)Nc3ccc(C(=O)NO)cc3)ccc2c1	VS	0.7049180269241333
SPE_K72687424	-10.8808245326906	O=C(Nc1ccc(S(=O)(=O)Nc2ccccc2Cl)c(Cl)c1)c1ccccn1	VS	0.7580645084381104
SPE_A00520476	-3.50941409552725	CCN(CC)CC1CCCCN1CC(=O)N1c2ccccc2C(=O)Nc2cccnc21	VS	0.9642857313156128
SPE_K69812556	-15.3373194348981	COc1ccccc1N1CCN(CCN(C(=O)C2CCCCC2)c2ccccn2)CC1	VS	0.800000011920929
SPE_K54520417	-2.2452069088794	Fc1ccc(-c2c3cccc(C(F)(F)F)c3nn2Cc2ccc(F)cc2Cl)cc1	VS	0.8604651093482971
SPE_K96843359	-10.8053736195991	CC(C)c1ccc(CC(=O)N2CCC[C@@H](c3cccc(OC(C)(C)C(=O)O)c3)C2)cc1	VS	0.8269230723381042
SPE_K31553034	-4.156922575708	COc1nc(C)cnc1NS(=O)(=O)c1cccnc1-c1ccc(-c2nnco2)cc1	VS	0.8873239159584045
SPE_A67036568	-6.10734054242425	COc1ccc(OC)c(C2C(C#N)=C(N)Oc3n[nH]c(-c4ccc5ccccc5c4)c32)c1	VS	0.7419354915618896
SPE_K17026858	-8.8014729426221	CN1CCN(c2ccc3nc(-c4ccc5nc(-c6ccc(O)cc6)[nH]c5c4)[nH]c3c2)CC1	VS	0.8653846383094788
SPE_K38385169	-2.78812554034195	CNc1ncc2cc(-c3cc(NC(=O)NCCC(C)(C)C)c(F)cc3C)c(C)nc2n1	VS	0.7419354915618896
SPE_K62594868	-2.5930358111114002	COc1[nH]c2ccc(F)cc2c1C(=O)OCC1CCN(CCNS(C)(=O)=O)CC1	VS	0.8452380895614624
SPE_K99968849	3.2806394089256	Cc1cc2c(cc1C(F)(F)F)N(C(=O)Nc1ccc(Oc3cccnc3C)nc1)CC2	VS	0.746268630027771
SPE_K68810443	-3.9613834803195	O=C(COc1ccc(C(=O)c2ccccc2)cc1)NC1CCN(Cc2ccccc2)CC1	VS	0.8135592937469482
SPE_A29731977	-5.01743244922445	CCCCCC(=O)O[C@]1(C(C)=O)CCC2C3CCC4=CC(=O)CC[C@]4(C)C3CC[C@@]21C	VS	0.9487179517745972
SPE_K04035716	-1.3115030419753	N[C@@H](CC(=O)N1CCn2c(nnc2C(F)(F)F)C1)Cc1[nH]nc2c(F)c(F)ccc12	VS	0.9193548560142517
SPE_K34185671	-12.4022960702971	CC(=O)Nc1nc2c(Oc3cc(-c4ccc(C(F)(F)F)cc4)ncn3)cccc2s1	VS	0.7358490824699402
SPE_A70197423	-4.5382545884862	CCCCCCCCCCCCCCCCCC(=O)OCC(O)[C@H]1OC[C@H](O)[C@H]1O	VS	0.738095223903656
SPE_K89014967	-12.561199292106801	O=C(NC[C@H](O)CO)c1ccncc1Nc1ccc(I)cc1F	VS	0.719298243522644
SPE_K15424032	13.0902986417874	COc1cc2c(cc1C(F)(F)F)N(C(=O)Nc1cc(F)cc(-c3cccnc3)c1)CC2	VS	0.7704917788505554
SPE_K29968218	-4.21011617862995	O=C(Cc1ccc(-c2ccc(OCCN3CCOCC3)cc2)cn1)NCc1ccccc1	VS	0.7377049326896667
SPE_K41564320	1.125517654795	CC(C)[C@H](CO)Nc1nc(Nc2ccc(C(=O)O)c(Cl)c2)c2ncn(C(C)C)c2n1	VS	0.7142857313156128
SPE_A65449987	6.74158605292605	CC1(C)O[C@@H]2CC3C4C[C@H](F)C5=CC(=O)C=CC5(C)C4C(O)CC3(C)[C@]2(C(=O)CO)O1	VS	0.9629629850387573
SPE_K48894757	-8.358335151327	CS(=O)(=O)c1cc(F)cc2c3c(n(Cc4ccc(Cl)cc4)c12)[C@@H](CC(=O)O)CC3	VS	0.9677419066429138
SPE_K23533833	4.6723248530946	CCCCc1nc(Cl)c(C(=O)O)n1Cc1ccc(-c2ccccc2-c2nn[nH]n2)cc1	VS	0.8181818127632141
SPE_K16761703	37.528489589216605	CN1CCN(c2nc(C3=C(c4c[nH]c5ccccc45)C(=O)NC3=O)c3ccccc3n2)CC1	VS	0.8125
SPE_K11373525	-4.9078925916983	CCc1cc2c(c(CC)n1)CCC(=O)N2Cc1ccc(-c2ccccc2-c2nn[nH]n2)cc1	VS	0.7846153974533081
SPE_K42981054	-11.8318136959948	CC(C)S(=O)(=O)NC[C@H](C)c1ccc(-c2ccc(CCNS(C)(=O)=O)cc2)cc1	VS	0.703125
SPE_K30882994	1.2909745009361	O=C(O)C(=O)c1cn(Cc2ccccc2)c2ccc(-c3ccc(OC(F)(F)F)cc3)cc12	VS	0.7547169923782349
SPE_A15739803	0.385265698258	CN1C(CSCC(F)(F)F)Nc2cc(Cl)c(S(N)(=O)=O)cc2S1(=O)=O	VS	0.9436619877815247
SPE_K92658264	-2.4525830929897	COc1cc2c(cc1NS(=O)(=O)c1ccc(Br)cc1C)n(C)c(=O)n2C	VS	0.8048780560493469
SPE_K82164249	-13.9035071317341	CC(=O)Nc1ccc(OC[C@](C)(O)C(=O)Nc2ccc([N+](=O)[O-])c(C(F)(F)F)c2)cc1	VS	0.7538461685180664
SPE_K52233191	-6.08676419401395	COc1ccc(F)c(F)c1C(=O)c1cnc(NC2CCN(S(C)(=O)=O)CC2)nc1N	VS	0.7840909361839294
SPE_K54997624	12.5635624515808	Cc1nc(NC(=O)N2CCC[C@H]2C(N)=O)sc1-c1ccnc(C(C)(C)C(F)(F)F)c1	VS	0.9193548560142517
SPE_K71266197	-13.9350165252015	Nc1c(S(=O)(=O)[O-])cc(Nc2cccc3ccccc23)c2c1C(=O)c1ccccc1C2=O	VS	0.7894737124443054
SPE_K05658747	-12.8098866031484	Cc1nnc(C(=O)NC(C)(C)c2nc(C(=O)NCc3ccc(F)cc3)c(O)c(=O)n2C)o1	VS	0.7307692170143127
SPE_K21833260	-1.1224091103398	Cn1cc(-c2ccc(F)c(C(F)(F)F)c2)nc1C1CCN(c2ncnc3[nH]ncc23)CC1	VS	0.8103448152542114
SPE_A63344375	-2.63853745105655	O=C(NCc1ccc(F)cc1)N1CCN2C(=O)OC(c3ccccc3)(c3ccccc3)C2C1	VS	0.7936508059501648
SPE_K64052750	-10.063623831705	COc1cc2ncnc(Nc3ccc(F)c(Cl)c3)c2cc1OCCCN1CCOCC1	VS	0.875
SPE_K29546239	1.36837528874675	C=CCN1C[C@H](C)N([C@H](c2ccc(C(=O)N(CC)CC)cc2)c2cccc(OC)c2)C[C@H]1C	VS	0.9387755393981934
SPE_K32501161	-3.2064781701587997	Fc1ccc(C(OCCN2CCN(CCCc3ccccc3)CC2)c2ccc(F)cc2)cc1	VS	0.8947368264198303
SPE_K53765467	-10.0058944829897	OC[C@H]1O[C@@H](c2ccc(Cl)c(Cc3ccc(O[C@H]4CCOC4)cc3)c2)[C@H](O)[C@@H](O)[C@@H]1O	VS	0.7924528121948242
SPE_K26726854	0.6953843579573	CC(=O)NCCNc1cc(Cl)nn2c(-c3cccc(S(=O)(=O)N(C)C)c3)c(C)nc12	VS	0.75
SPE_K48427910	-9.88088454815095	NC[C@@H]1CC[C@@H](N)[C@@H](O[C@H]2[C@H](O)[C@@H](O[C@H]3O[C@H](CO)[C@@H](O)[C@H](N)[C@H]3O)[C@H](N)C[C@@H]2N)O1	VS	0.9038461446762085
SPE_K94659840	3.4754990343728	O=S(=O)(NCC1CC1)c1ccc(Nc2nccc(N3CCCc4cc(O)ccc43)n2)cc1	VS	0.729411780834198
SPE_K86882815	9.444013105690301	C=CCN1C[C@H](C(=O)N(CCCN(C)C)C(=O)NCC)C[C@@H]2c3cccc4[nH]cc(c34)C[C@H]21	VS	0.7605633735656738
SPE_A33697453	17.345226413960297	Clc1ccc(C(Cn2ccnc2)OCc2ccc(Sc3ccccc3)cc2)c(Cl)c1	VS	0.7857142686843872
SPE_K68997413	1.5331315744078	O=C(Nc1cccnc1)N1CCC(Cc2cccc(Oc3ccc(C(F)(F)F)cn3)c2)CC1	VS	0.8387096524238586
SPE_K92446736	-9.225475471970949	COc1ccc(CCN(C)CCCN2CCc3cc(OC)c(OC)cc3CC2=O)cc1OC	VS	0.8548387289047241
SPE_K45401373	-11.4208037546841	C=C(C)[C@@H]1CC[C@]2(C(=O)O)CC[C@]3(C)[C@H](CC[C@@H]4[C@@]5(C)CC[C@H](O)C(C)(C)[C@@H]5CC[C@]43C)[C@@H]12	VS	0.8604651093482971
SPE_K70650177	-4.08533630544835	CCCCCCCCCCC(=O)O[C@H]1CC[C@H]2[C@@H]3CCC4=CC(=O)CC[C@]4(C)[C@H]3CC[C@]12C	VS	0.9729729890823364
SPE_A03826781	-7.29522490712125	NC[C@H]1O[C@H](O[C@H]2C(O[C@@H]3O[C@H](CO)[C@@H](O)[C@H]3O)[C@@H](O)[C@H](N)C[C@@H]2N)[C@H](N)[C@@H](O)[C@@H]1O	VS	0.7627118825912476
SPE_K41626799	-12.8180837637261	COc1cc2ncnc(Nc3cccc(Cl)c3F)c2cc1OC(=O)N1CCN(C)C[C@H]1C	VS	0.8219178318977356
SPE_K90497590	-14.645462601094799	NCC(=O)Nc1ccc(-n2nc(C(F)(F)F)cc2-c2ccc3c(ccc4ccccc43)c2)cc1	VS	0.7962962985038757
SPE_A78391468	3.51655440085545	C[C@]12C=CC(=O)C=C1CCC1C2[C@@H](O)C[C@@]2(C)C1CC[C@]2(O)C(=O)COC(=O)CCC(=O)O	VS	0.914893627166748
SPE_K44844162	4.983622057654849	Cc1nc(-c2cn3c(n2)-c2ccc(-c4cnn(C(C)(C)C(N)=O)c4)cc2OCC3)n(C(C)C)n1	VS	0.7333333492279053
SPE_K16037980	-13.7059079255065	O=C(CC(c1ccccc1)c1ccccc1)N1CCN(C(c2ccccc2)c2ccccc2)CC1	VS	0.8648648858070374
SPE_K60005752	-8.61457602179915	CC(C)=CCC[C@](C)(O)[C@H]1CC[C@]2(C)[C@@H]1[C@H](O)C[C@@H]1[C@@]3(C)CC[C@H](O)C(C)(C)[C@@H]3CC[C@]12C	VS	0.9736841917037964
SPE_K03128512	7.846844184289351	CCN1C[C@H](C)n2c(c(O)c3c(=O)n(Cc4ccc(F)c(Cl)c4)nc(C(=O)NC)c32)C1=O	VS	0.7605633735656738
SPE_K51937257	-5.44348979415055	CCOCCn1c(C2CCN(CCc3ccc(C(C)(C)C(=O)O)cc3)CC2)nc2ccccc21	VS	0.7761194109916687
SPE_K64034691	-12.3138613116247	CC#CC(=O)N1CCC[C@H]1c1nc(-c2ccc(C(=O)Nc3ccccn3)cc2)c2c(N)nccn12	VS	0.8148148059844971
SPE_K96342952	-3.7539544366748503	NC[C@H]1O[C@H](O[C@H]2[C@H](O)[C@@H](O[C@H]3O[C@H](CO)[C@@H](O)[C@H](N)[C@H]3O)[C@H](N)C[C@@H]2N)[C@H](N)C[C@@H]1O	VS	0.97826087474823
SPE_K21025364	15.7620931444229	CNC(=O)c1ccccc1Nc1nc(Nc2ccc(N3CCOCC3)cc2OC)ncc1Cl	VS	0.9253731369972229
SPE_K77060810	-0.9846698006406499	CCOC(=O)c1cc(C#N)c(N2CCC(C(=O)NS(=O)(=O)Cc3ccccc3)CC2)nc1C	VS	0.8235294222831726
SPE_K71315565	4.1959002571779	Cc1c(C(=O)NCc2cccnc2)nn(-c2ccc(Cl)cc2Cl)c1-c1ccc(Cl)cc1	VS	0.7647058963775635
SPE_K50387473	-6.3013792736767495	CCOc1cc(N2CCC(O)CC2)ccc1Nc1ncc2c(n1)N(C)c1ccccc1C(=O)N2C	VS	0.8783783912658691
SPE_K75528696	21.7230593190468	COc1ccc(-c2sc(NC(=O)C(C)(C)C)nc2C)cc1S(=O)(=O)Nc1ccc(O)cc1	VS	0.8028169274330139
SPE_K76197012	-4.7357459912243005	CC(=O)O[C@]1(C(C)=O)CC[C@H]2[C@@H]3CCC4=CC(=O)CCC4=C3[C@@H](c3ccc(N(C)C)cc3)C[C@@]21C	VS	0.800000011920929
SPE_K60230970	-0.43664725370889995	CC(C)C[C@@H](C=O)NC(=O)[C@H](CC(C)C)NC(=O)[C@H](CC(C)C)NC(=O)OCc1ccccc1	VS	0.8809523582458496
SPE_K18530250	-11.5454295023507	CC(C)CNc1nc(-c2cccc3ncccc23)cn2c(-c3ccc(C(=O)NC4CC4)cc3)cnc12	VS	0.7254902124404907
SPE_K90382497	-7.159508815235149	COc1cc2ncn(-c3cc(OCc4ccccc4C(F)(F)F)c(C(N)=O)s3)c2cc1OC	VS	0.7887324094772339
SPE_K82818427	11.444247532403	CNC(=O)[C@H](Cc1ccccc1)NC(=O)[C@H](CC(C)C)[C@H](CSc1cccs1)C(=O)NO	VS	0.7931034564971924
SPE_K87665527	1.5931020930886002	O=C(Nc1ccc(S(=O)(=O)C(F)(F)F)cc1)C1=CCN(c2ncccc2C(F)(F)F)CC1	VS	0.7733333110809326
SPE_K20013301	-13.4733002822841	C[C@H](NC(=O)[C@@H](O)c1cc(F)cc(F)c1)C(=O)N[C@@H]1C(=O)N(C)c2ccccc2-c2ccccc21	VS	0.8148148059844971
SPE_K83631119	4.4244089735703	C[C@@]12C[C@@]3(O)O[C@@H](O1)[C@]1(COC(=O)c4ccccc4)[C@H]3C[C@@]12O[C@@H]1O[C@H](CO)[C@@H](O)[C@H](O)[C@H]1O	VS	0.7307692170143127
SPE_A88787317	-0.2672128710915	COc1cc(Oc2ccnc3cc(OC)c(OC)cc23)ccc1NC(=O)NC(C)c1nccs1	VS	0.7818182110786438
SPE_K11267252	0.894072472633	CCc1cc2c(cc1N1CCC(N3CCOCC3)CC1)C(C)(C)c1[nH]c3cc(C#N)ccc3c1C2=O	VS	0.7681159377098083
SPE_K13843533	6.9519975545487	CC(=O)C1(N)Cc2c(O)c3c(c(O)c2[C@@H](O[C@H]2C[C@H](O)[C@H](O)CO2)C1)C(=O)c1ccccc1C3=O	VS	0.9056603908538818
SPE_K81958169	5.7094966061594	C=CC(=O)Nc1cc(Nc2nccc(-c3c[nH]c4ccccc34)n2)c(OC)cc1N(C)CCN(C)C	VS	0.9850746393203735
SPE_M36487418	28.8032733511301	OCc1cc([C@@H](O)CNCCCCCCOCCOCc2c(Cl)cccc2Cl)ccc1O	VS	0.8125
SPE_K80639402	17.567756564455898	COc1ccc(NS(=O)(=O)c2ccc(I)cc2)cc1N1CCN(C)CC1	VS	0.8765432238578796
SPE_K57708067	-4.61120683337925	O=C(Nc1ccc(N2CCC(C(=O)N3CCOCC3)CC2)cc1)c1cnc(Oc2ccccc2)nc1	VS	0.8196721076965332
SPE_K88165431	-3.17484972106405	Cc1cc(C)n(-c2cccc([C@H](CC(=O)O)CN3CC[C@@H](CCc4ccc5c(n4)NCCC5)C3)c2)n1	VS	0.7323943376541138
SPE_K49328571	0.3770300505625	Cc1nc(Nc2ncc(C(=O)Nc3c(C)cccc3Cl)s2)cc(N2CCN(CCO)CC2)n1	VS	0.8732394576072693
SPE_K13926615	1.00094802653485	CCCc1nc(C)c2c(=O)[nH]c(-c3cc(S(=O)(=O)N4CCN(CC)CC4)ccc3OCC)nn12	VS	0.9883720874786377
SPE_K49246350	-0.9528011927279499	Cn1cc(-c2cc(Oc3cc(F)c(NC(=O)C4(C(=O)Nc5ccccc5)CC4)cc3F)ccn2)cn1	VS	0.765625
SPE_K50010139	-3.40670767982915	C=CC(=O)N1CCC(Oc2cc3c(Nc4ccc(Cl)c(Cl)c4F)ncnc3cc2OC)CC1	VS	0.8787878751754761
SPE_K38003476	-1.8134887329277	C[C@@H]1C[C@H]2[C@@H]3C[C@H](F)C4=CC(=O)C=C[C@]4(C)[C@@]3(Cl)[C@@H](O)C[C@]2(C)[C@H]1C(=O)COC(=O)C(C)(C)C	VS	0.9375
SPE_K89517477	-0.45936795541504993	COc1ncc2cc(C(=O)Nc3cc(C(=O)NCc4cccc(Cl)c4)ccc3Cl)c(=O)[nH]c2n1	VS	0.7413793206214905
SPE_K23228615	-5.94780685248955	Cc1c(CN2CCN(C(=O)[C@H](C)O)CC2)sc2c(N3CCOCC3)nc(-c3cnc(N)nc3)nc12	VS	0.7638888955116272
SPE_A66521565	-6.15827228248415	CC1CCN(C(c2ccc(F)cc2)c2ccc(C(C)C(=O)O)cc2-c2ccc(C(F)(F)F)cc2)CC1	VS	0.800000011920929
SPE_K45245728	-11.600985665142199	C[C@H](CCC(=O)NCCS(=O)(=O)O)[C@H]1CC[C@H]2[C@@H]3[C@@H](O)C[C@@H]4C[C@H](O)CC[C@]4(C)[C@H]3CC[C@]12C	VS	0.7183098793029785
SPE_K21586122	-5.47194662243055	CCCCc1nc(C)c(CC(=S)N(C)C)c(=O)n1Cc1ccc(-c2ccccc2-c2nn[nH]n2)cc1	VS	0.8333333134651184
SPE_K21728777	-11.4755768620666	Cc1csc(-c2nnc(Nc3ccc(Oc4ncccc4-c4ccnc(N)n4)cc3)c3ccccc23)c1	VS	0.7377049326896667
SPE_K01683783	-6.514054137141501	CCS(=O)(=O)c1cccc(-c2cc(C(=O)NC3CCN(C)CC3)c(C)c3[nH]c4ncc(C)cc4c23)c1	VS	0.762499988079071
SPE_K13826399	12.883318253703498	COc1ccc(C(=O)/C(Cc2cc(OC)c(OC)c(OC)c2)=C(\C(=O)[O-])c2ccc3c(c2)OCO3)cc1	VS	0.8372092843055725
SPE_K47827687	0.45794938404985003	CC(C)CN(C[C@@H](O)[C@H](Cc1ccccc1)NC(=O)O[C@H]1CCOC1)S(=O)(=O)c1ccc(N)cc1	VS	0.9518072009086609
SPE_K43410529	-2.410662084712	C[C@@H](NC(=O)c1ncnc(N)c1Cl)c1ncc(C(=O)Nc2cc(C(F)(F)F)c(Cl)cn2)s1	VS	0.7115384340286255
SPE_K03601870	-10.6483373860653	C/C(=C\c1csc(C)n1)[C@@H]1C[C@@H]2O[C@]2(C)CCC[C@H](C)[C@H](O)[C@@H](C)C(=O)C(C)(C)[C@@H](O)CC(=O)N1	VS	0.7903226017951965
SPE_K63923597	-6.5678823803827004	CCN(CCO)CCCOc1ccc2c(Nc3cc(CC(=O)Nc4cccc(F)c4)[nH]n3)ncnc2c1	VS	0.7976190447807312
SPE_K36802417	-3.8491923718875496	O=C(O)CCc1cc(I)c(Oc2ccc(O)cc2)c(I)c1	VS	0.7777777910232544
SPE_K16295392	-6.92568158546665	CCCCN(CCCC)C(=O)CN1C[C@H](c2ccc3c(c2)OCO3)[C@@H](C(=O)O)[C@@H]1c1ccc(OC)cc1	VS	0.7916666865348816
SPE_K50498985	-7.99838758762665	CN(C(=O)c1ccc(F)cc1C(F)(F)F)C1CCN(c2nnc(-c3ccnn3C)c3ccccc23)CC1	VS	0.8030303120613098
SPE_A04352665	-15.2922794917739	Cc1nnc(C(C)C)n1C1CC2CCC(C1)N2CC[C@H](NC(=O)C1CCC(F)(F)CC1)c1ccccc1	VS	0.7936508059501648
SPE_K25210703	-5.2548659293064	Cc1[nH]nc(C(F)(F)F)c1Cc1sc2c(c1C(=O)N1C[C@](C)(O)CO1)c(=O)n(C)c(=O)n2C(C)C	VS	0.930232584476471
SPE_K79404599	-2.4437418517932503	Cn1cc(C2=C(c3cn(C4CCN(Cc5ccccn5)CC4)c4ccccc34)C(=O)NC2=O)c2ccccc21	VS	0.8135592937469482
SPE_A06935312	-11.566906479018	CC(=O)O[C@H]1C[C@@]2(C)[C@@H](C[C@@H](O)C3[C@]2(C)CC[C@H]2[C@H](C)[C@H](O)CC[C@]32C)/C1=C(/CCC=C(C)C)C(=O)O	VS	0.9534883499145508
SPE_K72029282	-0.8001139207647501	CC(C)(Sc1cc(C(C)(C)C)c(O)c(C(C)(C)C)c1)Sc1cc(C(C)(C)C)c(O)c(C(C)(C)C)c1	VS	0.7692307829856873
SPE_K15203492	-7.86954667949325	CC(C)C[C@H](NC(=O)CNC(=O)c1cc(Cl)ccc1Cl)B1OC(=O)C(CC(=O)O)(CC(=O)O)O1	VS	0.921875
SPE_K51102532	-13.5851907538633	COCCN1CCC(C(=O)NO)(S(=O)(=O)c2ccc(Oc3ccc(OC(F)(F)F)cc3)cc2)CC1	VS	0.773809552192688
SPE_K61868322	-3.62461543465845	CC(C)OC(=O)OCOP(=O)(CO[C@H](C)Cn1cnc2c(N)ncnc21)OCOC(=O)OC(C)C	VS	0.8591549396514893
SPE_K23614267	-0.25367152864565	CCOC(=O)c1ccc(-n2cc(Cc3cnc(OCC)nc3)c(=O)nc2SCc2ccc(F)cc2)cc1	VS	0.78125
SPE_K26253904	-0.28241786526880003	Cc1cc(OCc2nnc(SC3CCCC3)n2-c2cccnc2)ccc1-c1ccc(S(C)(=O)=O)cc1	VS	0.8048780560493469
SPE_K29328421	-4.76711466551955	O=S(=O)(Cc1ccccc1)Nc1ccc(-c2ccc3c(cnn3-c3ccc(F)cc3)c2)c(C(F)(F)F)c1	VS	0.7397260069847107
SPE_K27539181	7.0868161177678495	Cc1cc(C)c2nc(-c3ccccn3)cc(C(=O)Nc3ccc(S(=O)(=O)Nc4onc(C)c4C)cc3)c2c1	VS	0.8615384697914124
SPE_K49900195	1.7923079034808003	COC(=O)Nc1ccc(-c2nc(N3CCOCC3)c3cnn(C4CCN(Cc5cccnc5)CC4)c3n2)cc1	VS	0.921875
SPE_K35329391	-3.8277795583957497	Cc1ccc(C(=O)Nc2ccc(CN3CCN(C)CC3)c(C(F)(F)F)c2)cc1C#Cc1cnc2[nH]ncc2c1	VS	0.9677419066429138
SPE_K94853001	-4.6888209680139	COc1cc(N2CCC(O)CC2)ccc1Nc1cc(Nc2ccccc2S(=O)(=O)C(C)C)c2cc[nH]c2n1	VS	0.8214285969734192
SPE_K49468759	33.224157940334095	CCN1CCC(n2cc(CNc3cc(Cl)c4ncc(C#N)c(Nc5ccc(F)c(Cl)c5)c4c3)nn2)CC1	VS	0.7428571581840515
SPE_K49456274	-4.2658054281799505	COc1ccc(Cl)c(Nc2nc3ccccc3nc2NS(=O)(=O)c2cccc(NC(=O)C(C)(C)N)c2)c1	VS	0.7530864477157593
SPE_K50005760	-9.21844236357045	CCOc1c2c(c(OCC)c3ccccc13)C(=O)N(c1ccc(CC(=O)NS(=O)(=O)c3ccccc3)cc1)C2	VS	0.7701149582862854
SPE_K52396582	-2.8992964612991	CNC(=O)[C@H]1O[C@@H](n2cnc3c(NCc4cccc(I)c4)nc(Cl)nc32)[C@H](O)[C@@H]1O	VS	0.96875
SPE_K84892605	-10.3767662990034	O=C(NCc1ccc(Oc2ccccc2)cc1)c1nc(-c2cc(Br)c(O)c(Br)c2)no1	VS	0.7272727489471436
SPE_K31476763	-9.37421529821275	Cc1c(-c2ccnn2C)cc(C(=O)NCc2ccc(S(C)(=O)=O)cn2)c(=O)n1-c1cccc(C(F)(F)F)c1	VS	0.7435897588729858
SPE_K36016295	15.0703372239011	C[C@@H]1CN(CC(=O)Nc2ccc3c(c2)Cc2cccc(-c4cc(=O)cc(N5CCOCC5)o4)c2S3)C[C@H](C)O1	VS	0.8153846263885498
SPE_K80343549	-7.0248728739741	CC(C)(O)CC(=O)NCCn1ccc2ncnc(Nc3ccc(Oc4cccc(C(F)(F)F)c4)c(Cl)c3)c21	VS	0.824999988079071
SPE_K35772771	-24.976921294547	Cc1c(Cl)cccc1S(=O)(=O)Nc1nc(NCCc2ccccc2)nc2c1CN(Cc1ccccc1)CC2	VS	0.8292682766914368
SPE_K20742498	-9.1156197074957	COc1cc(COc2cc(N)c(Cl)cc2C(=O)CCC2CCN(CCNS(C)(=O)=O)CC2)cc(OC)c1	VS	0.9629629850387573
SPE_K31866293	1.44534750655355	N#Cc1c(Oc2ccc(F)c(NC(=O)Cc3cccc(C(F)(F)F)c3)c2)ccc2nc(NC(=O)C3CC3)sc12	VS	0.7352941036224365
SPE_K88154110	-7.236798985066099	Nc1ncnc2c1c(-c1ccc(Cl)cc1)nn2-c1cccc(-c2cnnn2Cc2cccc(-c3ccccc3)c2)c1	VS	0.8666666746139526
SPE_K20093108	-2.07837126427505	CN1C(=O)N(c2cc(Cl)cc(Cl)c2)C(=O)[C@]12CN(Cc1cc(C(=O)O)cs1)C[C@H]2c1ccc(C#N)cc1	VS	0.8985507488250732
SPE_K94083718	37.6246997959771	CN1CCN(c2ccc(-c3cccc(CN4CCOCC4)c3)cc2NC(=O)c2c[nH]c(=O)cc2C(F)(F)F)CC1	VS	0.7808219194412231
SPE_K44715996	8.09814113076585	CCOc1cn(-c2ccc(F)cc2C)nc1C(=O)Nc1ccc(Oc2ccnc3cc(OC)c(OC)cc23)c(F)c1	VS	0.7971014380455017
SPE_K73440166	2.1835012347867	O=C(O)CCCCN(CCc1ccccc1OCc1ccc(CCc2ccccc2)cc1)Cc1ccc(C(=O)O)cc1	VS	0.7400000095367432
SPE_K32007074	-0.59241096807305	CCCCCCCCCCCCCCCCCCCCCC(=O)Nc1ccn([C@@H]2O[C@H](CO)[C@@H](O)[C@@H]2O)c(=O)n1	VS	0.8552631735801697
SPE_K66401437	6.66926611436455	CN(C)C/C=C/C(=O)Nc1ccc(C(=O)Nc2cccc(Nc3ncc(Cl)c(-c4c[nH]c5ccccc45)n3)c2)cc1	VS	0.8571428656578064
SPE_K57927309	-0.16577535580209998	CC(C)C[C@H](NC(=O)[C@H](Cc1ccccc1)NC(=O)CNC(=O)[C@H](C)NC(=O)[C@@H](N)Cc1ccc(O)cc1)C(=O)O	VS	0.795918345451355
SPE_K22829793	-2.210738311285	Cc1cc(C)nc(NS(=O)(=O)c2ccc(NC(=S)NC(=O)COc3ccc(Br)cc3Cl)cc2)n1	VS	0.7415730357170105
SPE_K31928526	-11.2279115233317	CCN(CCCOc1ccc2c(Nc3cc(CC(=O)Nc4cccc(F)c4)[nH]n3)ncnc2c1)CCOP(=O)(O)O	VS	0.782608687877655
SPE_K00521308	-0.9650245905511899	CC(=O)N1CCC[C@H]1C(=O)N[C@@H](Cc1cnc[nH]1)C(=O)N[C@@H](CO)C(=O)N[C@@H](CS)C(=O)N[C@@H](CC(N)=O)C(N)=O	VS	0.7692307829856873
SPE_K75308783	-7.7154713043721	COc1cc(Nc2nc3ccccc3nc2NS(=O)(=O)c2ccc(NC(=O)c3ccc(C)c(OC)c3)cc2)cc(OC)c1	VS	0.8611111044883728
SPE_K04426574	-3.21761824187755	CC(C)C[C@@H](C(=O)N[C@@H](Cc1ccc(OCc2ccccc2)cc1)C(=O)NC(C)(C)C)N(C)Cc1ccc(C(C)(C)C)cc1	VS	0.7241379022598267
SPE_K90830492	1.2981197389409	c1ccc(Cn2c(-c3ccc(OC[C@H](C4CCNCC4)n4c(-c5ccccc5)nc5ccccc54)cc3)nc3ccccc32)cc1	VS	0.8035714030265808
SPE_K12343256	-1.89033405146635	CC(=O)Nc1cccc(-n2c(=O)n(C3CC3)c(=O)c3c(Nc4ccc(I)cc4F)n(C)c(=O)c(C)c32)c1	VS	0.765625
SPE_K01942833	-8.3561955670432	CC(C)=CCC[C@](C)(O[C@@H]1O[C@H](CO)[C@@H](O)[C@H](O)[C@H]1O)[C@H]1CC[C@]2(C)[C@@H]1[C@H](O)C[C@@H]1[C@@]3(C)CC[C@H](O)C(C)(C)[C@@H]3CC[C@]12C	VS	0.7857142686843872
SPE_K46428823	-5.29500251823825	N[C@H](Cc1cc(I)c(Oc2ccc(O)c(I)c2)c(I)c1)C(=O)O	VS	0.739130437374115
SPE_K41458421	-3.4505866924465	C=CCN1CC[C@]23c4c5ccc(O)c4O[C@H]2[C@@H](OCCOCCOCCOCCOCCOCCOCCOC)CC[C@@]3(O)[C@H]1C5	VS	0.8360655903816223
SPE_K39733634	-1.37150081799965	CCCCc1nn(-c2ccccc2C(F)(F)F)c(=O)n1Cc1ccc(-c2ccccc2S(=O)(=O)NC(=O)c2sccc2C)cc1	VS	0.77173912525177
SPE_K19085898	-5.086280640272401	CCN(CC)CCN(Cc1ccc(-c2ccc(C(F)(F)F)cc2)cc1)C(=O)Cn1c(SCc2ccc(F)cc2)nc(=O)c2c1CCC2	VS	0.7941176295280457
SPE_K06222852	-4.5481386667017505	CC[C@@H]([C@H](C)O)n1ncn(-c2ccc(N3CCN(c4ccc(OC[C@@H]5CO[C@@](Cn6cncn6)(c6ccc(F)cc6F)C5)cc4)CC3)cc2)c1=O	VS	0.8860759735107422
SPE_A56892734	-9.50288162834835	COc1ccc2[n-]c(S(=O)Cc3ncc(C)c(OC)c3C)nc2c1.COc1ccc2[n-]c(S(=O)Cc3ncc(C)c(OC)c3C)nc2c1.[Mg+2]	VS	0.8461538553237915
SPE_K08111240	-7.4588259539924	CC(C)(C)OC(=O)N[C@H]1CCCCC/C=C\[C@@H]2C[C@@]2(C(=O)NS(=O)(=O)C2CC2)NC(=O)[C@@H]2C[C@@H](OC(=O)N3Cc4cccc(F)c4C3)CN2C1=O	VS	0.7979797720909119
SPE_M06409173	-2.4816301273872	NC(=O)C1=CN([C@@H]2O[C@H](COP(=O)(O)OP(=O)(O)OC[C@H]3O[C@@H](n4cnc5c(N)ncnc54)[C@H](OP(=O)(O)O)[C@@H]3O)[C@@H](O)[C@H]2O)C=CC1	VS	0.7666666507720947
SPE_K87028197	-0.0253771850294	C=C[C@@H]1C[C@]1(NC(=O)[C@@H]1C[C@@H](Oc2ncc(OC)c3ccc(Cl)cc23)CN1C(=O)[C@@H](NC(=O)OC(C)(C)C)C(C)(C)C)C(=O)NS(=O)(=O)C1CC1	VS	0.9032257795333862
SPE_K59753975	7.0679182115353	CC[C@]1(O)C[C@H]2CN(CCc3c([nH]c4ccccc34)[C@@](C(=O)OC)(c3cc4c(cc3OC)N(C)[C@H]3[C@@](O)(C(N)=O)[C@H](O)[C@]5(CC)C=CCN6CC[C@]43[C@@H]65)C2)C1	VS	0.824999988079071
